# Supplementary material for: Light-insensitive organic solar-powered amplifiers
Source: Nat Commun. 2025 Nov 27;16:10640. doi: 10.1038/s41467-025-65640-z (PMC12660383; doi:10.1038/s41467-025-65640-z)
Supplement: Supplementary file 8 — Source Data [file 41467_2025_65640_MOESM8_ESM.xlsx]

## Sheet: Figure 2a
		LbL-Ternary	LbL-Ternary/PAEN	LbL-Binary
	Volt (V)	J (mA/cm^2)	J (mA/cm^2)	J (mA/cm^2)
	-0.2	-28.531	-28.5775	-27.6412
	-0.18	-28.5122	-28.5498	-27.6243
	-0.16	-28.4535	-28.5557	-27.6126
	-0.14	-28.447	-28.548	-27.5822
	-0.12	-28.4418	-28.5384	-27.5722
	-0.1	-28.4259	-28.5323	-27.5374
	-0.08	-28.4132	-28.5194	-27.5217
	-0.06	-28.4229	-28.5179	-27.4853
	-0.04	-28.4355	-28.5046	-27.4737
	-0.02	-28.4372	-28.4947	-27.4485
	0	-28.4371	-28.4767	-27.4463
	0.02	-28.443	-28.4638	-27.4233
	0.04	-28.4361	-28.4448	-27.4159
	0.06	-28.4272	-28.4299	-27.3911
	0.08	-28.4153	-28.4147	-27.3776
	0.1	-28.4248	-28.3989	-27.3485
	0.12	-28.425	-28.3845	-27.3378
	0.14	-28.4136	-28.3752	-27.3214
	0.16	-28.3915	-28.3621	-27.3118
	0.18	-28.372	-28.3542	-27.2792
	0.2	-28.3461	-28.3361	-27.2534
	0.22	-28.3261	-28.3251	-27.2174
	0.24	-28.3036	-28.3124	-27.1872
	0.26	-28.2934	-28.2952	-27.1441
	0.28	-28.2808	-28.2791	-27.1088
	0.3	-28.2618	-28.2641	-27.0759
	0.32	-28.2387	-28.2477	-27.0479
	0.34	-28.2265	-28.223	-27.0281
	0.36	-28.2143	-28.2055	-27
	0.38	-28.1685	-28.1844	-26.9761
	0.4	-28.1408	-28.1716	-26.938
	0.42	-28.1111	-28.1465	-26.9267
	0.44	-28.0577	-28.1192	-27.003
	0.46	-27.9962	-28.0844	-27.0706
	0.48	-27.9539	-28.0542	-27.1078
	0.5	-27.8915	-28.0051	-27.0204
	0.52	-27.8263	-27.9651	-26.9483
	0.54	-27.7699	-27.9163	-26.88
	0.56	-27.6925	-27.876	-26.7797
	0.58	-27.6237	-27.8064	-26.7935
	0.6	-27.5861	-27.7511	-26.7738
	0.62	-27.5261	-27.6642	-26.8157
	0.64	-27.4474	-27.5592	-26.6418
	0.66	-27.3551	-27.4127	-26.4222
	0.68	-27.2131	-27.2054	-26.0647
	0.7	-26.9545	-26.8795	-25.6841
	0.72	-26.5406	-26.3655	-25.0789
	0.74	-25.8055	-25.5148	-24.14
	0.76	-24.4331	-24.0413	-22.589
	0.78	-21.6436	-21.5345	-20.1855
	0.8	-16.326	-17.2298	-16.6214
	0.82	-7.90439	-10.1655	-11.3779
	0.84	3.67244	0.98054	-4.02441
	0.86	18.898	17.1102	5.88066
	0.88	37.6132	39.0363	18.4223
	0.9	58.6208	66.9703	33.4866
	0.92	81.8018	100.831	50.8671
	0.94	109.45	139.808	70.2734
	0.96	141.454	183.345	91.4616
	0.98	176.504	231.687	114.13
	1	215.049	283.313	138.158
	1.02	256.881	337.598	163.265
	1.04	298.949	394.196	189.305
	1.06	340.946	452.72	216.108
	1.08	383.937	511.9	243.65
	1.1	427.942	572.45	271.767
	1.12	472.674	634.203	300.406
	1.14	518.812	697.014	329.532
	1.16	566.393	760.78	359.176
	1.18	615.296	824.633	389.282
	1.2	663.854	890.104	419.691

## Sheet: Figure 2b
		500lux	1000lux	2000lux
	wavelength (nm)	Emission power	Emission power	Emission power
	349.97	0.07638	0.07535	0.07666
	350.43	0.07632	0.07538	0.07653
	350.89	0.07579	0.07512	0.0761
	351.35	0.07427	0.07331	0.07426
	351.81	0.07229	0.07146	0.07234
	352.27	0.07275	0.07197	0.07263
	352.73	0.075	0.07474	0.07533
	353.19	0.07503	0.07455	0.0755
	353.64	0.07446	0.07428	0.07475
	354.1	0.07756	0.07724	0.07777
	354.56	0.08015	0.07927	0.07983
	355.02	0.07912	0.07858	0.07915
	355.48	0.07738	0.07662	0.07736
	355.94	0.07552	0.07522	0.07561
	356.4	0.07603	0.07547	0.07567
	356.86	0.07705	0.07628	0.07631
	357.31	0.07662	0.07631	0.07603
	357.77	0.07663	0.07637	0.07591
	358.23	0.07693	0.07643	0.07607
	358.69	0.07627	0.07612	0.07541
	359.15	0.07563	0.0751	0.07436
	359.61	0.07439	0.07353	0.07319
	360.07	0.07139	0.07071	0.07034
	360.52	0.071	0.06997	0.06977
	360.98	0.07041	0.06976	0.06972
	361.44	0.07214	0.0714	0.07184
	361.9	0.07091	0.07009	0.0706
	362.36	0.06899	0.06827	0.06843
	362.82	0.06917	0.06857	0.06832
	363.27	0.06727	0.06618	0.06639
	363.73	0.06588	0.06531	0.06524
	364.19	0.06273	0.06263	0.06232
	364.65	0.06199	0.06196	0.0616
	365.11	0.06408	0.06418	0.06383
	365.57	0.06351	0.06386	0.06382
	366.02	0.0625	0.06304	0.06276
	366.48	0.06143	0.06169	0.06179
	366.94	0.06278	0.06293	0.06272
	367.4	0.06362	0.06364	0.0637
	367.86	0.06277	0.06306	0.06251
	368.31	0.06067	0.06095	0.06029
	368.77	0.06116	0.06125	0.06099
	369.23	0.0626	0.06243	0.06194
	369.69	0.06477	0.06458	0.06406
	370.15	0.0635	0.06336	0.06328
	370.6	0.06614	0.06555	0.06531
	371.06	0.06822	0.0676	0.0669
	371.52	0.06673	0.06632	0.06597
	371.98	0.06648	0.06535	0.0653
	372.44	0.0673	0.06626	0.06641
	372.89	0.06845	0.06753	0.06742
	373.35	0.06645	0.06494	0.06549
	373.81	0.06631	0.06494	0.06548
	374.27	0.06568	0.0641	0.06476
	374.73	0.0681	0.06647	0.06695
	375.18	0.06743	0.06575	0.06611
	375.64	0.06857	0.06706	0.06731
	376.1	0.06754	0.06656	0.06665
	376.56	0.06962	0.06883	0.0693
	377.01	0.069	0.06821	0.06855
	377.47	0.0693	0.06843	0.06876
	377.93	0.07028	0.06937	0.06992
	378.39	0.06945	0.06893	0.06917
	378.84	0.06943	0.06922	0.06952
	379.3	0.07129	0.0709	0.07133
	379.76	0.07162	0.07155	0.07148
	380.22	0.07044	0.07079	0.0706
	380.67	0.06791	0.06828	0.06872
	381.13	0.07018	0.0705	0.07078
	381.59	0.06829	0.06907	0.06933
	382.04	0.06667	0.06732	0.06756
	382.5	0.0653	0.06578	0.06633
	382.96	0.06636	0.06706	0.06742
	383.42	0.06655	0.06713	0.06762
	383.87	0.07074	0.07167	0.07183
	384.33	0.06686	0.06792	0.06846
	384.79	0.0712	0.07194	0.07246
	385.25	0.07013	0.07043	0.07142
	385.7	0.0707	0.07089	0.07186
	386.16	0.0685	0.06835	0.06941
	386.62	0.06703	0.06694	0.06811
	387.07	0.06862	0.06885	0.07024
	387.53	0.06915	0.06956	0.07102
	387.99	0.07044	0.07105	0.07255
	388.44	0.07035	0.07105	0.07236
	388.9	0.0696	0.0704	0.07149
	389.36	0.06924	0.06981	0.07107
	389.81	0.06828	0.06898	0.0702
	390.27	0.06818	0.06892	0.06963
	390.73	0.06716	0.06796	0.06867
	391.19	0.06775	0.06837	0.0693
	391.64	0.06744	0.06824	0.06891
	392.1	0.06964	0.07093	0.07123
	392.56	0.06977	0.07091	0.0714
	393.01	0.07027	0.07151	0.07204
	393.47	0.06721	0.06863	0.06908
	393.93	0.06791	0.06918	0.06954
	394.38	0.0657	0.0672	0.06737
	394.84	0.06585	0.06767	0.0678
	395.3	0.06513	0.06699	0.06683
	395.75	0.06457	0.06659	0.06641
	396.21	0.06538	0.06724	0.06713
	396.66	0.06464	0.0661	0.06651
	397.12	0.06451	0.06552	0.06594
	397.58	0.06464	0.06562	0.06627
	398.03	0.06696	0.06792	0.06891
	398.49	0.06604	0.06723	0.06867
	398.95	0.06667	0.0678	0.06974
	399.4	0.06834	0.06931	0.07181
	399.86	0.06734	0.06836	0.07126
	400.32	0.06949	0.07054	0.0738
	400.77	0.06881	0.07009	0.07348
	401.23	0.06906	0.07046	0.07461
	401.68	0.06806	0.06947	0.07401
	402.14	0.06905	0.07083	0.07587
	402.6	0.06933	0.07098	0.07662
	403.05	0.06883	0.07053	0.07698
	403.51	0.07094	0.07318	0.08013
	403.97	0.07029	0.07291	0.08059
	404.42	0.06991	0.07286	0.08132
	404.88	0.07011	0.07341	0.08265
	405.33	0.07045	0.07403	0.08434
	405.79	0.07129	0.07575	0.08689
	406.25	0.07028	0.07577	0.08729
	406.7	0.07127	0.07769	0.0905
	407.16	0.07285	0.08012	0.0937
	407.61	0.07145	0.07965	0.09453
	408.07	0.07372	0.08309	0.0992
	408.52	0.075	0.08566	0.10246
	408.98	0.07551	0.08714	0.10544
	409.44	0.07901	0.09218	0.1119
	409.89	0.07873	0.09362	0.11486
	410.35	0.08201	0.09822	0.12137
	410.8	0.0836	0.10111	0.1262
	411.26	0.08388	0.10344	0.13091
	411.71	0.08374	0.10526	0.13471
	412.17	0.08802	0.11178	0.14399
	412.63	0.09317	0.11876	0.15375
	413.08	0.09581	0.12352	0.16184
	413.54	0.0973	0.12728	0.1695
	413.99	0.10099	0.13367	0.17966
	414.45	0.10699	0.14239	0.19299
	414.9	0.10968	0.14853	0.20339
	415.36	0.11191	0.15439	0.21396
	415.81	0.1166	0.1625	0.22708
	416.27	0.12179	0.17133	0.24143
	416.72	0.12517	0.17921	0.25551
	417.18	0.12996	0.18811	0.27105
	417.64	0.13505	0.1976	0.28807
	418.09	0.13861	0.20665	0.30485
	418.55	0.14466	0.21844	0.3248
	419	0.1489	0.22886	0.34412
	419.46	0.15732	0.24317	0.3682
	419.91	0.16582	0.25903	0.39393
	420.37	0.17349	0.27457	0.41981
	420.82	0.18323	0.29211	0.44838
	421.28	0.19402	0.31127	0.47982
	421.73	0.20186	0.32807	0.50947
	422.19	0.20882	0.34537	0.54061
	422.64	0.21843	0.36545	0.57408
	423.1	0.23099	0.38944	0.6133
	423.55	0.24455	0.4154	0.65519
	424.01	0.25682	0.44055	0.6981
	424.46	0.27306	0.47033	0.74655
	424.92	0.2903	0.50134	0.79731
	425.37	0.30625	0.53228	0.84988
	425.83	0.32312	0.56525	0.90526
	426.28	0.3409	0.59991	0.96386
	426.74	0.35968	0.63692	1.026
	427.19	0.38053	0.67737	1.09315
	427.65	0.40545	0.72332	1.167
	428.1	0.43031	0.77039	1.24436
	428.55	0.45626	0.81994	1.3261
	429.01	0.48344	0.8723	1.41306
	429.46	0.51298	0.92813	1.50604
	429.92	0.54559	0.98913	1.60689
	430.37	0.57838	1.05244	1.71254
	430.83	0.61639	1.12355	1.82961
	431.28	0.65482	1.19799	1.95162
	431.74	0.69711	1.27771	2.08408
	432.19	0.74246	1.36447	2.22752
	432.65	0.79251	1.45778	2.38065
	433.1	0.84326	1.55443	2.54246
	433.55	0.89711	1.65812	2.71404
	434.01	0.95562	1.77019	2.89841
	434.46	1.0146	1.88513	3.09014
	434.92	1.08086	2.0109	3.29594
	435.37	1.14894	2.1417	3.50896
	435.83	1.21994	2.2766	3.729
	436.28	1.29485	2.41526	3.95659
	436.73	1.36857	2.55474	4.18585
	437.19	1.44391	2.69548	4.41865
	437.64	1.51801	2.83279	4.64654
	438.1	1.58901	2.96748	4.86885
	438.55	1.65864	3.09824	5.08298
	439.01	1.72157	3.21871	5.28134
	439.46	1.78346	3.33349	5.47221
	439.91	1.84153	3.44071	5.64567
	440.37	1.89009	3.53031	5.79368
	440.82	1.93154	3.60545	5.91783
	441.28	1.96781	3.66915	6.01736
	441.73	1.99277	3.71306	6.0906
	442.18	2.01123	3.74309	6.13691
	442.64	2.01753	3.7529	6.15123
	443.09	2.01655	3.74641	6.1382
	443.54	2.0057	3.72082	6.09621
	444	1.98499	3.67961	6.02611
	444.45	1.95727	3.62318	5.92971
	444.91	1.91864	3.54795	5.80783
	445.36	1.87416	3.46028	5.66566
	445.81	1.82266	3.36227	5.50413
	446.27	1.76645	3.25481	5.32637
	446.72	1.70458	3.13773	5.1324
	447.17	1.63979	3.01716	4.93207
	447.63	1.57684	2.8945	4.72739
	448.08	1.51062	2.76806	4.51908
	448.54	1.44619	2.64406	4.31457
	448.99	1.37934	2.51948	4.10583
	449.44	1.31531	2.39821	3.90652
	449.9	1.25358	2.28321	3.71597
	450.35	1.19671	2.17712	3.53905
	450.8	1.14122	2.07504	3.37274
	451.26	1.08996	1.98119	3.21722
	451.71	1.03961	1.89103	3.07206
	452.16	0.99899	1.81418	2.94428
	452.62	0.96047	1.74301	2.82839
	453.07	0.92414	1.67763	2.72156
	453.52	0.89697	1.62265	2.63058
	453.98	0.86835	1.56909	2.54521
	454.43	0.84477	1.52366	2.46874
	454.88	0.82305	1.4819	2.39911
	455.33	0.80013	1.44107	2.33176
	455.79	0.78093	1.40336	2.26876
	456.24	0.76345	1.36837	2.21064
	456.69	0.74683	1.33501	2.15386
	457.15	0.72805	1.29935	2.09594
	457.6	0.70866	1.26394	2.03748
	458.05	0.69096	1.22975	1.9807
	458.51	0.6724	1.19472	1.9233
	458.96	0.65463	1.16049	1.86591
	459.41	0.63478	1.12393	1.80561
	459.86	0.62006	1.09066	1.75032
	460.32	0.59969	1.05292	1.68973
	460.77	0.58122	1.01654	1.62923
	461.22	0.56471	0.98314	1.57175
	461.68	0.5481	0.95054	1.51572
	462.13	0.5309	0.91713	1.45879
	462.58	0.513	0.88429	1.40273
	463.03	0.49458	0.85121	1.34733
	463.49	0.47702	0.8199	1.29474
	463.94	0.46082	0.7899	1.24592
	464.39	0.44543	0.76218	1.19886
	464.84	0.43216	0.73683	1.15581
	465.3	0.4161	0.70976	1.11404
	465.75	0.40371	0.68758	1.07781
	466.2	0.39029	0.66514	1.04229
	466.66	0.38103	0.64807	1.01337
	467.11	0.37323	0.63296	0.98788
	467.56	0.36512	0.61882	0.96375
	468.01	0.35822	0.60556	0.94272
	468.46	0.35206	0.59405	0.92421
	468.92	0.34704	0.58544	0.90976
	469.37	0.33873	0.57449	0.89293
	469.82	0.33718	0.57002	0.8837
	470.27	0.33361	0.56431	0.87522
	470.73	0.3298	0.55877	0.86715
	471.18	0.32365	0.55017	0.85784
	471.63	0.32275	0.54793	0.85439
	472.08	0.32234	0.54564	0.85137
	472.54	0.32071	0.54371	0.84862
	472.99	0.32059	0.54314	0.84816
	473.44	0.31991	0.54188	0.84723
	473.89	0.31897	0.54129	0.84677
	474.34	0.31883	0.54174	0.84828
	474.8	0.32162	0.54577	0.85222
	475.25	0.32159	0.54636	0.85264
	475.7	0.32571	0.55132	0.85888
	476.15	0.32543	0.55251	0.86178
	476.6	0.32556	0.55407	0.86547
	477.06	0.32527	0.55566	0.86971
	477.51	0.32527	0.55818	0.87516
	477.96	0.32506	0.5603	0.88083
	478.41	0.32822	0.56541	0.88987
	478.86	0.33148	0.57239	0.90048
	479.31	0.33554	0.58014	0.91336
	479.77	0.34106	0.58968	0.92789
	480.22	0.34644	0.59945	0.944
	480.67	0.35235	0.61061	0.96114
	481.12	0.35531	0.6192	0.97652
	481.57	0.36213	0.6323	0.99807
	482.02	0.37004	0.64637	1.02077
	482.48	0.37773	0.65965	1.04336
	482.93	0.38566	0.67521	1.06829
	483.38	0.39492	0.69149	1.09477
	483.83	0.40352	0.70752	1.12109
	484.28	0.41487	0.72676	1.15193
	484.73	0.42407	0.7442	1.18259
	485.18	0.43211	0.76114	1.21221
	485.64	0.44052	0.77928	1.24348
	486.09	0.45343	0.8016	1.27948
	486.54	0.46531	0.82292	1.31471
	486.99	0.47892	0.84729	1.35191
	487.44	0.49101	0.86933	1.3888
	487.89	0.50395	0.8931	1.42764
	488.34	0.51726	0.91681	1.46699
	488.8	0.52854	0.93907	1.5046
	489.25	0.54169	0.96327	1.54451
	489.7	0.55365	0.98606	1.58218
	490.15	0.56715	1.01049	1.62228
	490.6	0.5792	1.03398	1.66179
	491.05	0.59187	1.05769	1.70093
	491.5	0.603	1.08069	1.73933
	491.95	0.61572	1.10583	1.78027
	492.4	0.62989	1.13134	1.82093
	492.85	0.64301	1.15664	1.86239
	493.31	0.65847	1.18454	1.90679
	493.76	0.66896	1.20615	1.94535
	494.21	0.68223	1.23153	1.98624
	494.66	0.69603	1.25777	2.02719
	495.11	0.71177	1.28477	2.06995
	495.56	0.72331	1.30842	2.10946
	496.01	0.73837	1.33565	2.15234
	496.46	0.75144	1.36032	2.1947
	496.91	0.76571	1.38624	2.23566
	497.36	0.77897	1.41138	2.27682
	497.81	0.79161	1.43524	2.31804
	498.26	0.80622	1.46126	2.36019
	498.71	0.8172	1.48426	2.39952
	499.17	0.83057	1.51016	2.44199
	499.62	0.84349	1.53586	2.48365
	500.07	0.85843	1.56232	2.52685
	500.52	0.86981	1.58666	2.56675
	500.97	0.88233	1.61102	2.60835
	501.42	0.89493	1.63525	2.64862
	501.87	0.90738	1.65968	2.68884
	502.32	0.91851	1.68281	2.72715
	502.77	0.92933	1.70393	2.76446
	503.22	0.94202	1.72829	2.80338
	503.67	0.95425	1.75194	2.84154
	504.12	0.96613	1.77349	2.87842
	504.57	0.97774	1.79558	2.91519
	505.02	0.99148	1.82005	2.95428
	505.47	1.0012	1.84066	2.98869
	505.92	1.01538	1.86483	3.02628
	506.37	1.02778	1.88717	3.06259
	506.82	1.03812	1.90604	3.09484
	507.27	1.0501	1.92788	3.12773
	507.72	1.06095	1.94828	3.15953
	508.17	1.07211	1.96763	3.19064
	508.62	1.08294	1.98657	3.22266
	509.07	1.09609	2.00808	3.25595
	509.52	1.10471	2.02649	3.28362
	509.97	1.11538	2.04335	3.31202
	510.42	1.1251	2.06019	3.33924
	510.87	1.13386	2.07606	3.3652
	511.32	1.14073	2.08993	3.39111
	511.77	1.15119	2.1063	3.41909
	512.22	1.15964	2.12349	3.44459
	512.67	1.16803	2.13913	3.46917
	513.12	1.1758	2.15449	3.49298
	513.57	1.18132	2.16766	3.51535
	514.02	1.18926	2.18188	3.53864
	514.47	1.19231	2.19051	3.55593
	514.92	1.19905	2.20237	3.57673
	515.37	1.20585	2.21351	3.59611
	515.82	1.21091	2.22415	3.61498
	516.27	1.21857	2.23728	3.63563
	516.72	1.22188	2.24604	3.65207
	517.17	1.2237	2.25331	3.66844
	517.62	1.22962	2.2645	3.68653
	518.07	1.23388	2.27316	3.70257
	518.52	1.27358	2.32015	3.75398
	518.97	1.27578	2.3252	3.76702
	519.41	1.28242	2.33728	3.78416
	519.86	1.28959	2.34891	3.80044
	520.31	1.29414	2.35871	3.81631
	520.76	1.30001	2.36873	3.83143
	521.21	1.3021	2.37439	3.84208
	521.66	1.30726	2.38261	3.85497
	522.11	1.30983	2.38786	3.86593
	522.56	1.31344	2.39462	3.87998
	523.01	1.31894	2.40255	3.8936
	523.46	1.3211	2.40826	3.90355
	523.91	1.32726	2.41799	3.9178
	524.36	1.33169	2.42563	3.92989
	524.81	1.33355	2.43135	3.93914
	525.25	1.33788	2.43938	3.95071
	525.7	1.33838	2.44323	3.95835
	526.15	1.34399	2.45218	3.9722
	526.6	1.34924	2.45948	3.98301
	527.05	1.35215	2.46502	3.9913
	527.5	1.35474	2.47066	3.9988
	527.95	1.32071	2.43531	3.96888
	528.4	1.32662	2.44525	3.98104
	528.85	1.32982	2.45012	3.99203
	529.29	1.3302	2.45239	3.9995
	529.74	1.33156	2.45559	4.00564
	530.19	1.33416	2.46028	4.01293
	530.64	1.3359	2.46516	4.02173
	531.09	1.33642	2.46745	4.0284
	531.54	1.34105	2.47457	4.03886
	531.99	1.34336	2.47817	4.04379
	532.44	1.34542	2.48269	4.0508
	532.88	1.3486	2.48768	4.059
	533.33	1.34992	2.49034	4.06539
	533.78	1.35336	2.49642	4.07342
	534.23	1.356	2.50029	4.08045
	534.68	1.358	2.5033	4.0874
	535.13	1.36088	2.5078	4.09549
	535.57	1.36284	2.51146	4.10121
	536.02	1.36562	2.51636	4.10838
	536.47	1.36698	2.51984	4.11473
	536.92	1.36907	2.52501	4.12226
	537.37	1.36963	2.52942	4.12937
	537.82	1.37243	2.53289	4.13647
	538.26	1.37298	2.53602	4.14072
	538.71	1.37468	2.54055	4.14642
	539.16	1.37492	2.5429	4.15224
	539.61	1.37744	2.54707	4.15855
	540.06	1.38329	2.55462	4.16808
	540.51	1.38736	2.56019	4.17571
	540.95	1.38826	2.56376	4.18044
	541.4	1.39091	2.56811	4.18722
	541.85	1.3934	2.57306	4.19412
	542.3	1.39743	2.58022	4.2031
	542.75	1.39972	2.58609	4.20986
	543.19	1.39871	2.58687	4.21444
	543.64	1.40056	2.59202	4.22189
	544.09	1.40112	2.59518	4.2279
	544.54	1.40546	2.6036	4.23775
	544.99	1.4064	2.60637	4.24402
	545.43	1.41031	2.61216	4.25286
	545.88	1.41201	2.61599	4.26133
	546.33	1.41287	2.61797	4.26613
	546.78	1.41576	2.62161	4.27287
	547.22	1.41844	2.62541	4.28067
	547.67	1.41814	2.62709	4.28518
	548.12	1.42224	2.63245	4.29462
	548.57	1.42703	2.63966	4.30439
	549.01	1.42939	2.64527	4.31327
	549.46	1.4308	2.64934	4.31912
	549.91	1.43132	2.65206	4.32532
	550.36	1.43329	2.65645	4.33285
	550.81	1.43716	2.66298	4.34331
	551.25	1.43801	2.66439	4.34825
	551.7	1.44052	2.66845	4.35635
	552.15	1.44269	2.67169	4.36412
	552.59	1.44746	2.67827	4.37386
	553.04	1.44953	2.6814	4.38059
	553.49	1.45375	2.68767	4.38875
	553.94	1.4567	2.69208	4.39625
	554.38	1.45929	2.6954	4.40329
	554.83	1.4574	2.69519	4.40511
	555.28	1.46206	2.70132	4.41213
	555.73	1.46632	2.70945	4.42265
	556.17	1.46854	2.71476	4.42951
	556.62	1.47085	2.72006	4.43714
	557.07	1.47479	2.72675	4.44523
	557.51	1.47399	2.72751	4.44835
	557.96	1.47659	2.73009	4.45303
	558.41	1.47704	2.73218	4.45685
	558.86	1.47629	2.73129	4.45935
	559.3	1.47967	2.73673	4.46784
	559.75	1.48106	2.73943	4.47275
	560.2	1.48097	2.74136	4.47673
	560.64	1.48399	2.74579	4.48363
	561.09	1.48362	2.74597	4.48579
	561.54	1.48553	2.74883	4.48872
	561.98	1.48642	2.7513	4.49222
	562.43	1.48775	2.75438	4.4954
	562.88	1.48749	2.75627	4.49878
	563.32	1.48696	2.75591	4.50087
	563.77	1.48802	2.75792	4.50417
	564.22	1.49282	2.76391	4.51152
	564.66	1.4947	2.76663	4.51598
	565.11	1.49582	2.76768	4.51809
	565.56	1.49703	2.76881	4.52041
	566	1.49639	2.76819	4.52056
	566.45	1.49625	2.76719	4.5223
	566.9	1.50097	2.77355	4.52787
	567.34	1.50212	2.77681	4.53229
	567.79	1.50183	2.77717	4.53326
	568.24	1.50438	2.78129	4.53711
	568.68	1.50549	2.78298	4.53762
	569.13	1.50663	2.78361	4.53947
	569.58	1.50656	2.78293	4.53985
	570.02	1.50655	2.78406	4.5408
	570.47	1.50699	2.78539	4.54175
	570.91	1.50841	2.78716	4.54433
	571.36	1.50697	2.78485	4.54282
	571.81	1.50568	2.78317	4.54348
	572.25	1.50598	2.78302	4.54459
	572.7	1.50536	2.78305	4.54354
	573.15	1.50438	2.78309	4.54236
	573.59	1.50323	2.78087	4.54076
	574.04	1.50172	2.77866	4.53976
	574.48	1.4996	2.77557	4.5357
	574.93	1.49995	2.77477	4.5361
	575.38	1.50052	2.77487	4.53547
	575.82	1.50115	2.77518	4.53446
	576.27	1.49607	2.76861	4.52806
	576.71	1.49296	2.76494	4.52215
	577.16	1.49284	2.76362	4.51914
	577.61	1.49026	2.75967	4.51384
	578.05	1.48755	2.75568	4.50894
	578.5	1.48526	2.75331	4.50569
	578.94	1.48212	2.74853	4.49821
	579.39	1.48144	2.74667	4.49467
	579.83	1.47948	2.74283	4.48808
	580.28	1.47474	2.73702	4.47964
	580.73	1.47351	2.7348	4.47416
	581.17	1.47215	2.73203	4.46871
	581.62	1.46966	2.72675	4.45989
	582.06	1.46741	2.72169	4.45132
	582.51	1.46541	2.71834	4.44305
	582.95	1.46208	2.71366	4.43361
	583.4	1.45871	2.70796	4.42405
	583.85	1.45792	2.70382	4.41695
	584.29	1.4548	2.69886	4.40783
	584.74	1.45152	2.69302	4.3985
	585.18	1.44865	2.68814	4.3894
	585.63	1.44804	2.68424	4.38169
	586.07	1.44615	2.67905	4.37203
	586.52	1.44346	2.67302	4.36226
	586.96	1.4402	2.66724	4.35177
	587.41	1.43789	2.66218	4.34223
	587.85	1.43432	2.65469	4.32913
	588.3	1.43473	2.65292	4.32292
	588.74	1.431	2.64659	4.31188
	589.19	1.42714	2.63889	4.30194
	589.63	1.42581	2.63314	4.29226
	590.08	1.42198	2.62564	4.28012
	590.52	1.41756	2.617	4.26715
	590.97	1.41277	2.60977	4.25558
	591.41	1.4086	2.60224	4.24522
	591.86	1.40519	2.59448	4.23414
	592.3	1.40066	2.58636	4.22185
	592.75	1.39432	2.57649	4.20661
	593.19	1.39011	2.56965	4.19645
	593.64	1.38433	2.55898	4.18161
	594.08	1.37972	2.55165	4.16835
	594.53	1.37634	2.54305	4.15427
	594.97	1.37334	2.53707	4.14324
	595.42	1.36921	2.52713	4.12971
	595.86	1.36717	2.52102	4.11796
	596.31	1.36401	2.51315	4.10658
	596.75	1.35883	2.50342	4.09122
	597.2	1.35457	2.49436	4.07724
	597.64	1.34796	2.48232	4.05971
	598.09	1.34325	2.47283	4.04358
	598.53	1.33768	2.46283	4.02637
	598.98	1.33173	2.45306	4.01004
	599.42	1.32873	2.44398	3.99579
	599.86	1.32384	2.43581	3.97861
	600.31	1.32042	2.42683	3.96152
	600.75	1.31409	2.41607	3.94229
	601.2	1.30754	2.40458	3.92423
	601.64	1.30317	2.39444	3.90795
	602.09	1.29965	2.38485	3.89202
	602.53	1.29424	2.37308	3.87209
	602.98	1.28945	2.36375	3.85385
	603.42	1.2825	2.35171	3.83432
	603.86	1.27444	2.33879	3.81495
	604.31	1.26665	2.32583	3.79398
	604.75	1.25904	2.31383	3.77368
	605.2	1.2507	2.2992	3.75255
	605.64	1.2433	2.28601	3.73196
	606.09	1.23762	2.2737	3.71318
	606.53	1.2325	2.26329	3.69481
	606.97	1.22658	2.25234	3.6756
	607.42	1.21863	2.23853	3.65403
	607.86	1.21327	2.22847	3.63494
	608.31	1.2054	2.21425	3.61303
	608.75	1.19818	2.20277	3.59146
	609.19	1.19159	2.18961	3.57087
	609.64	1.18631	2.17814	3.55159
	610.08	1.18123	2.16713	3.53134
	610.52	1.1763	2.15589	3.51033
	610.97	1.16783	2.14087	3.48655
	611.41	1.16151	2.12974	3.46632
	611.86	1.15421	2.11646	3.44417
	612.3	1.14702	2.10302	3.42246
	612.74	1.1421	2.09001	3.40087
	613.19	1.13606	2.077	3.37851
	613.63	1.12925	2.06339	3.35652
	614.07	1.12268	2.05066	3.33471
	614.52	1.11446	2.03614	3.31052
	614.96	1.10711	2.02313	3.28583
	615.41	1.09799	2.00738	3.26035
	615.85	1.08925	1.99186	3.2356
	616.29	1.08302	1.978	3.21312
	616.74	1.076	1.96366	3.19031
	617.18	1.06823	1.94823	3.16617
	617.62	1.0602	1.93371	3.14176
	618.07	1.05053	1.91673	3.11636
	618.51	1.04514	1.9044	3.09484
	618.95	1.03604	1.88792	3.06917
	619.4	1.02798	1.87257	3.04502
	619.84	1.01813	1.85569	3.02004
	620.28	1.01183	1.84336	2.9976
	620.73	1.00474	1.82934	2.97289
	621.17	0.99601	1.81475	2.94854
	621.61	0.98945	1.80113	2.92514
	622.05	0.98382	1.789	2.90267
	622.5	0.97547	1.77372	2.87796
	622.94	0.96854	1.75863	2.85365
	623.38	0.96041	1.74437	2.83021
	623.83	0.95321	1.73076	2.80769
	624.27	0.94597	1.71591	2.78467
	624.71	0.93881	1.70219	2.76075
	625.16	0.93094	1.68708	2.73571
	625.6	0.9221	1.67139	2.70893
	626.04	0.91543	1.65783	2.68511
	626.48	0.90754	1.64294	2.66074
	626.93	0.90031	1.62891	2.63741
	627.37	0.89308	1.61506	2.61369
	627.81	0.88345	1.59891	2.58772
	628.26	0.87582	1.58465	2.56394
	628.7	0.86929	1.57181	2.54186
	629.14	0.86162	1.55756	2.51762
	629.58	0.85371	1.54276	2.49391
	630.03	0.84511	1.52678	2.4698
	630.47	0.83636	1.5103	2.44473
	630.91	0.82785	1.49533	2.42043
	631.35	0.81977	1.48121	2.39793
	631.8	0.81184	1.46693	2.37435
	632.24	0.80213	1.4511	2.34966
	632.68	0.79592	1.43683	2.32648
	633.12	0.78756	1.42263	2.30301
	633.57	0.78218	1.4105	2.28168
	634.01	0.77432	1.39696	2.25888
	634.45	0.76873	1.3855	2.23825
	634.89	0.76048	1.37153	2.21656
	635.34	0.75253	1.3581	2.19445
	635.78	0.74478	1.34417	2.17326
	636.22	0.74097	1.33426	2.155
	636.66	0.73599	1.32335	2.13588
	637.1	0.72795	1.30907	2.11426
	637.55	0.71994	1.29525	2.09248
	637.99	0.71412	1.28281	2.07273
	638.43	0.70839	1.27177	2.05276
	638.87	0.70168	1.25962	2.03235
	639.31	0.69578	1.24828	2.01342
	639.76	0.69114	1.23776	1.99412
	640.2	0.68536	1.2261	1.9751
	640.64	0.67652	1.2112	1.95289
	641.08	0.67114	1.20077	1.93392
	641.52	0.66762	1.19206	1.91659
	641.97	0.66085	1.18075	1.89696
	642.41	0.65552	1.16905	1.87771
	642.85	0.64628	1.15529	1.85662
	643.29	0.63926	1.14262	1.837
	643.73	0.63199	1.13084	1.81741
	644.18	0.62632	1.11954	1.79976
	644.62	0.6181	1.105	1.77843
	645.06	0.61242	1.09361	1.75824
	645.5	0.60397	1.07902	1.73588
	645.94	0.59671	1.06592	1.71617
	646.38	0.58981	1.05389	1.69628
	646.83	0.5832	1.04166	1.67689
	647.27	0.57421	1.02714	1.65487
	647.71	0.56997	1.01655	1.63925
	648.15	0.56342	1.00491	1.62021
	648.59	0.55704	0.99322	1.6008
	649.03	0.55147	0.98239	1.58369
	649.47	0.54374	0.97007	1.56386
	649.92	0.53705	0.95814	1.54481
	650.36	0.53092	0.94699	1.52682
	650.8	0.52394	0.93498	1.50759
	651.24	0.52023	0.92573	1.49147
	651.68	0.51348	0.91412	1.4728
	652.12	0.50841	0.90409	1.45486
	652.56	0.50503	0.89595	1.44039
	653	0.49715	0.88205	1.42044
	653.45	0.49036	0.87034	1.40188
	653.89	0.48658	0.86237	1.38703
	654.33	0.48026	0.85188	1.37021
	654.77	0.47542	0.84269	1.35484
	655.21	0.47076	0.83357	1.33844
	655.65	0.46961	0.82782	1.32551
	656.09	0.46463	0.81904	1.31015
	656.53	0.45918	0.8091	1.29416
	656.97	0.45433	0.80057	1.27806
	657.41	0.44842	0.79013	1.26117
	657.86	0.44183	0.7798	1.24409
	658.3	0.43568	0.76933	1.22828
	658.74	0.43178	0.76035	1.21392
	659.18	0.42858	0.75324	1.20007
	659.62	0.42384	0.74444	1.18587
	660.06	0.41748	0.73422	1.16954
	660.5	0.40873	0.72174	1.15123
	660.94	0.40604	0.71481	1.13896
	661.38	0.40213	0.70659	1.12653
	661.82	0.39555	0.69561	1.10947
	662.26	0.3949	0.69083	1.0988
	662.7	0.3902	0.68256	1.08432
	663.14	0.38722	0.67568	1.07183
	663.58	0.38305	0.6674	1.05807
	664.02	0.37821	0.65916	1.04427
	664.46	0.37503	0.65202	1.0324
	664.9	0.36778	0.64099	1.01718
	665.35	0.36425	0.63369	1.00544
	665.79	0.36172	0.62765	0.99416
	666.23	0.35598	0.61792	0.97952
	666.67	0.35245	0.61031	0.96791
	667.11	0.34834	0.60226	0.95572
	667.55	0.34645	0.59772	0.94571
	667.99	0.34292	0.59152	0.93393
	668.43	0.33816	0.58335	0.92152
	668.87	0.333	0.57429	0.90772
	669.31	0.32942	0.56735	0.8971
	669.75	0.32632	0.56097	0.88653
	670.19	0.32193	0.55338	0.87503
	670.63	0.319	0.54768	0.86432
	671.07	0.31674	0.54212	0.85448
	671.51	0.31018	0.53353	0.8415
	671.95	0.30662	0.52671	0.83081
	672.39	0.30074	0.51768	0.8179
	672.83	0.29845	0.51281	0.80911
	673.27	0.29326	0.50457	0.79691
	673.71	0.28784	0.4964	0.78473
	674.15	0.28525	0.49085	0.77534
	674.59	0.2814	0.48468	0.76442
	675.03	0.2785	0.47937	0.75564
	675.47	0.27413	0.47297	0.74571
	675.91	0.27131	0.46798	0.73649
	676.35	0.26914	0.46329	0.72829
	676.79	0.26554	0.45683	0.71811
	677.22	0.26072	0.44929	0.70694
	677.66	0.25805	0.44352	0.69784
	678.1	0.25648	0.44045	0.69123
	678.54	0.25439	0.4357	0.68288
	678.98	0.25363	0.43212	0.67658
	679.42	0.25077	0.42681	0.66741
	679.86	0.24691	0.42031	0.65771
	680.3	0.24541	0.41648	0.65064
	680.74	0.24289	0.41095	0.6425
	681.18	0.242	0.40739	0.63609
	681.62	0.24009	0.40345	0.629
	682.06	0.2371	0.39822	0.62043
	682.5	0.23651	0.39518	0.61412
	682.94	0.23302	0.38943	0.60582
	683.38	0.23082	0.38437	0.59792
	683.82	0.22829	0.37923	0.59004
	684.25	0.22468	0.37303	0.58038
	684.69	0.22339	0.36895	0.57341
	685.13	0.22007	0.36375	0.56589
	685.57	0.21886	0.36026	0.5593
	686.01	0.21446	0.35389	0.54971
	686.45	0.21603	0.35304	0.5472
	686.89	0.2133	0.34845	0.53981
	687.33	0.21036	0.34336	0.53156
	687.77	0.20764	0.33884	0.52429
	688.21	0.2047	0.33415	0.51664
	688.64	0.20359	0.33112	0.51161
	689.08	0.19926	0.32531	0.50279
	689.52	0.19763	0.32174	0.49664
	689.96	0.19898	0.32114	0.4935
	690.4	0.19931	0.3202	0.48944
	690.84	0.1978	0.31707	0.4835
	691.28	0.19612	0.31335	0.47757
	691.72	0.19486	0.31032	0.473
	692.15	0.19394	0.30755	0.46778
	692.59	0.19303	0.30583	0.4635
	693.03	0.19021	0.30148	0.45689
	693.47	0.18889	0.29921	0.45239
	693.91	0.18612	0.29468	0.44563
	694.35	0.1868	0.29351	0.44189
	694.79	0.18343	0.28853	0.43489
	695.22	0.18259	0.28606	0.43122
	695.66	0.17834	0.28067	0.42313
	696.1	0.17612	0.27726	0.4176
	696.54	0.17405	0.27322	0.41225
	696.98	0.17362	0.27125	0.40847
	697.42	0.17074	0.26712	0.40237
	697.85	0.1677	0.26265	0.39519
	698.29	0.16865	0.26204	0.39283
	698.73	0.1656	0.25791	0.38679
	699.17	0.16179	0.25313	0.38006
	699.61	0.15621	0.24624	0.37136
	700.05	0.1546	0.24274	0.3667
	700.48	0.1525	0.23943	0.36129
	700.92	0.14908	0.23485	0.35406
	701.36	0.14646	0.23123	0.34862
	701.8	0.14289	0.22657	0.34208
	702.24	0.14228	0.22466	0.33833
	702.67	0.14108	0.22224	0.33396
	703.11	0.14051	0.22085	0.33117
	703.55	0.1389	0.21792	0.32676
	703.99	0.13729	0.21599	0.32269
	704.43	0.13715	0.21463	0.31924
	704.86	0.13679	0.21313	0.31623
	705.3	0.13611	0.21157	0.3128
	705.74	0.13486	0.20949	0.30874
	706.18	0.13274	0.20653	0.304
	706.61	0.13267	0.20518	0.30136
	707.05	0.13213	0.20383	0.29844
	707.49	0.12953	0.20008	0.29318
	707.93	0.12889	0.19837	0.29027
	708.36	0.12831	0.19679	0.28753
	708.8	0.12994	0.19722	0.28662
	709.24	0.12859	0.19534	0.28296
	709.68	0.12824	0.19418	0.28095
	710.12	0.12952	0.19426	0.2802
	710.55	0.12905	0.19313	0.27808
	710.99	0.12904	0.19176	0.2757
	711.43	0.13036	0.19234	0.27491
	711.86	0.12901	0.1896	0.27129
	712.3	0.12665	0.18647	0.26662
	712.74	0.12512	0.18443	0.26342
	713.18	0.12374	0.18171	0.26003
	713.61	0.12162	0.1788	0.25613
	714.05	0.11809	0.17435	0.25043
	714.49	0.11677	0.17183	0.247
	714.93	0.11696	0.17113	0.24543
	715.36	0.11633	0.16947	0.24277
	715.8	0.11571	0.16821	0.23996
	716.24	0.11411	0.16542	0.23645
	716.67	0.11404	0.16467	0.23489
	717.11	0.11101	0.16118	0.2299
	717.55	0.11027	0.1593	0.22711
	717.98	0.10892	0.1576	0.22447
	718.42	0.10905	0.15672	0.22279
	718.86	0.10842	0.15509	0.22012
	719.3	0.10756	0.15392	0.21798
	719.73	0.10925	0.1549	0.21739
	720.17	0.10888	0.154	0.21554
	720.61	0.10677	0.15088	0.21215
	721.04	0.10525	0.14879	0.20908
	721.48	0.10508	0.14762	0.20763
	721.92	0.10365	0.14543	0.20455
	722.35	0.10506	0.14628	0.20409
	722.79	0.10404	0.1447	0.20182
	723.23	0.10522	0.14504	0.20142
	723.66	0.10595	0.14585	0.20073
	724.1	0.10492	0.14411	0.19813
	724.54	0.10511	0.14366	0.1969
	724.97	0.10422	0.1423	0.19504
	725.41	0.10531	0.14307	0.19453
	725.85	0.10431	0.14125	0.19184
	726.28	0.10541	0.14166	0.19185
	726.72	0.10381	0.13939	0.18922
	727.15	0.10182	0.13672	0.18551
	727.59	0.10042	0.13464	0.18258
	728.03	0.09954	0.13344	0.18045
	728.46	0.0977	0.13133	0.17709
	728.9	0.09665	0.1294	0.17465
	729.34	0.09582	0.12824	0.17263
	729.77	0.09394	0.12594	0.16922
	730.21	0.09409	0.1258	0.16894
	730.64	0.09503	0.12661	0.16886
	731.08	0.09506	0.12633	0.16779
	731.52	0.09381	0.12449	0.16558
	731.95	0.09422	0.12421	0.16455
	732.39	0.09444	0.12381	0.1639
	732.82	0.09403	0.12254	0.1628
	733.26	0.09516	0.12328	0.16295
	733.7	0.09604	0.12377	0.16319
	734.13	0.09568	0.12289	0.16176
	734.57	0.09613	0.12292	0.16165
	735	0.0967	0.12351	0.16155
	735.44	0.09442	0.12074	0.15837
	735.88	0.09586	0.12217	0.15903
	736.31	0.0956	0.12164	0.15818
	736.75	0.09425	0.12016	0.1563
	737.18	0.09314	0.11865	0.15449
	737.62	0.09204	0.11738	0.15287
	738.05	0.09516	0.12008	0.15549
	738.49	0.09464	0.11885	0.15391
	738.93	0.09661	0.12036	0.1549
	739.36	0.09713	0.12014	0.15383
	739.8	0.09485	0.11708	0.15041
	740.23	0.09417	0.11624	0.14925
	740.67	0.09441	0.11607	0.14873
	741.1	0.09642	0.1182	0.15035
	741.54	0.09518	0.11688	0.14816
	741.97	0.09393	0.11526	0.14591
	742.41	0.09281	0.1138	0.14422
	742.84	0.08973	0.11063	0.14033
	743.28	0.08863	0.10926	0.13852
	743.71	0.08525	0.10565	0.13475
	744.15	0.08592	0.10587	0.13463
	744.58	0.09013	0.10972	0.13828
	745.02	0.08744	0.10697	0.13468
	745.46	0.08685	0.10578	0.1332
	745.89	0.08749	0.10604	0.13284
	746.33	0.08925	0.10775	0.134
	746.76	0.09042	0.10843	0.13456
	747.2	0.08534	0.10352	0.12886
	747.63	0.08541	0.10349	0.12838
	748.07	0.0849	0.10293	0.12757
	748.5	0.08314	0.10126	0.12542
	748.94	0.08348	0.10136	0.12533
	749.37	0.08361	0.10065	0.12435
	749.81	0.08216	0.09929	0.12248
	750.24	0.07766	0.094	0.11684
	750.67	0.07788	0.09413	0.1166
	751.11	0.0775	0.09362	0.11592
	751.54	0.07689	0.09286	0.11469
	751.98	0.07614	0.09175	0.11328
	752.41	0.07588	0.09133	0.11249
	752.85	0.0797	0.09491	0.11546
	753.28	0.07928	0.09421	0.11444
	753.72	0.07434	0.0893	0.10887
	754.15	0.07363	0.08802	0.10748
	754.59	0.0737	0.08771	0.10708
	755.02	0.07484	0.08877	0.10791
	755.46	0.07587	0.08928	0.10825
	755.89	0.07485	0.08768	0.10637
	756.32	0.07423	0.08682	0.10507
	756.76	0.07532	0.08794	0.10586
	757.19	0.07441	0.08679	0.10444
	757.63	0.07309	0.08546	0.10286
	758.06	0.07484	0.08707	0.10413
	758.5	0.07409	0.08638	0.10286
	758.93	0.07524	0.08715	0.10325
	759.36	0.07745	0.08922	0.10498
	759.8	0.0766	0.08829	0.10356
	760.23	0.07725	0.08865	0.10358
	760.67	0.07615	0.08718	0.10204
	761.1	0.07675	0.08735	0.10239
	761.54	0.07751	0.08765	0.10261
	761.97	0.07492	0.08479	0.09926
	762.4	0.07407	0.0838	0.09799
	762.84	0.07662	0.08589	0.10019
	763.27	0.07769	0.08687	0.10095
	763.7	0.07825	0.08767	0.10108
	764.14	0.07822	0.0874	0.10081
	764.57	0.07478	0.0842	0.09713
	765.01	0.07659	0.086	0.09871
	765.44	0.07767	0.08679	0.09926
	765.87	0.07578	0.08446	0.09683
	766.31	0.07481	0.08342	0.09573
	766.74	0.07791	0.08605	0.09832
	767.18	0.07405	0.08222	0.09389
	767.61	0.07212	0.08023	0.09209
	768.04	0.0725	0.08034	0.09226
	768.48	0.07227	0.07995	0.09206
	768.91	0.07174	0.07946	0.09182
	769.34	0.07147	0.07914	0.09112
	769.78	0.07281	0.08045	0.09227
	770.21	0.07433	0.08221	0.09366
	770.64	0.07449	0.08242	0.09391
	771.08	0.07374	0.08131	0.09302
	771.51	0.07212	0.07976	0.09131
	771.94	0.07041	0.07797	0.08933
	772.38	0.06975	0.07738	0.08847
	772.81	0.06829	0.07549	0.08691
	773.24	0.06584	0.07284	0.08408
	773.68	0.06949	0.07603	0.08742
	774.11	0.06786	0.07423	0.08541
	774.54	0.06714	0.07359	0.0848
	774.98	0.06702	0.07362	0.08502
	775.41	0.06843	0.07464	0.08607
	775.84	0.06745	0.07342	0.08477
	776.28	0.07038	0.07625	0.08757
	776.71	0.07162	0.07716	0.08838
	777.14	0.06846	0.07386	0.08484
	777.57	0.06589	0.07153	0.08205
	778.01	0.06607	0.0713	0.08157
	778.44	0.06411	0.06956	0.07971
	778.87	0.0642	0.06991	0.07942
	779.31	0.06183	0.06742	0.07682
	779.74	0.06035	0.06593	0.07483
	780.17	0.05975	0.06523	0.07421
	780.6	0.05958	0.06478	0.0738
	781.04	0.06174	0.06753	0.07578
	781.47	0.06338	0.06912	0.07717
	781.9	0.06384	0.06988	0.07752
	782.34	0.06565	0.07149	0.07887
	782.77	0.06266	0.06833	0.07565
	783.2	0.06324	0.0689	0.07605
	783.63	0.06325	0.06858	0.07584
	784.07	0.06462	0.0697	0.07671
	784.5	0.0629	0.0682	0.07474
	784.93	0.06214	0.06775	0.07391
	785.36	0.06157	0.0669	0.07308
	785.8	0.06175	0.06691	0.07345
	786.23	0.06374	0.06877	0.0755
	786.66	0.06472	0.06949	0.07643
	787.09	0.06471	0.0694	0.0765
	787.53	0.06531	0.06949	0.07675
	787.96	0.06274	0.06659	0.0743
	788.39	0.06264	0.06611	0.07361
	788.82	0.06475	0.06814	0.07589
	789.25	0.06531	0.06914	0.07608
	789.69	0.06614	0.06964	0.07678
	790.12	0.06417	0.06694	0.07431
	790.55	0.06355	0.06615	0.0734
	790.98	0.06475	0.06693	0.07423
	791.41	0.06476	0.06706	0.07457
	791.85	0.06575	0.06821	0.07577
	792.28	0.06462	0.06712	0.07458
	792.71	0.0654	0.06793	0.07508
	793.14	0.06518	0.06755	0.07459
	793.57	0.06435	0.06662	0.0738
	794.01	0.06456	0.06647	0.07351
	794.44	0.06412	0.06645	0.07335
	794.87	0.06361	0.06626	0.07227
	795.3	0.06105	0.06404	0.06973
	795.73	0.06264	0.06568	0.07075
	796.17	0.06275	0.06581	0.07072
	796.6	0.0614	0.06439	0.06915
	797.03	0.06279	0.06561	0.06986
	797.46	0.06292	0.06611	0.06997
	797.89	0.06179	0.06509	0.06872
	798.32	0.06114	0.06381	0.06792
	798.76	0.06157	0.06458	0.06845
	799.19	0.06386	0.06665	0.07067
	799.62	0.06283	0.06546	0.06968
	800.05	0.06364	0.06597	0.07025

## Sheet: Figure 2e
		500lux		1000lux		2000lux		5000lux		10000lux
		LbL-Binary	LbL-Ternary/PAEN	LbL-Binary	LbL-Ternary/PAEN	LbL-Binary	LbL-Ternary/PAEN	LbL-Binary	LbL-Ternary/PAEN	LbL-Binary	LbL-Ternary/PAEN
	Volt (V)	J (mA/cm^2)	J (mA/cm^2)	J (mA/cm^2)	J (mA/cm^2)	J (mA/cm^2)	J (mA/cm^2)	J (mA/cm^2)	J (mA/cm^2)	J (mA/cm^2)	J (mA/cm^2)
	-0.2	-0.08014	-0.08389	-0.15251	-0.16051	-0.28502	-0.2881	-0.73633	-0.75115	-1.49774	-1.52972
	-0.18	-0.07986	-0.08381	-0.15232	-0.16049	-0.28393	-0.28725	-0.73464	-0.75009	-1.49486	-1.52805
	-0.16	-0.07938	-0.08349	-0.15182	-0.1601	-0.28284	-0.28641	-0.73281	-0.74892	-1.49196	-1.52627
	-0.14	-0.0787	-0.08293	-0.15098	-0.15935	-0.28173	-0.28557	-0.73086	-0.7477	-1.48912	-1.52447
	-0.12	-0.07801	-0.08237	-0.15014	-0.1586	-0.28062	-0.2847	-0.72918	-0.74646	-1.48626	-1.52274
	-0.1	-0.07734	-0.0818	-0.1493	-0.15784	-0.27948	-0.2838	-0.72763	-0.7452	-1.48343	-1.52095
	-0.08	-0.07668	-0.08124	-0.14844	-0.15707	-0.27839	-0.28289	-0.72607	-0.74391	-1.48057	-1.51909
	-0.06	-0.07602	-0.08068	-0.14763	-0.15632	-0.2773	-0.28205	-0.72435	-0.74265	-1.47776	-1.51717
	-0.04	-0.07533	-0.08012	-0.14681	-0.15556	-0.27623	-0.28122	-0.72259	-0.74136	-1.47497	-1.51529
	-0.02	-0.07464	-0.07954	-0.14601	-0.15479	-0.27511	-0.28037	-0.7209	-0.74006	-1.47217	-1.51336
	0	-0.07394	-0.07897	-0.14517	-0.154	-0.27397	-0.27948	-0.71919	-0.73868	-1.4693	-1.51143
	0.02	-0.07326	-0.07839	-0.14431	-0.15323	-0.27286	-0.27856	-0.71748	-0.73733	-1.46633	-1.50951
	0.04	-0.07256	-0.07782	-0.14345	-0.15246	-0.27172	-0.27768	-0.71574	-0.73601	-1.46336	-1.50758
	0.06	-0.07185	-0.07723	-0.14258	-0.15167	-0.2706	-0.27671	-0.71409	-0.73465	-1.46033	-1.50563
	0.08	-0.07113	-0.07662	-0.14171	-0.15086	-0.26944	-0.27576	-0.71242	-0.73327	-1.45725	-1.50361
	0.1	-0.07042	-0.076	-0.14084	-0.15003	-0.26829	-0.27479	-0.7108	-0.73184	-1.45419	-1.50154
	0.12	-0.06971	-0.07538	-0.13995	-0.14919	-0.26707	-0.27381	-0.70907	-0.7304	-1.45093	-1.49939
	0.14	-0.06897	-0.07477	-0.13904	-0.14835	-0.26584	-0.27281	-0.7073	-0.72891	-1.4477	-1.49727
	0.16	-0.06823	-0.07415	-0.13813	-0.1475	-0.26459	-0.27181	-0.70536	-0.72734	-1.44427	-1.49502
	0.18	-0.06744	-0.07351	-0.13721	-0.14662	-0.26331	-0.27083	-0.70325	-0.72571	-1.4408	-1.49281
	0.2	-0.06667	-0.07286	-0.13626	-0.14574	-0.26197	-0.26981	-0.70118	-0.72412	-1.43728	-1.49049
	0.22	-0.06588	-0.0722	-0.13526	-0.14483	-0.26062	-0.26878	-0.69917	-0.72251	-1.43358	-1.4881
	0.24	-0.06511	-0.07154	-0.13425	-0.1439	-0.2592	-0.26773	-0.69722	-0.7209	-1.42983	-1.48564
	0.26	-0.06428	-0.07087	-0.13322	-0.14295	-0.25778	-0.26668	-0.69508	-0.71923	-1.42602	-1.48305
	0.28	-0.06344	-0.07019	-0.13218	-0.14201	-0.25634	-0.26556	-0.69285	-0.71749	-1.42215	-1.48041
	0.3	-0.06257	-0.06949	-0.13112	-0.14103	-0.25488	-0.26441	-0.69059	-0.71572	-1.41807	-1.47769
	0.32	-0.06171	-0.06876	-0.13004	-0.14004	-0.2533	-0.26322	-0.68832	-0.71389	-1.41375	-1.47501
	0.34	-0.06084	-0.06801	-0.12895	-0.13898	-0.25088	-0.26201	-0.6859	-0.71201	-1.40946	-1.4722
	0.36	-0.05991	-0.06724	-0.12784	-0.1379	-0.24912	-0.26077	-0.68337	-0.71005	-1.40502	-1.46926
	0.38	-0.05896	-0.06647	-0.12669	-0.13678	-0.24734	-0.2595	-0.68068	-0.70799	-1.40042	-1.46607
	0.4	-0.05797	-0.06566	-0.1255	-0.13562	-0.24627	-0.25816	-0.67803	-0.70586	-1.39533	-1.46289
	0.42	-0.05701	-0.06481	-0.12426	-0.13442	-0.24434	-0.25676	-0.67519	-0.70372	-1.39034	-1.45952
	0.44	-0.05597	-0.06388	-0.12298	-0.13317	-0.24235	-0.2553	-0.67231	-0.70144	-1.38527	-1.45602
	0.46	-0.05486	-0.0629	-0.12162	-0.13185	-0.24018	-0.25374	-0.66916	-0.69899	-1.38002	-1.45222
	0.48	-0.05363	-0.0618	-0.12017	-0.13037	-0.23789	-0.25206	-0.66588	-0.69631	-1.37432	-1.44813
	0.5	-0.05228	-0.06054	-0.11856	-0.12871	-0.23535	-0.24968	-0.66231	-0.69337	-1.36805	-1.44357
	0.52	-0.05073	-0.05903	-0.11674	-0.12674	-0.23259	-0.24744	-0.65846	-0.69009	-1.36123	-1.4385
	0.54	-0.04892	-0.05714	-0.11459	-0.12435	-0.22935	-0.24471	-0.65404	-0.68615	-1.35441	-1.43261
	0.56	-0.04656	-0.05461	-0.1119	-0.12121	-0.22532	-0.24175	-0.64879	-0.68137	-1.34644	-1.42574
	0.58	-0.04339	-0.051	-0.10841	-0.11685	-0.22	-0.23712	-0.64226	-0.67513	-1.33749	-1.41712
	0.6	-0.03872	-0.04549	-0.10339	-0.11038	-0.21247	-0.23041	-0.63381	-0.66664	-1.32586	-1.40582
	0.62	-0.03162	-0.03679	-0.09584	-0.10035	-0.20154	-0.22016	-0.62194	-0.65407	-1.31126	-1.39003
	0.64	-0.02002	-0.02252	-0.08374	-0.08402	-0.1848	-0.20353	-0.6045	-0.63477	-1.29087	-1.36638
	0.66	-0.000568908	0.00199	-0.06363	-0.05666	-0.1579	-0.17569	-0.57709	-0.60322	-1.26085	-1.32951
	0.68	0.03314	0.04502	-0.02892	-0.00919	-0.11444	-0.12774	-0.53228	-0.55063	-1.21348	-1.26861
	0.7	0.09352	0.12305	0.0328	0.07535	-0.04011	-0.04251	-0.45545	-0.45899	-1.13526	-1.16434
	0.72	0.20288	0.26657	0.1441	0.22913	0.09041	0.11266	-0.32102	-0.29495	-1.00035	-0.97837
	0.74	0.40319	0.53564	0.34767	0.51223	0.3247	0.40107	-0.07994	0.00696	-0.75709	-0.63988
	0.76	0.76493	1.04388	0.71473	1.0344	0.74625	0.94071	0.35499	0.56897	-0.31037	-0.01511
	0.78	1.40414	1.9968	1.3622	1.98259	1.49725	1.94857	1.13399	1.61144	0.51425	1.13253
	0.8	2.47573	3.73723	2.44389	3.632	2.80125	3.78429	2.48326	3.49634	2.00595	3.1862
	0.82	4.14937	6.74848	4.12789	6.31802	4.93898	6.96212	4.69295	6.73332	4.59363	6.67345
	0.84	6.54797	11.582	6.53436	10.3393	8.19186	12.0638	8.048	11.8911	8.78948	12.1713
	0.86	9.71669	18.7104	9.70498	15.8687	12.7502	19.5863	12.7438	19.4479	15.0634	20.1574
	0.88	13.6095	28.3388	13.5919	22.896	18.664	29.7422	18.8284	29.5916	23.6715	30.8132
	0.9	18.1352	40.4171	18.1025	31.2685	25.8335	42.4718	26.1959	42.2511	34.6036	44.0618
	0.92	23.1911	54.6859	23.1338	40.7723	34.0894	57.4932	34.6702	57.1399	47.6407	59.6181
	0.94	28.6635	70.8418	28.5753	51.1967	43.2379	74.4695	44.0524	73.9325	62.4726	77.1542
	0.96	34.469	88.573	34.3436	62.3753	53.1245	93.0684	54.1861	92.2982	78.7993	96.3435
	0.98	40.53	107.595	40.3636	74.1608	63.6044	112.995	64.9279	111.952	96.3358	116.885
	1	46.8277	127.746	46.6159	86.4794	74.6026	134.079	76.1988	132.724	114.921	138.616
	1.02	53.3062	148.799	53.0466	99.2152	86.0019	156.085	87.8836	154.391	134.335	161.312
	1.04	59.9373	170.629	59.6258	112.301	97.7384	178.867	99.9133	176.832	154.442	184.831
	1.06	66.69	193.101	66.3249	125.674	109.749	202.297	112.226	199.917	175.123	209.027
	1.08	73.5511	216.144	73.1297	139.295	121.996	226.332	124.791	223.553	196.296	233.807
	1.1	80.5045	239.721	80.0281	153.147	134.454	250.865	137.58	247.695	217.912	259.155
	1.12	87.5294	263.72	86.9959	167.173	147.075	275.812	150.545	272.229	239.928	284.945
	1.14	94.6252	288.12	94.0339	181.369	159.862	301.119	163.674	297.175	262.274	311.168
	1.16	101.785	312.853	101.135	195.709	172.792	326.802	176.952	322.471	284.946	337.763
	1.18	109.011	337.983	108.305	210.204	185.871	352.9	190.384	348.146	307.899	364.756
	1.2	116.284	363.4	115.525	224.809	199.05	379.303	203.922	374.072	331.095	392.021

## Sheet: Figure 2f
BTP-eC9		LbL-Binary		LbL-Ternary		LbL-Ternary/PAEN
wavelength (nm)	PL	wavelength (nm)	PL	wavelength (nm)	PL	wavelength (nm)	PL
700	0	800	0	800	0	800	0
701	0	801	0.49	801	0.2	801	0.2
702	0	802	0	802	0	802	0.4
703	0	803	0	803	0	803	-0.2
704	1	804	0	804	0.4	804	0
705	0	805	0	805	0	805	0.2
706	2	806	-0.49	806	0.2	806	0
707	0	807	-0.49	807	0	807	0.2
708	0	808	0	808	0	808	0.2
709	2	809	0.49	809	0.4	809	0.2
710	1	810	0.49	810	0	810	0.4
711	1	811	0	811	0	811	0.2
712	2	812	0.49	812	0.2	812	0.2
713	2	813	0.49	813	0.2	813	0.2
714	2	814	0.49	814	0.2	814	0.4
715	2	815	0	815	0.2	815	0.2
716	2	816	0.49	816	0.4	816	0.2
717	1	817	0.49	817	0.2	817	0.4
718	2	818	0.49	818	0.4	818	0.4
719	2	819	0.49	819	0.2	819	0.2
720	2	820	0.49	820	0.4	820	0.6
721	3	821	0.98	821	0.4	821	0.4
722	2	822	0.98	822	0.2	822	0.4
723	2	823	0.98	823	0.4	823	0.4
724	1	824	0.98	824	0.4	824	0.6
725	3	825	1.47	825	0.4	825	0.6
726	2	826	0.98	826	0.4	826	0.4
727	3	827	0.98	827	0.6	827	0.6
728	2	828	1.47	828	0.6	828	0.8
729	2	829	1.47	829	0.6	829	0.6
730	2	830	1.96	830	0.6	830	0.6
731	2	831	1.96	831	0.6	831	0.6
732	2	832	1.96	832	0.6	832	0.6
733	2	833	1.96	833	0.8	833	0.8
734	1	834	2.45	834	0.8	834	0.8
735	1	835	2.94	835	0.8	835	0.8
736	2	836	2.45	836	0.8	836	1
737	1	837	2.45	837	1	837	1
738	0	838	2.94	838	1	838	1
739	0	839	3.43	839	1.2	839	1.4
740	-1	840	3.43	840	1	840	1.2
741	1	841	2.94	841	1.2	841	1.4
742	0	842	3.92	842	1.2	842	1.4
743	0	843	4.9	843	1.4	843	1.4
744	0	844	4.9	844	1.6	844	1.4
745	0	845	4.9	845	1.6	845	1.6
746	0	846	5.39	846	1.8	846	1.8
747	0	847	5.88	847	1.8	847	2
748	0	848	6.37	848	1.8	848	2
749	0	849	6.37	849	2.2	849	2.4
750	-2	850	6.86	850	2	850	2.4
751	0	851	7.35	851	2.4	851	2.4
752	-1	852	7.84	852	2.4	852	2.8
753	0	853	7.84	853	2.6	853	3
754	-1	854	8.82	854	2.8	854	3
755	-1	855	8.82	855	2.8	855	3
756	-1	856	9.31	856	3	856	3.4
757	0	857	9.8	857	3	857	3.6
758	-2	858	10.29	858	3.6	858	3.8
759	-1	859	11.27	859	3.6	859	4.2
760	0	860	11.76	860	3.8	860	4.2
761	-1	861	12.25	861	4	861	4.6
762	-1	862	12.74	862	4.2	862	4.6
763	-2	863	13.72	863	4.4	863	5
764	-1	864	14.21	864	4.8	864	5.4
765	0	865	14.21	865	4.8	865	5.6
766	0	866	16.17	866	5.2	866	5.8
767	-1	867	16.17	867	5.4	867	6.2
768	0	868	17.15	868	5.8	868	6.4
769	-1	869	17.64	869	6	869	7
770	-1	870	18.13	870	6.4	870	7
771	-1	871	19.11	871	6.8	871	7.6
772	-1	872	19.11	872	7	872	7.8
773	-1	873	20.58	873	7.2	873	8.2
774	0	874	21.07	874	7.6	874	8.4
775	0	875	22.05	875	8	875	9
776	0	876	23.03	876	8.4	876	9.4
777	0	877	23.03	877	8.8	877	10
778	-1	878	24.01	878	9.2	878	10.6
779	0	879	24.5	879	9.6	879	10.6
780	-1	880	25.48	880	10	880	11.4
781	0	881	25.97	881	10.2	881	11.6
782	0	882	26.95	882	10.6	882	11.8
783	-1	883	27.44	883	11.2	883	12.6
784	0	884	28.42	884	11.6	884	13
785	0	885	28.42	885	12.2	885	13.6
786	-2	886	28.91	886	12.4	886	14
787	1	887	29.4	887	12.6	887	14.8
788	0	888	29.89	888	13.2	888	14.6
789	-1	889	30.38	889	13.6	889	15.2
790	0	890	30.87	890	14	890	15.8
791	0	891	31.85	891	14.6	891	16.4
792	0	892	32.34	892	14.8	892	16.8
793	0	893	33.32	893	15.6	893	17.4
794	-1	894	33.81	894	16	894	18.2
795	0	895	33.81	895	16.4	895	18.4
796	0	896	34.3	896	16.8	896	19
797	0	897	35.28	897	16.8	897	19.4
798	0	898	35.28	898	17.6	898	19.8
799	-1	899	36.26	899	18.2	899	20.6
800	0	900	35.77	900	18.2	900	21
801	-1	901	36.26	901	19	901	21.2
802	0	902	36.75	902	19.2	902	22
803	0	903	38.22	903	19.6	903	22.4
804	-1	904	37.73	904	20	904	22.8
805	0	905	38.71	905	20.2	905	23.4
806	0	906	38.22	906	20.8	906	24
807	0	907	38.71	907	21.2	907	24.4
808	1	908	39.2	908	21.8	908	24.6
809	0	909	39.69	909	22	909	25
810	0	910	39.69	910	22.4	910	25.4
811	0	911	39.69	911	22.8	911	25.8
812	0	912	40.18	912	23.2	912	26.4
813	-1	913	40.18	913	23.2	913	26.8
814	-1	914	40.18	914	24	914	27
815	0	915	41.16	915	24.2	915	27.4
816	-1	916	41.16	916	24.4	916	27.8
817	0	917	41.65	917	24.8	917	28.2
818	0	918	41.65	918	25.4	918	28.6
819	-1	919	41.65	919	25.4	919	29
820	0	920	42.63	920	25.8	920	29.4
821	0	921	42.63	921	26.2	921	29.6
822	0	922	42.63	922	26.6	922	30
823	1	923	42.14	923	26.8	923	30.2
824	0	924	42.63	924	27.2	924	30.6
825	2	925	43.12	925	27.6	925	30.8
826	1	926	42.63	926	27.8	926	31.2
827	0	927	43.12	927	28	927	31.2
828	1	928	43.12	928	28.4	928	31.6
829	1	929	43.12	929	28.6	929	32
830	1	930	43.61	930	29	930	32.4
831	2	931	44.1	931	29.4	931	32.6
832	2	932	43.61	932	29.4	932	32.8
833	1	933	44.59	933	29.8	933	33
834	1	934	43.61	934	30	934	33.2
835	2	935	44.1	935	30.2	935	33.4
836	2	936	44.1	936	30.2	936	33.6
837	2	937	44.1	937	30.6	937	34
838	3	938	44.59	938	30.8	938	33.8
839	3	939	44.59	939	31	939	34
840	3	940	44.1	940	31.4	940	34.4
841	2	941	43.61	941	31.4	941	34.2
842	4	942	44.59	942	31.6	942	34.6
843	4	943	44.1	943	31.8	943	34.8
844	4	944	44.59	944	31.8	944	34.8
845	5	945	44.59	945	32.2	945	35
846	4	946	44.1	946	32.4	946	35.2
847	4	947	43.61	947	32.6	947	35.2
848	6	948	43.61	948	32.6	948	35.4
849	6	949	44.59	949	32.6	949	35.2
850	6	950	43.61	950	32.8	950	35.4
851	7	951	43.61	951	32.8	951	35.4
852	8	952	43.12	952	32.8	952	35.4
853	9	953	44.1	953	32.8	953	35.2
854	9	954	43.12	954	33	954	35.4
855	8	955	43.61	955	33.2	955	35.6
856	9	956	43.12	956	33	956	35.2
857	11	957	43.12	957	32.8	957	35.4
858	11	958	43.12	958	33.2	958	35.2
859	11	959	42.63	959	33.2	959	35.2
860	12	960	43.12	960	33.4	960	35.2
861	14	961	42.63	961	33.2	961	35.2
862	13	962	42.63	962	33.2	962	35
863	14	963	42.14	963	33	963	35
864	16	964	42.14	964	33	964	34.8
865	16	965	41.65	965	32.8	965	34.6
866	18	966	41.65	966	32.8	966	34.6
867	20	967	42.63	967	32.8	967	34.4
868	21	968	41.65	968	32.6	968	34.2
869	21	969	41.16	969	32.8	969	34.2
870	22	970	41.16	970	32.6	970	34
871	24	971	40.67	971	32.6	971	33.8
872	25	972	40.67	972	32.4	972	34
873	26	973	40.67	973	32.2	973	33.4
874	29	974	41.16	974	32.2	974	33.6
875	30	975	40.67	975	32	975	33.4
876	31	976	40.18	976	31.8	976	33.2
877	33	977	40.18	977	31.8	977	33
878	34	978	40.18	978	31.4	978	32.8
879	35	979	40.18	979	31.6	979	32.6
880	38	980	39.2	980	31.2	980	32.4
881	41	981	39.69	981	31.2	981	32.2
882	43	982	38.71	982	31	982	32
883	44	983	39.69	983	30.8	983	31.8
884	46	984	38.22	984	30.6	984	31.4
885	47	985	38.22	985	30.4	985	31.4
886	51	986	38.22	986	30.4	986	31
887	52	987	38.22	987	30	987	31
888	54	988	38.22	988	30	988	30.6
889	57	989	37.24	989	30	989	30.2
890	59	990	37.73	990	29.8	990	30.4
891	62	991	37.73	991	29.6	991	30
892	64	992	37.73	992	29.4	992	29.8
893	67	993	37.24	993	29.2	993	29.6
894	70	994	37.24	994	29.2	994	29.6
895	72	995	37.24	995	28.6	995	29.4
896	75	996	36.26	996	28.6	996	29.2
897	79	997	36.26	997	28.4	997	28.6
898	82	998	36.26	998	28.2	998	28.2
899	84	999	35.77	999	28.2	999	28.4
900	87	1000	36.26	1000	27.8	1000	28.2
901	90	1001	35.77	1001	27.8	1001	28
902	94	1002	35.77	1002	27.6	1002	27.8
903	98	1003	35.77	1003	27.4	1003	27.8
904	100	1004	35.28	1004	27.2	1004	27.6
905	102	1005	35.28	1005	27	1005	27.2
906	106	1006	35.28	1006	26.8	1006	27.2
907	109	1007	34.79	1007	26.8	1007	26.6
908	114	1008	35.28	1008	26.6	1008	26.6
909	117	1009	34.79	1009	26.4	1009	26.2
910	120	1010	34.3	1010	26.4	1010	26.2
911	125	1011	34.3	1011	26	1011	26
912	128	1012	33.81	1012	25.8	1012	25.8
913	132	1013	33.81	1013	25.8	1013	26
914	135	1014	33.32	1014	25.6	1014	25.4
915	140	1015	33.32	1015	25.6	1015	25.4
916	143	1016	33.32	1016	25.2	1016	25
917	147	1017	33.81	1017	25.2	1017	24.8
918	149	1018	33.32	1018	25.2	1018	25
919	154	1019	32.83	1019	24.8	1019	24.8
920	157	1020	32.83	1020	24.8	1020	24.4
921	162	1021	33.32	1021	24.6	1021	24.4
922	166	1022	32.83	1022	24.2	1022	24.2
923	169	1023	32.34	1023	24.2	1023	24
924	174	1024	31.85	1024	24	1024	24
925	177	1025	32.34	1025	24	1025	24
926	181	1026	31.85	1026	23.8	1026	23.6
927	185	1027	31.85	1027	23.6	1027	23.4
928	189	1028	31.36	1028	23.4	1028	23.2
929	192	1029	31.36	1029	23.4	1029	23
930	196	1030	31.36	1030	23	1030	22.8
931	202	1031	30.87	1031	23.2	1031	22.8
932	204	1032	30.87	1032	23	1032	22.6
933	208	1033	30.87	1033	22.6	1033	22.2
934	212	1034	30.87	1034	22.4	1034	22.6
935	215	1035	30.38	1035	22.2	1035	22.2
936	219	1036	30.38	1036	22.2	1036	22
937	222	1037	29.89	1037	22	1037	22
938	224	1038	29.89	1038	22	1038	21.8
939	229	1039	29.89	1039	22	1039	22
940	232	1040	29.4	1040	22	1040	21.6
941	235	1041	28.91	1041	21.8	1041	21.4
942	240	1042	28.91	1042	21.4	1042	21.2
943	242	1043	28.91	1043	21.6	1043	21.2
944	244	1044	28.91	1044	21.4	1044	21.2
945	248	1045	28.42	1045	21.2	1045	21
946	250	1046	28.42	1046	21.2	1046	20.8
947	252	1047	28.42	1047	20.8	1047	20.6
948	255	1048	28.42	1048	21	1048	20.6
949	257	1049	28.42	1049	20.8	1049	20.6
950	259	1050	28.42	1050	20.6	1050	20.2
951	262	1051	27.93	1051	20.4	1051	20.2
952	265	1052	27.93	1052	20.6	1052	20
953	264	1053	27.44	1053	20.4	1053	20
954	267	1054	27.44	1054	20.4	1054	20
955	270	1055	26.95	1055	20.2	1055	19.6
956	271	1056	26.95	1056	19.8	1056	19.6
957	272	1057	26.95	1057	19.8	1057	19.6
958	274	1058	26.46	1058	19.8	1058	19.4
959	275	1059	26.95	1059	19.8	1059	19.6
960	276	1060	26.46	1060	19.6	1060	19.2
961	274	1061	26.46	1061	19.6	1061	19.2
962	277	1062	25.97	1062	19.2	1062	18.8
963	278	1063	25.97	1063	19.4	1063	19
964	278	1064	25.48	1064	19.2	1064	18.6
965	278	1065	25.48	1065	19	1065	18.6
966	279	1066	25.48	1066	18.8	1066	18.6
967	280	1067	25.48	1067	19	1067	18.6
968	279	1068	24.99	1068	18.8	1068	18.4
969	279	1069	24.5	1069	18.6	1069	18.2
970	278	1070	24.01	1070	18.4	1070	18.2
971	279	1071	24.01	1071	18.6	1071	18
972	278	1072	24.5	1072	18.2	1072	18
973	277	1073	23.52	1073	18.4	1073	18
974	278	1074	24.01	1074	18	1074	17.8
975	276	1075	23.52	1075	18.2	1075	17.8
976	276	1076	23.03	1076	17.8	1076	17.4
977	274	1077	23.52	1077	17.6	1077	17.4
978	273	1078	23.03	1078	17.8	1078	17.2
979	272	1079	22.54	1079	17.6	1079	17.2
980	270	1080	22.54	1080	17.4	1080	16.8
981	270	1081	22.54	1081	17.4	1081	17
982	270	1082	22.05	1082	17.4	1082	16.8
983	268	1083	22.05	1083	17	1083	16.6
984	266	1084	22.05	1084	17.2	1084	16.6
985	264	1085	21.56	1085	16.8	1085	16.4
986	264	1086	21.56	1086	16.8	1086	16.4
987	261	1087	21.07	1087	16.6	1087	16.2
988	261	1088	20.58	1088	16.6	1088	16
989	259	1089	20.58	1089	16.2	1089	15.8
990	257	1090	20.58	1090	16.2	1090	15.6
991	254	1091	20.58	1091	16	1091	16
992	253	1092	19.6	1092	16	1092	15.6
993	250	1093	20.09	1093	15.8	1093	15.6
994	251	1094	19.11	1094	15.6	1094	15.4
995	248	1095	19.6	1095	15.8	1095	15.4
996	246	1096	19.11	1096	15.4	1096	14.8
997	245	1097	19.11	1097	15.2	1097	15
998	244	1098	18.62	1098	15	1098	14.8
999	240	1099	18.62	1099	15	1099	14.6
1000	238	1100	18.62	1100	15	1100	14.6
1001	237	1101	18.13	1101	14.8	1101	14.2
1002	236	1102	18.13	1102	14.6	1102	14
1003	234	1103	17.64	1103	14.4	1103	14
1004	232	1104	17.64	1104	14.2	1104	14
1005	229	1105	17.64	1105	14.4	1105	14
1006	228	1106	17.64	1106	14	1106	13.8
1007	226	1107	17.15	1107	14	1107	13.4
1008	226	1108	16.66	1108	13.8	1108	13.2
1009	224	1109	16.66	1109	13.6	1109	13.4
1010	222	1110	16.17	1110	13.6	1110	13.2
1011	220	1111	16.17	1111	13.2	1111	12.8
1012	218	1112	15.68	1112	13.2	1112	12.8
1013	217	1113	15.19	1113	13	1113	12.8
1014	215	1114	15.68	1114	12.8	1114	12.6
1015	213	1115	15.68	1115	12.8	1115	12.6
1016	212	1116	15.19	1116	12.4	1116	12.2
1017	211	1117	14.7	1117	12.6	1117	12.2
1018	209	1118	14.7	1118	12.2	1118	12
1019	206	1119	14.21	1119	12	1119	12
1020	205	1120	14.21	1120	12	1120	11.8
1021	205	1121	14.21	1121	11.8	1121	11.8
1022	202	1122	14.21	1122	11.8	1122	11.6
1023	201	1123	14.21	1123	11.8	1123	11.4
1024	200	1124	13.72	1124	11.8	1124	11.4
1025	199	1125	13.72	1125	11.4	1125	11.2
1026	197	1126	13.23	1126	11.4	1126	11
1027	195	1127	13.72	1127	11.2	1127	11
1028	193	1128	13.23	1128	10.8	1128	10.6
1029	193	1129	12.25	1129	11	1129	10.6
1030	191	1130	12.74	1130	10.8	1130	10.6
1031	189	1131	12.25	1131	10.8	1131	10.2
1032	188	1132	12.25	1132	10.6	1132	10.2
1033	188	1133	12.25	1133	10.4	1133	10.4
1034	186	1134	12.25	1134	10.4	1134	9.8
1035	185	1135	11.76	1135	10.2	1135	10
1036	185	1136	11.76	1136	10.2	1136	9.8
1037	183	1137	11.76	1137	10	1137	9.6
1038	182	1138	10.78	1138	9.8	1138	9.6
1039	182	1139	10.78	1139	9.8	1139	9.4
1040	181	1140	10.78	1140	9.4	1140	9.2
1041	179	1141	10.78	1141	9.4	1141	9.2
1042	177	1142	10.78	1142	9.4	1142	9
1043	177	1143	10.29	1143	9.2	1143	9
1044	176	1144	10.78	1144	9.2	1144	8.8
1045	174	1145	9.8	1145	9	1145	8.8
1046	173	1146	10.29	1146	9	1146	8.6
1047	173	1147	9.8	1147	9	1147	8.4
1048	171	1148	9.8	1148	8.6	1148	8.2
1049	172	1149	9.8	1149	8.6	1149	8.6
1050	170	1150	9.8	1150	8.4	1150	8.4
1051	168	1151	9.31	1151	8.6	1151	8.2
1052	168	1152	9.31	1152	8.4	1152	8
1053	166	1153	9.31	1153	8	1153	7.8
1054	166	1154	9.31	1154	8	1154	7.8
1055	166	1155	9.31	1155	7.8	1155	7.6
1056	165	1156	8.82	1156	7.8	1156	7.6
1057	163	1157	8.82	1157	7.8	1157	7.4
1058	163	1158	8.82	1158	7.6	1158	7.4
1059	162	1159	8.33	1159	7.6	1159	7.2
1060	161	1160	8.82	1160	7.4	1160	7
1061	160	1161	8.33	1161	7.4	1161	7.2
1062	159	1162	8.33	1162	7.4	1162	6.8
1063	159	1163	7.84	1163	7	1163	7
1064	158	1164	8.33	1164	7	1164	7
1065	157	1165	7.84	1165	6.8	1165	6.8
1066	156	1166	7.84	1166	6.8	1166	6.8
1067	155	1167	7.84	1167	6.6	1167	6.6
1068	155	1168	7.35	1168	6.6	1168	6.4
1069	153	1169	7.35	1169	6.6	1169	6.4
1070	153	1170	7.35	1170	6.4	1170	6.2
1071	152	1171	7.35	1171	6.4	1171	6.2
1072	151	1172	7.35	1172	6.2	1172	6.2
1073	150	1173	7.35	1173	6.2	1173	6
1074	149	1174	6.86	1174	6.2	1174	6
1075	149	1175	6.86	1175	6.2	1175	6
1076	148	1176	6.86	1176	6	1176	5.6
1077	147	1177	6.86	1177	6	1177	6
1078	145	1178	6.86	1178	5.8	1178	5.6
1079	145	1179	6.37	1179	5.8	1179	5.6
1080	144	1180	6.86	1180	5.8	1180	5.4
1081	143	1181	6.37	1181	5.6	1181	5.6
1082	142	1182	6.37	1182	5.6	1182	5.4
1083	140	1183	6.37	1183	5.6	1183	5.4
1084	140	1184	6.37	1184	5.2	1184	5.4
1085	139	1185	5.88	1185	5.2	1185	5.2
1086	138	1186	6.86	1186	5	1186	5
1087	137	1187	6.37	1187	5.2	1187	5.2
1088	136	1188	5.88	1188	5	1188	4.8
1089	136	1189	6.37	1189	4.8	1189	5
1090	134	1190	5.88	1190	5.2	1190	4.8
1091	133	1191	5.88	1191	5	1191	4.8
1092	132	1192	5.88	1192	4.8	1192	4.8
1093	131	1193	5.39	1193	4.6	1193	4.6
1094	130	1194	6.37	1194	4.6	1194	4.6
1095	129	1195	5.39	1195	4.4	1195	4.4
1096	128	1196	5.88	1196	4.6	1196	4.6
1097	127	1197	5.88	1197	4.6	1197	4.4
1098	125	1198	5.39	1198	4.4	1198	4.4
1099	124	1199	5.39	1199	4.4	1199	4.4
1100	123	1200	5.39	1200	4.4	1200	4.2
1101	123	1201	4.9	1201	4.4	1201	4.4
1102	121	1202	4.9	1202	4.2	1202	4
1103	120	1203	4.9	1203	4.2	1203	4.2
1104	119	1204	4.9	1204	4.2	1204	4
1105	117	1205	4.9	1205	4	1205	4
1106	117	1206	4.41	1206	3.8	1206	3.8
1107	116	1207	5.39	1207	3.8	1207	4
1108	114	1208	4.9	1208	4	1208	3.8
1109	114	1209	4.41	1209	3.8	1209	3.8
1110	112	1210	4.9	1210	3.8	1210	3.8
1111	110	1211	4.9	1211	3.6	1211	3.8
1112	110	1212	5.39	1212	3.8	1212	3.6
1113	109	1213	4.9	1213	3.8	1213	3.4
1114	107	1214	4.41	1214	3.6	1214	3.6
1115	106	1215	4.9	1215	3.6	1215	3.6
1116	105	1216	4.41	1216	3.6	1216	3.6
1117	104	1217	4.41	1217	3.6	1217	3.2
1118	103	1218	3.92	1218	3.4	1218	3.6
1119	101	1219	4.41	1219	3.4	1219	3.4
1120	100	1220	3.92	1220	3.2	1220	3.2
1121	100	1221	3.92	1221	3.2	1221	3.4
1122	98	1222	3.92	1222	3.2	1222	3.4
1123	97	1223	3.92	1223	3.4	1223	3.4
1124	96	1224	3.43	1224	3.2	1224	3.2
1125	94	1225	3.43	1225	3.2	1225	3
1126	93	1226	3.92	1226	3.2	1226	3
1127	92	1227	3.43	1227	3.2	1227	3.2
1128	91	1228	3.43	1228	3.2	1228	2.8
1129	90	1229	2.94	1229	3	1229	3
1130	89	1230	3.92	1230	3	1230	3
1131	88	1231	3.92	1231	3	1231	3
1132	88	1232	3.43	1232	3	1232	3
1133	85	1233	3.43	1233	2.8	1233	2.8
1134	85	1234	3.43	1234	2.8	1234	2.8
1135	83	1235	3.43	1235	3	1235	2.6
1136	83	1236	2.94	1236	2.8	1236	3
1137	81	1237	2.94	1237	2.8	1237	2.6
1138	81	1238	2.94	1238	2.6	1238	2.8
1139	79	1239	2.94	1239	2.6	1239	2.6
1140	78	1240	2.94	1240	2.6	1240	2.6
1141	77	1241	2.94	1241	2.8	1241	2.6
1142	77	1242	2.94	1242	2.6	1242	2.4
1143	76	1243	2.94	1243	2.8	1243	2.4
1144	74	1244	2.94	1244	2.6	1244	2.6
1145	73	1245	2.94	1245	2.6	1245	2.4
1146	72	1246	2.94	1246	2.4	1246	2.4
1147	71	1247	2.94	1247	2.6	1247	2.4
1148	69	1248	2.45	1248	2.4	1248	2.2
1149	69	1249	2.45	1249	2.4	1249	2.4
1150	68	1250	3.43	1250	2.4	1250	2.4
1151	68	1251	2.45	1251	2.2	1251	2.4
1152	67	1252	2.45	1252	2.2	1252	2.2
1153	66	1253	2.45	1253	2.2	1253	2.2
1154	65	1254	2.45	1254	2.2	1254	2.2
1155	64	1255	2.94	1255	2.4	1255	2.2
1156	63	1256	1.96	1256	2.4	1256	2.2
1157	61	1257	2.45	1257	2.2	1257	2.2
1158	61	1258	2.45	1258	2.2	1258	2.2
1159	60	1259	2.45	1259	2.2	1259	2.2
1160	60	1260	2.45	1260	2.2	1260	2
1161	59	1261	2.45	1261	2.2	1261	2
1162	57	1262	2.45	1262	2.2	1262	2
1163	57	1263	2.45	1263	2.2	1263	2.2
1164	56	1264	2.94	1264	2.2	1264	2
1165	56	1265	2.94	1265	2.4	1265	2
1166	56	1266	2.94	1266	2.2	1266	2.2
1167	55	1267	2.45	1267	2.2	1267	2
1168	54	1268	2.94	1268	2.2	1268	2.2
1169	54	1269	2.94	1269	2	1269	2
1170	51	1270	2.45	1270	2.2	1270	2.2
1171	52	1271	2.45	1271	2	1271	2
1172	51	1272	2.45	1272	2	1272	2.2
1173	51	1273	2.45	1273	2	1273	2.2
1174	49	1274	2.45	1274	2.2	1274	2
1175	50	1275	2.94	1275	2.2	1275	2
1176	49	1276	2.94	1276	2	1276	2.2
1177	48	1277	2.94	1277	2.4	1277	1.8
1178	48	1278	2.94	1278	2.2	1278	2
1179	47	1279	2.94	1279	2.2	1279	2.2
1180	46	1280	2.45	1280	2	1280	2.2
1181	46	1281	2.45	1281	2	1281	2.2
1182	45	1282	2.45	1282	2	1282	2
1183	44	1283	2.45	1283	2	1283	1.8
1184	44	1284	2.45	1284	2	1284	2
1185	42	1285	2.94	1285	1.6	1285	1.8
1186	42	1286	2.94	1286	2	1286	1.6
1187	41	1287	1.96	1287	2	1287	1.8
1188	40	1288	2.45	1288	1.8	1288	1.8
1189	41	1289	2.45	1289	1.8	1289	1.8
1190	40	1290	2.45	1290	1.8	1290	1.8
1191	38	1291	1.96	1291	1.4	1291	1.6
1192	39	1292	2.45	1292	1.6	1292	1.8
1193	37	1293	1.96	1293	1.6	1293	1.6
1194	37	1294	1.96	1294	1.6	1294	1.6
1195	37	1295	2.45	1295	1.4	1295	1.6
1196	36	1296	1.47	1296	1.4	1296	1.8
1197	36	1297	1.47	1297	1.4	1297	1.4
1198	36	1298	1.47	1298	1.4	1298	1.4
1199	34	1299	1.96	1299	1.4	1299	1.6
1200	35	1300	1.47	1300	1.4	1300	1.2
1201	33		--		--		--
1202	34		--		--		--
1203	33		--		--		--
1204	33		--		--		--
1205	32		--		--		--
1206	31		--		--		--
1207	31		--		--		--
1208	31		--		--		--
1209	30		--		--		--
1210	29		--		--		--
1211	30		--		--		--
1212	29		--		--		--
1213	29		--		--		--
1214	28		--		--		--
1215	28		--		--		--
1216	28		--		--		--
1217	27		--		--		--
1218	28		--		--		--
1219	27		--		--		--
1220	27		--		--		--
1221	25		--		--		--
1222	26		--		--		--
1223	25		--		--		--
1224	25		--		--		--
1225	25		--		--		--
1226	25		--		--		--
1227	23		--		--		--
1228	23		--		--		--
1229	24		--		--		--
1230	23		--		--		--
1231	22		--		--		--
1232	22		--		--		--
1233	22		--		--		--
1234	21		--		--		--
1235	21		--		--		--
1236	20		--		--		--
1237	20		--		--		--
1238	21		--		--		--
1239	21		--		--		--
1240	20		--		--		--
1241	20		--		--		--
1242	19		--		--		--
1243	18		--		--		--
1244	19		--		--		--
1245	18		--		--		--
1246	18		--		--		--
1247	17		--		--		--
1248	17		--		--		--
1249	17		--		--		--
1250	16		--		--		--
1251	17		--		--		--
1252	17		--		--		--
1253	16		--		--		--
1254	16		--		--		--
1255	15		--		--		--
1256	16		--		--		--
1257	15		--		--		--
1258	15		--		--		--
1259	15		--		--		--
1260	14		--		--		--
1261	16		--		--		--
1262	15		--		--		--
1263	15		--		--		--
1264	15		--		--		--
1265	15		--		--		--
1266	14		--		--		--
1267	15		--		--		--
1268	15		--		--		--
1269	14		--		--		--
1270	16		--		--		--
1271	15		--		--		--
1272	15		--		--		--
1273	14		--		--		--
1274	14		--		--		--
1275	14		--		--		--
1276	15		--		--		--
1277	14		--		--		--
1278	14		--		--		--
1279	14		--		--		--
1280	14		--		--		--
1281	13		--		--		--
1282	14		--		--		--
1283	13		--		--		--
1284	13		--		--		--
1285	13		--		--		--
1286	13		--		--		--
1287	13		--		--		--
1288	12		--		--		--
1289	12		--		--		--
1290	12		--		--		--
1291	11		--		--		--
1292	11		--		--		--
1293	12		--		--		--
1294	10		--		--		--
1295	11		--		--		--
1296	11		--		--		--
1297	10		--		--		--
1298	10		--		--		--
1299	10		--		--		--
1300	10		--		--		--

## Sheet: Figure 2g
	LbL-Ternary		LbL-Ternary/PAEN		LbL-Binary
	4.85	28.5025	4.84	30.3656	4.84	30.1926
	4.83	28.4969	4.82	30.2903	4.82	30.0958
	4.81	28.4801	4.8	30.2405	4.8	30.0369
	4.79	28.4934	4.78	30.2261	4.78	30.0179
	4.77	28.4958	4.76	30.2279	4.76	30.012
	4.75	28.5053	4.74	30.2367	4.74	30.0014
	4.73	28.4935	4.72	30.2348	4.72	29.9819
	4.71	28.4786	4.7	30.2223	4.7	29.9611
	4.69	28.4746	4.68	30.2067	4.68	29.9576
	4.67	28.4558	4.66	30.1981	4.66	29.9634
	4.65	28.4428	4.64	30.1979	4.64	29.9669
	4.63	28.4248	4.62	30.1997	4.62	29.965
	4.61	28.4253	4.6	30.2104	4.6	29.9642
	4.59	28.4294	4.58	30.2095	4.58	29.9766
	4.57	28.4256	4.56	30.2095	4.56	29.9659
	4.55	28.4141	4.54	30.198	4.54	29.9472
	4.53	28.4086	4.52	30.2003	4.52	29.9178
	4.51	28.4114	4.5	30.2061	4.5	29.9183
	4.49	28.3812	4.48	30.2053	4.48	29.9273
	4.47	28.3879	4.46	30.1935	4.46	29.928
	4.45	28.3883	4.44	30.179	4.44	29.9248
	4.43	28.4263	4.42	30.1753	4.42	29.9253
	4.41	28.4162	4.4	30.1776	4.4	29.9544
	4.39	28.4211	4.38	30.1837	4.38	29.9555
	4.37	28.4008	4.36	30.1824	4.36	29.9452
	4.35	28.411	4.34	30.1705	4.34	29.9187
	4.33	28.4332	4.32	30.1503	4.32	29.917
	4.31	28.4632	4.3	30.1326	4.3	29.924
	4.29	28.4751	4.28	30.1254	4.28	29.9273
	4.27	28.4508	4.26	30.1259	4.26	29.9191
	4.25	28.4247	4.24	30.1254	4.24	29.9139
	4.23	28.4071	4.22	30.1144	4.22	29.9225
	4.21	28.4104	4.2	30.0911	4.2	29.9334
	4.19	28.3994	4.18	30.0734	4.18	29.941
	4.17	28.3541	4.16	30.0707	4.16	29.9445
	4.15	28.3069	4.14	30.0826	4.14	29.9552
	4.13	28.2902	4.12	30.0875	4.12	29.9576
	4.11	28.3151	4.1	30.0756	4.1	29.9493
	4.09	28.339	4.08	30.0571	4.08	29.9417
	4.07	28.348	4.06	30.0499	4.06	29.9405
	4.05	28.3462	4.04	30.0499	4.04	29.945
	4.03	28.346	4.02	30.0525	4.02	29.9412
	4.01	28.3524	4	30.0544	4	29.9348
	3.99	28.3405	3.98	30.0558	3.98	29.9303
	3.97	28.3275	3.96	30.0409	3.96	29.8951
	3.95	28.3248	3.94	30.0166	3.94	29.8856
	3.93	28.3312	3.92	29.9999	3.92	29.88
	3.91	28.3357	3.9	29.9988	3.9	29.9069
	3.89	28.3378	3.88	30.0019	3.88	29.9084
	3.87	28.3317	3.86	30.0005	3.86	29.8908
	3.85	28.3272	3.84	29.9958	3.84	29.8745
	3.83	28.3121	3.82	29.9938	3.82	29.8589
	3.81	28.2986	3.8	29.9955	3.8	29.8484
	3.79	28.2846	3.78	30.001	3.78	29.8461
	3.77	28.2789	3.76	30.0009	3.76	29.8455
	3.75	28.2782	3.74	29.9894	3.74	29.8488
	3.73	28.2775	3.72	29.9785	3.72	29.8514
	3.71	28.2731	3.7	29.9745	3.7	29.849
	3.69	28.2643	3.68	29.9779	3.68	29.8478
	3.67	28.2542	3.66	29.9814	3.66	29.8334
	3.65	28.2349	3.64	29.9857	3.64	29.8247
	3.63	28.2169	3.62	29.9866	3.62	29.8248
	3.61	28.2002	3.6	29.9835	3.6	29.8309
	3.59	28.2069	3.58	29.9767	3.58	29.8262
	3.57	28.2106	3.56	29.9778	3.56	29.8103
	3.55	28.2122	3.54	29.9801	3.54	29.7888
	3.53	28.1943	3.52	29.9696	3.52	29.7755
	3.51	28.1774	3.5	29.9516	3.5	29.7719
	3.49	28.1554	3.48	29.9309	3.48	29.7717
	3.47	28.1416	3.46	29.9188	3.46	29.7699
	3.45	28.1365	3.44	29.9115	3.44	29.7631
	3.43	28.1294	3.42	29.9027	3.42	29.7571
	3.41	28.1271	3.4	29.8943	3.4	29.7511
	3.39	28.1155	3.38	29.8792	3.38	29.7521
	3.37	28.1129	3.36	29.8646	3.36	29.7461
	3.35	28.1128	3.34	29.8606	3.34	29.7449
	3.33	28.1323	3.32	29.8609	3.32	29.7274
	3.31	28.1448	3.3	29.8631	3.3	29.7226
	3.29	28.16	3.28	29.8542	3.28	29.7069
	3.27	28.1405	3.26	29.8529	3.26	29.7037
	3.25	28.1269	3.24	29.8581	3.24	29.6977
	3.23	28.1072	3.22	29.8613	3.22	29.701
	3.21	28.1027	3.2	29.8518	3.2	29.7027
	3.19	28.0992	3.18	29.8337	3.18	29.6971
	3.17	28.0882	3.16	29.8218	3.16	29.6863
	3.15	28.0805	3.14	29.8155	3.14	29.671
	3.13	28.0706	3.12	29.8118	3.12	29.6674
	3.11	28.0599	3.1	29.8051	3.1	29.6636
	3.09	28.0704	3.08	29.7978	3.08	29.6686
	3.07	28.0813	3.06	29.7996	3.06	29.6696
	3.05	28.0903	3.04	29.7959	3.04	29.6678
	3.03	28.0739	3.02	29.7946	3.02	29.6618
	3.01	28.0628	3	29.7858	3	29.6496
	2.99	28.0664	2.98	29.7863	2.98	29.655
	2.97	28.0655	2.96	29.785	2.96	29.6632
	2.95	28.0576	2.94	29.7844	2.94	29.6701
	2.93	28.0504	2.92	29.7744	2.92	29.6577
	2.91	28.0529	2.9	29.761	2.9	29.6411
	2.89	28.0564	2.88	29.7499	2.88	29.6273
	2.87	28.0545	2.86	29.7475	2.86	29.6212
	2.85	28.0436	2.84	29.7438	2.84	29.6187
	2.83	28.0298	2.82	29.7287	2.82	29.6103
	2.81	28.0158	2.8	29.7054	2.8	29.5989
	2.79	28.0148	2.78	29.6941	2.78	29.5828
	2.77	28.0173	2.76	29.6885	2.76	29.5899
	2.75	28.0202	2.74	29.6951	2.74	29.6095
	2.73	28.0119	2.72	29.7002	2.72	29.6268
	2.71	28.0014	2.7	29.7047	2.7	29.6222
	2.69	27.9826	2.68	29.704	2.68	29.6
	2.67	27.9736	2.66	29.6957	2.66	29.5768
	2.65	27.9734	2.64	29.691	2.64	29.5633
	2.63	27.9822	2.62	29.6916	2.62	29.5619
	2.61	27.9852	2.6	29.6937	2.6	29.5724
	2.59	27.981	2.58	29.6949	2.58	29.5777
	2.57	27.9825	2.56	29.6964	2.56	29.577
	2.55	27.9753	2.54	29.6886	2.54	29.5666
	2.53	27.9648	2.52	29.6789	2.52	29.5605
	2.51	27.9455	2.5	29.6596	2.5	29.5544
	2.49	27.9388	2.48	29.653	2.48	29.5558
	2.47	27.9421	2.46	29.6612	2.46	29.553
	2.45	27.9462	2.44	29.6792	2.44	29.5443
	2.43	27.9401	2.42	29.6868	2.42	29.5309
	2.41	27.925	2.4	29.6684	2.4	29.5165
	2.39	27.9078	2.38	29.6446	2.38	29.5127
	2.37	27.8974	2.36	29.632	2.36	29.5082
	2.35	27.8956	2.34	29.6382	2.34	29.5065
	2.33	27.8968	2.32	29.6414	2.32	29.5016
	2.31	27.8965	2.3	29.633	2.3	29.4899
	2.29	27.8972	2.28	29.6188	2.28	29.4806
	2.27	27.8985	2.26	29.6132	2.26	29.4635
	2.25	27.899	2.24	29.6162	2.24	29.4579
	2.23	27.8928	2.22	29.6161	2.22	29.4467
	2.21	27.8772	2.2	29.6093	2.2	29.4455
	2.19	27.8627	2.18	29.6084	2.18	29.4423
	2.17	27.8494	2.16	29.611	2.16	29.4372
	2.15	27.847	2.14	29.6097	2.14	29.4244
	2.13	27.8479	2.12	29.6007	2.12	29.4079
	2.11	27.8502	2.1	29.5964	2.1	29.3998
	2.09	27.8486	2.08	29.6017	2.08	29.3973
	2.07	27.844	2.06	29.6039	2.06	29.3963
	2.05	27.8312	2.04	29.589	2.04	29.3878
	2.03	27.8072	2.02	29.5644	2.02	29.3751
	2.01	27.7872	2	29.5513	2	29.3616
	1.99	27.7791	1.98	29.55	1.98	29.36
	1.97	27.7792	1.96	29.5537	1.96	29.3681
	1.95	27.7771	1.94	29.5475	1.94	29.3806
	1.93	27.7719	1.92	29.5409	1.92	29.3781
	1.91	27.7641	1.9	29.5359	1.9	29.3653
	1.89	27.7496	1.88	29.5363	1.88	29.3479
	1.87	27.7293	1.86	29.5361	1.86	29.3372
	1.85	27.7139	1.84	29.5286	1.84	29.3263
	1.83	27.7076	1.82	29.5124	1.82	29.3221
	1.81	27.7138	1.8	29.4977	1.8	29.3237
	1.79	27.7144	1.78	29.4861	1.78	29.3326
	1.77	27.7119	1.76	29.484	1.76	29.3349
	1.75	27.699	1.74	29.476	1.74	29.333
	1.73	27.6952	1.72	29.4664	1.72	29.3217
	1.71	27.6938	1.7	29.4553	1.7	29.3135
	1.69	27.6919	1.68	29.4517	1.68	29.3072
	1.67	27.6783	1.66	29.4479	1.66	29.2969
	1.65	27.6611	1.64	29.4382	1.64	29.2818
	1.63	27.6439	1.62	29.43	1.62	29.2685
	1.61	27.638	1.6	29.4248	1.6	29.2655
	1.59	27.633	1.58	29.4272	1.58	29.2609
	1.57	27.6253	1.56	29.4276	1.56	29.2473
	1.55	27.6152	1.54	29.4175	1.54	29.2293
	1.53	27.6072	1.52	29.4008	1.52	29.2122
	1.51	27.5969	1.5	29.3812	1.5	29.2069
	1.49	27.5847	1.48	29.3772	1.48	29.2077
	1.47	27.5734	1.46	29.3779	1.46	29.2081
	1.45	27.5731	1.44	29.3732	1.44	29.1992
	1.43	27.5702	1.42	29.3594	1.42	29.1826
	1.41	27.5602	1.4	29.343	1.4	29.1672
	1.39	27.5409	1.38	29.3328	1.38	29.1586
	1.37	27.523	1.36	29.3325	1.36	29.1651
	1.35	27.5194	1.34	29.3248	1.34	29.1688
	1.33	27.5264	1.32	29.3136	1.32	29.1578
	1.31	27.5344	1.3	29.2915	1.3	29.1309
	1.29	27.5333	1.28	29.2839	1.28	29.1067
	1.27	27.5259	1.26	29.274	1.26	29.0969
	1.25	27.5145	1.24	29.2688	1.24	29.0955
	1.23	27.4911	1.22	29.2563	1.22	29.0914
	1.21	27.4679	1.2	29.2424	1.2	29.0742
	1.19	27.4527	1.18	29.2175	1.18	29.055
	1.17	27.4524	1.16	29.1956	1.16	29.0438
	1.15	27.4556	1.14	29.1812	1.14	29.045
	1.13	27.4521	1.12	29.1755	1.12	29.0485
	1.11	27.4441	1.1	29.1642	1.1	29.0446
	1.09	27.4261	1.08	29.1546	1.08	29.0332
	1.07	27.4151	1.06	29.1421	1.06	29.0219
	1.05	27.3949	1.04	29.1349	1.04	29.0085
	1.03	27.3791	1.02	29.1155	1.02	29.0025
	1.01	27.3637	1	29.0966	1	28.9891
	0.99	27.3607	0.98	29.0758	0.98	28.9766
	0.97	27.3532	0.96	29.0707	0.96	28.9608
	0.95	27.3337	0.94	29.0747	0.94	28.9455
	0.93	27.3179	0.92	29.0732	0.92	28.9303
	0.91	27.3098	0.9	29.0567	0.9	28.9094
	0.89	27.3064	0.88	29.0342	0.88	28.8955
	0.87	27.2908	0.86	29.0229	0.86	28.8818
	0.85	27.2734	0.84	29.0139	0.84	28.8712
	0.83	27.2509	0.82	29.0066	0.82	28.8535
	0.81	27.2302	0.8	28.9906	0.8	28.8435
	0.79	27.2112	0.78	28.9785	0.78	28.8339
	0.77	27.2056	0.76	28.9565	0.76	28.8313
	0.75	27.2051	0.74	28.9356	0.74	28.8152
	0.73	27.2091	0.72	28.9106	0.72	28.7919
	0.71	27.2061	0.7	28.8967	0.7	28.751
	0.69	27.1983	0.68	28.8886	0.68	28.716
	0.67	27.1805	0.66	28.8857	0.66	28.6825
	0.65	27.1652	0.64	28.8742	0.64	28.6716
	0.63	27.1541	0.62	28.8536	0.62	28.6573
	0.61	27.1517	0.6	28.7832	0.6	28.644
	0.59	27.1455	0.58	28.7581	0.58	28.6243
	0.57	27.1334	0.56	28.7401	0.56	28.5969
	0.55	27.1137	0.54	28.7958	0.54	28.571
	0.53	27.082	0.52	28.7743	0.52	28.5443
	0.51	27.0486	0.5	28.7358	0.5	28.5323
	0.49	27.0101	0.48	28.6666	0.48	28.5171
	0.47	26.9756	0.46	28.6294	0.46	28.4935
	0.45	26.9378	0.44	28.5986	0.44	28.466
	0.43	26.9078	0.42	28.5723	0.42	28.4355
	0.41	26.8863	0.4	28.5412	0.4	28.4104
	0.39	26.8669	0.38	28.5083	0.38	28.3705
	0.37	26.8342	0.36	28.4765	0.36	28.3405
	0.35	26.7895	0.34	28.4398	0.34	28.291
	0.33	26.7331	0.32	28.3902	0.32	28.2408
	0.31	26.6797	0.3	28.3185	0.3	28.1701
	0.29	26.6162	0.28	28.2386	0.28	28.1043
	0.27	26.5365	0.26	28.1548	0.26	28.0306
	0.25	26.4328	0.24	28.063	0.24	27.9443
	0.23	26.316	0.22	27.9488	0.22	27.8291
	0.21	26.1715	0.2	27.7993	0.2	27.6849
	0.19	25.9784	0.18	27.5928	0.18	27.4984
	0.17	25.7128	0.16	27.3141	0.16	27.2541
	0.15	25.3505	0.14	26.9247	0.14	26.9169
	0.13	24.8403	0.12	26.373	0.12	26.4371
	0.11	24.1031	0.1	25.5666	0.1	25.7432
	0.09	23.0621	0.08	24.4277	0.08	24.7703
	0.07	21.6571	0.06	22.9001	0.06	23.4827
	0.05	19.8977	0.04	21.0327	0.04	21.9143
	0.03	17.8914	0.02	18.9633	0.02	20.1895
	0.01	15.8267	0	16.8605	0	18.4525
	-0.01	13.8987	-0.02	14.8524	-0.02	16.8243
	-0.03	12.2297	-0.04	13.0421	-0.04	15.3988
	-0.05	10.8816	-0.06	11.4647	-0.06	14.2073
	-0.07	9.83208	-0.08	10.1239	-0.08	13.245
	-0.09	9.04141	-0.1	8.95034	-0.1	12.4438
	-0.11	8.43164	-0.12	7.90576	-0.12	11.7594
	-0.13	7.94976	-0.14	6.94293	-0.14	11.1627
	-0.15	7.56091	-0.16	6.03751	-0.16	10.6247
	-0.17	7.23592	-0.18	5.19389	-0.18	10.1288
	-0.19	6.96405	-0.2	4.40844	-0.2	9.67267
	-0.21	6.73335	-0.22	3.65122	-0.22	9.23525
	-0.23	6.51604	-0.24	2.91103	-0.24	8.83317
	-0.25	6.30807	-0.26	2.15188	-0.26	8.446
	-0.27	6.12267	-0.28	1.42915	-0.28	8.06583
	-0.29	5.9715	-0.3	0.72746	-0.3	7.67
	-0.31	5.84221	-0.32	0.06583	-0.32	7.27583
	-0.33	5.683	-0.34	0.59099	-0.34	6.88667
	-0.35	5.52665	-0.36	1.24512	-0.36	6.51417
	-0.37	5.37632	-0.38	1.8812	-0.38	6.13833
	-0.39	5.24803	-0.4	2.51456	-0.4	5.7925
	-0.41	5.11034	-0.42	3.13358	-0.42	5.45833
	-0.43	4.96647	-0.44	3.75739	-0.44	5.13833
	-0.45	4.82165	-0.46	4.39506	-0.46	4.81
	-0.47	4.69619	-0.48	5.08023	-0.48	4.51583
	-0.49	4.57012	-0.5	5.7154	-0.5	4.25
	-0.51	4.47289	-0.52	6.34631	-0.52	3.99583
	-0.53	4.35596	-0.54	6.94756	-0.54	3.73583
	-0.55	4.23632	-0.56	7.60366	-0.56	3.445
	-0.57	4.07868	-0.58	8.23832	-0.58	3.18083
	-0.59	3.91947	-0.6	8.88237	-0.6	2.865
	-0.61	3.75571	-0.62	9.52528	-0.62	2.45167
	-0.63	3.59107	-0.64	10.1901	-0.64	2.04917
	-0.65	3.41886	-0.66	10.7904	-0.66	1.7125
	-0.67	3.29316	-0.68	11.3439	-0.68	1.41583
	-0.69	3.21118	-0.7	11.9017	-0.7	1.1125
	-0.71	3.10846	-0.72	12.4613	-0.72	0.75917
	-0.73	2.95577	-0.74	13.0246	-0.74	0.52333
	-0.75	2.70256	-0.76	13.599	-0.76	0.2875
	-0.77	2.43813	-0.78	14.2464	-0.78	0.09583
	-0.79	2.13636	-0.8	14.9549	-0.8	0.1675
	-0.81	1.9088	-0.82	15.6439	-0.82	0.4875
	-0.83	1.77316	-0.84	16.3751	-0.84	0.935
	-0.85	1.60378	-0.86	17.1465	-0.86	1.37667
	-0.87	1.34814	-0.88	17.9354	-0.88	1.8125
	-0.89	0.99191	-0.9	18.7224	-0.9	2.185
	-0.91	0.65397	-0.92	19.464	-0.92	2.57333
	-0.93	0.34817	-0.94	20.2345	-0.94	2.975
	-0.95	0.07722	-0.96	20.9283	-0.96	3.3775
	-0.97	0.12945	-0.98	21.5654	-0.98	3.76833
	-0.99	0.30393	-1	22.1413	-1	4.02417
	-1.01	0.47304	-1.02	22.6553	-1.02	4.36833
	-1.03	0.65702	-1.04	23.2367	-1.04	4.71833
	-1.05	0.85043	-1.06	23.8416	-1.06	5.21
	-1.07	1.07316	-1.08	24.6179	-1.08	5.61667
	-1.09	1.21147	-1.1	25.4989	-1.1	6.045
	-1.11	1.33774	-1.12	26.2944	-1.12	6.48
	-1.13	1.39988	-1.14	26.9963	-1.14	6.92417
	-1.15	1.58434	-1.16	27.5974	-1.16	7.36667
	-1.17	1.80306	-1.18	28.3711	-1.18	7.81083
	-1.19	2.07002	-1.2	29.1446	-1.2	8.23583
	-1.21	2.34282	-1.22	29.8973	-1.22	8.76833
	-1.23	2.61519	-1.24	30.5455	-1.24	9.38167
	-1.25	2.90874	-1.26	31.2426	-1.26	9.9875
	-1.27	3.1898	-1.28	31.9366	-1.28	10.505
	-1.29	3.47456	-1.3	32.6519	-1.3	10.8175
	-1.31	3.76718	-1.32	33.3478	-1.32	10.7792
	-1.33	4.06467	-1.34	34.0714	-1.34	10.8208
	-1.35	4.37156	-1.36	34.8056	-1.36	11.1442
	-1.37	4.68134	-1.38	35.5428	-1.38	11.9008
	-1.39	4.99615	-1.4	36.291	-1.4	12.69
	-1.41	5.31978	-1.42	37.0405	-1.42	13.3225
	-1.43	5.64714	-1.44	37.793	-1.44	13.9292
	-1.45	5.98692	-1.46	38.5759	-1.46	14.3992
	-1.47	6.31875	-1.48	39.233	-1.48	15.0142
	-1.49	6.71844	-1.5	39.7743	-1.5	15.5933
	-1.51	7.1157	-1.52	40.2146	-1.52	16.3208
	-1.53	7.37111	-1.54	40.8387	-1.54	16.8917
	-1.55	7.56551	-1.56	41.6915	-1.56	17.4725
	-1.57	7.93105	-1.58	42.7255	-1.58	17.9567
	-1.59	8.52313	-1.6	43.8533	-1.6	18.515
	-1.61	9.25275	-1.62	44.8532	-1.62	19.1175
	-1.63	10.082	-1.64	45.7571	-1.64	19.7233
	-1.65	10.6651	-1.66	46.5164	-1.66	20.3125
	-1.67	11.0106	-1.68	47.4588	-1.68	20.9033
	-1.69	11.1591	-1.7	48.3668	-1.7	21.5033
	-1.71	11.3604	-1.72	49.4293	-1.72	22.0808
	-1.73	11.4781	-1.74	50.3399	-1.74	22.6167
	-1.75	11.67	-1.76	51.2931	-1.76	23.1292
	-1.77	11.8366	-1.78	51.9532	-1.78	23.6617
	-1.79	12.0862	-1.8	52.258	-1.8	24.2683
	-1.81	12.2401	-1.82	52.5992	-1.82	24.905
	-1.83	12.5693	-1.84	52.9692	-1.84	25.8658
	-1.85	12.9579	-1.86	53.8144	-1.86	25.8917
	-1.87	13.3186	-1.88	54.6594	-1.88	26.18
	-1.89	13.7487	-1.9	55.0889	-1.9	26.275
	-1.91	14.3026	-1.92	57.1698	-1.92	27.5083
	-1.93	15.2611	-1.94	57.9258	-1.94	28.775
	-1.95	17.35	-1.96	59.3691	-1.96	29.875
	-1.97	18.1022	-1.98	59.0241	-1.98	30.7333
	-1.99	18.2989	-2	59.9685	-2	30.85
	-2.01	17.5655	-2.02	60.9723	-2.02	30.9417
	-2.03	18.0959	-2.04	62.0002	-2.04	30.9083
	-2.05	18.7021	-2.06	62.8794	-2.06	31.5333
	-2.07	18.8758	-2.08	63.692	-2.08	32.2167
	-2.09	18.9782	-2.1	64.3383	-2.1	33.025
	-2.11	19.3362	-2.12	65.4987	-2.12	33.0167
	-2.13	19.8102	-2.14	66.5491	-2.14	33.2583
	-2.15	20.4065	-2.16	67.5576	-2.16	33.6417
	-2.17	20.6794	-2.18	68.3463	-2.18	34.325
	-2.19	21.0848	-2.2	69.1603	-2.2	34.575
	-2.21	21.1752	-2.22	69.8575	-2.22	34.2417
	-2.23	21.0988	-2.24	70.2857	-2.24	34.0583
	-2.25	20.8084	-2.26	70.8244	-2.26	33.8167
	-2.27	20.7829	-2.28	71.7734	-2.28	33.6667
	-2.29	20.8749	-2.3	72.4121	-2.3	33.4167
	-2.31	20.873	-2.32	72.7063	-2.32	33.4083
	-2.33	20.6807	-2.34	72.7656	-2.34	33.6833
	-2.35	20.6201	-2.36	73.103	-2.36	34.2417
	-2.37	20.6528	-2.38	73.3481	-2.38	34.525
	-2.39	20.9264	-2.4	73.4827	-2.4	34.7917
	-2.41	20.7768	-2.42	73.4248	-2.42	34.6333
	-2.43	20.7858	-2.44	73.8194	-2.44	34.4917
	-2.45	20.4798	-2.46	73.9052	-2.46	34.35
	-2.47	20.1003	-2.48	74.0731	-2.48	34.3333
	-2.49	19.3221	-2.5	74.0223	-2.5	34.0083
	-2.51	18.4767	-2.52	74.3981	-2.52	33.475
	-2.53	18.1954	-2.54	74.8651	-2.54	33.0583
	-2.55	17.7574	-2.56	75.0127	-2.56	32.9417
	-2.57	17.1789	-2.58	74.9344	-2.58	32.825
	-2.59	15.9869	-2.6	75.0569	-2.6	32.2167
	-2.61	15.0607	-2.62	75.2383	-2.62	31.9167
	-2.63	14.3243	-2.64	75.4598	-2.64	31.6917
	-2.65	13.6298	-2.66	75.3385	-2.66	32.025
	-2.67	12.9514	-2.68	75.0086	-2.68	31.6417
	-2.69	11.9854	-2.7	74.4689	-2.7	31.225
	-2.71	11.2523	-2.72	73.7609	-2.72	30.375
	-2.73	9.99618	-2.74	73.0779	-2.74	29.8083
	-2.75	8.49974	-2.76	72.5712	-2.76	28.9667
	-2.77	7.26026	-2.78	72.4912	-2.78	28.4917
	-2.79	6.478	-2.8	72.1007	-2.8	28
	-2.81	5.97665	-2.82	71.552	-2.82	27.7083
	-2.83	4.87063	-2.84	70.5743	-2.84	27.125
	-2.85	3.6735	-2.86	70.2909	-2.86	26.775
	-2.87	2.26344	-2.88	70.022	-2.88	26.2417
	-2.89	1.22582	-2.9	69.6869	-2.9	25.825
	-2.91	0.03494	-2.92	69.0251	-2.92	25.0167
	-2.93	1.27277	-2.94	68.4313	-2.94	24.1167
	-2.95	2.92346	-2.96	68.0298	-2.96	23.0917
	-2.97	4.50005	-2.98	67.6537	-2.98	22.525
	-2.99	5.81011	-3	67.1251	-3	22.3667
	-3.01	6.89551	-3.02	66.5365	-3.02	22.25
	-3.03	8.08829	-3.04	66.3994	-3.04	21.9
	-3.05	9.348	-3.06	66.4634	-3.06	21.2917
	-3.07	10.5352	-3.08	66.4279	-3.08	20.4667
	-3.09	11.6394	-3.1	66.1402	-3.1	19.6167
	-3.11	12.8343	-3.12	65.6095	-3.12	19.0333
	-3.13	13.9675	-3.14	64.8601	-3.14	18.4
	-3.15	14.8985	-3.16	63.583	-3.16	17.475

## Sheet: Figure 3g
	LbL-Ternary/PAEN		LbL-Binary
	Stress (MPa)	Strain	Stress (MPa)	Strain
	3.7296e-05	0	1.176e-06	0
	3.7296e-05	0.03	1.176e-06	0.08
	3.7296e-05	0.03	1.176e-06	0.08
	3.7296e-05	0.03	1.176e-06	0.08
	3.7296e-05	0.03	1.176e-06	0.08
	3.7296e-05	0.03	1.176e-06	0.08
	7.39872e-05	0.03	1.176e-06	0.08
	7.39872e-05	0.03	1.176e-06	0.08
	7.39872e-05	0.03	7.252e-05	0.08
	7.39872e-05	0.03	7.252e-05	0.08
	7.39872e-05	0.03	7.252e-05	0.08
	7.39872e-05	0.03	7.252e-05	0.08
	7.39872e-05	0.03	7.252e-05	0.08
	7.39872e-05	0.03	7.252e-05	0.08
	7.39872e-05	0.03	7.252e-05	0.08
	0.000111888	0.03	7.252e-05	0.08
	0.000111888	0.03	7.252e-05	0.08
	0.000111888	0.06	0.000144648	0.08
	0.000111888	0.06	0.000144648	0.08
	0.000111888	0.06	0.000144648	0.08
	0.000111888	0.06	0.000144648	0.08
	0.000111888	0.06	0.000144648	0.08
	0.000111888	0.06	0.000144648	0.08
	0.000111888	0.06	0.000144648	0.08
	0.000148982	0.06	0.000144648	0.08
	0.000148982	0.06	0.000144648	0.08
	0.000148982	0.06	0.000218344	0.08
	0.000148982	0.06	0.000218344	0.08
	0.000148982	0.06	0.000218344	0.16
	0.000148982	0.06	0.000218344	0.16
	0.000148982	0.06	0.000218344	0.16
	0.000148982	0.06	0.000218344	0.16
	0.000186077	0.06	0.000266168	0.16
	0.000186077	0.06	0.000266168	0.16
	0.000186077	0.087	0.000266168	0.16
	0.000186077	0.087	0.000266168	0.16
	0.000186077	0.087	0.000266168	0.16
	0.000186077	0.087	0.000266168	0.16
	0.000186077	0.087	0.000266168	0.16
	0.000186077	0.087	0.000266168	0.16
	0.000186077	0.087	0.000266168	0.16
	0.000223978	0.087	0.000266168	0.16
	0.000223978	0.087	0.000266168	0.16
	0.000223978	0.087	0.000266168	0.16
	0.000223978	0.087	0.000363384	0.16
	0.000223978	0.117	0.000363384	0.16
	0.000223978	0.117	0.000363384	0.16
	0.000248976	0.117	0.000363384	0.16
	0.000248976	0.117	0.000363384	0.16
	0.000248976	0.117	0.000363384	0.16
	0.000248976	0.117	0.000363384	0.232
	0.000248976	0.117	0.000363384	0.232
	0.000248976	0.117	0.000363384	0.232
	0.000248976	0.117	0.00043708	0.232
	0.000248976	0.117	0.00043708	0.232
	0.000248976	0.117	0.00043708	0.232
	0.000248976	0.117	0.00043708	0.232
	0.000248976	0.117	0.00043708	0.232
	0.000248976	0.117	0.00043708	0.232
	0.000248976	0.117	0.00043708	0.232
	0.000300182	0.117	0.00043708	0.232
	0.000300182	0.117	0.00043708	0.232
	0.000300182	0.117	0.000510776	0.232
	0.000300182	0.117	0.000510776	0.232
	0.000300182	0.147	0.000510776	0.232
	0.000300182	0.147	0.000510776	0.232
	0.000300182	0.147	0.000510776	0.232
	0.000300182	0.147	0.000510776	0.232
	0.000337277	0.147	0.000510776	0.312
	0.000337277	0.147	0.000510776	0.312
	0.000337277	0.147	0.000510776	0.312
	0.000337277	0.147	0.000583688	0.312
	0.000337277	0.147	0.000583688	0.312
	0.000337277	0.147	0.000583688	0.312
	0.000337277	0.147	0.000583688	0.312
	0.000337277	0.147	0.000583688	0.312
	0.000337277	0.177	0.000583688	0.312
	0.000373968	0.177	0.000583688	0.312
	0.000373968	0.177	0.000583688	0.312
	0.000373968	0.177	0.000583688	0.312
	0.000373968	0.177	0.0006566	0.312
	0.000373968	0.177	0.0006566	0.312
	0.000373968	0.177	0.0006566	0.312
	0.000373968	0.177	0.0006566	0.312
	0.000373968	0.177	0.0006566	0.312
	0.000373968	0.177	0.0006566	0.312
	0.000411466	0.177	0.0006566	0.312
	0.000411466	0.177	0.0006566	0.312
	0.000411466	0.177	0.0006566	0.312
	0.000411466	0.177	0.000728728	0.312
	0.000411466	0.177	0.000728728	0.312
	0.000411466	0.207	0.000728728	0.312
	0.000411466	0.207	0.000728728	0.312
	0.000411466	0.207	0.000728728	0.312
	0.000411466	0.207	0.000728728	0.312
	0.000411466	0.207	0.000728728	0.392
	0.000450173	0.207	0.000728728	0.392
	0.000450173	0.207	0.00080164	0.392
	0.000450173	0.207	0.00080164	0.392
	0.000450173	0.207	0.00080164	0.392
	0.000450173	0.207	0.00080164	0.392
	0.000450173	0.207	0.00080164	0.392
	0.000450173	0.234	0.00080164	0.392
	0.000450173	0.234	0.00080164	0.392
	0.000488074	0.234	0.00080164	0.392
	0.000488074	0.234	0.00080164	0.392
	0.000488074	0.234	0.000873768	0.392
	0.000488074	0.234	0.000873768	0.392
	0.000488074	0.234	0.000873768	0.392
	0.000488074	0.234	0.000873768	0.392
	0.000488074	0.234	0.000873768	0.392
	0.000488074	0.234	0.000873768	0.392
	0.000488074	0.234	0.000873768	0.392
	0.000524765	0.234	0.000873768	0.392
	0.000524765	0.234	0.000873768	0.472
	0.000524765	0.234	0.000945896	0.472
	0.000524765	0.234	0.000945896	0.472
	0.000524765	0.264	0.000945896	0.472
	0.000524765	0.264	0.000945896	0.472
	0.000524765	0.264	0.000945896	0.472
	0.000524765	0.264	0.000945896	0.472
	0.000524765	0.264	0.000945896	0.472
	0.000562666	0.264	0.000945896	0.472
	0.000562666	0.264	0.000945896	0.472
	0.000562666	0.264	0.00102	0.472
	0.000562666	0.264	0.00102	0.472
	0.000562666	0.264	0.00102	0.472
	0.000562666	0.264	0.00102	0.472
	0.000562666	0.264	0.00102	0.472
	0.000562666	0.264	0.00102	0.472
	0.000562666	0.294	0.00102	0.472
	0.000599357	0.294	0.00102	0.472
	0.000599357	0.294	0.00102	0.472
	0.000599357	0.294	0.00109	0.472
	0.000599357	0.294	0.00109	0.552
	0.000599357	0.294	0.00109	0.552
	0.000599357	0.294	0.00109	0.552
	0.000599357	0.294	0.00109	0.552
	0.000599357	0.294	0.00109	0.552
	0.000599357	0.294	0.00114	0.552
	0.000636451	0.294	0.00114	0.552
	0.000636451	0.294	0.00114	0.552
	0.000636451	0.324	0.00114	0.552
	0.000636451	0.324	0.00114	0.552
	0.000636451	0.324	0.00114	0.552
	0.000636451	0.324	0.00114	0.552
	0.000636451	0.324	0.00114	0.552
	0.000636451	0.324	0.00114	0.552
	0.000636451	0.324	0.00114	0.552
	0.000672739	0.324	0.00114	0.552
	0.000672739	0.324	0.00114	0.552
	0.000672739	0.324	0.00124	0.624
	0.000672739	0.324	0.00124	0.624
	0.000672739	0.324	0.00124	0.624
	0.000672739	0.324	0.00124	0.624
	0.000672739	0.354	0.00124	0.624
	0.000672739	0.354	0.00124	0.624
	0.000672739	0.354	0.00124	0.624
	0.000710237	0.354	0.00124	0.624
	0.000710237	0.354	0.00124	0.624
	0.000710237	0.354	0.00131	0.624
	0.000710237	0.354	0.00131	0.624
	0.000710237	0.354	0.00131	0.624
	0.000710237	0.354	0.00131	0.624
	0.000736445	0.354	0.00131	0.624
	0.000736445	0.354	0.00131	0.624
	0.000736445	0.354	0.00131	0.624
	0.000736445	0.381	0.00131	0.624
	0.000736445	0.381	0.00131	0.624
	0.000736445	0.381	0.00131	0.704
	0.000736445	0.381	0.00139	0.704
	0.000736445	0.381	0.00139	0.704
	0.000736445	0.381	0.00139	0.704
	0.000736445	0.381	0.00139	0.704
	0.000736445	0.381	0.00139	0.704
	0.000736445	0.381	0.00139	0.704
	0.000786845	0.381	0.00139	0.704
	0.000786845	0.381	0.00139	0.704
	0.000786845	0.381	0.00139	0.704
	0.000786845	0.411	0.00146	0.704
	0.000786845	0.411	0.00146	0.704
	0.000786845	0.411	0.00146	0.704
	0.000786845	0.411	0.00146	0.704
	0.000786845	0.411	0.00146	0.704
	0.000786845	0.411	0.00146	0.704
	0.000823536	0.411	0.00146	0.704
	0.000823536	0.411	0.00146	0.704
	0.000823536	0.411	0.00146	0.704
	0.000823536	0.411	0.00153	0.784
	0.000823536	0.411	0.00153	0.784
	0.000823536	0.411	0.00153	0.784
	0.000823536	0.411	0.00153	0.784
	0.000823536	0.411	0.00153	0.784
	0.000823536	0.441	0.00153	0.784
	0.000861034	0.441	0.00153	0.784
	0.000861034	0.441	0.00153	0.784
	0.000861034	0.441	0.00153	0.784
	0.000861034	0.441	0.00161	0.784
	0.000861034	0.441	0.00161	0.784
	0.000861034	0.441	0.00161	0.784
	0.000861034	0.441	0.00161	0.784
	0.000861034	0.441	0.00161	0.784
	0.000861034	0.441	0.00161	0.784
	0.000898934	0.441	0.00161	0.784
	0.000898934	0.441	0.00161	0.784
	0.000898934	0.441	0.00161	0.784
	0.000898934	0.471	0.00168	0.784
	0.000898934	0.471	0.00168	0.864
	0.000898934	0.471	0.00168	0.864
	0.000898934	0.471	0.00168	0.864
	0.000898934	0.471	0.00168	0.864
	0.000898934	0.471	0.00168	0.864
	0.000936835	0.471	0.00168	0.864
	0.000936835	0.471	0.00168	0.864
	0.000936835	0.471	0.00168	0.864
	0.000936835	0.471	0.00175	0.864
	0.000936835	0.471	0.00175	0.864
	0.000936835	0.471	0.00175	0.864
	0.000936835	0.471	0.00175	0.864
	0.000936835	0.471	0.00175	0.864
	0.000936835	0.471	0.00175	0.864
	0.00097393	0.501	0.00175	0.864
	0.00097393	0.501	0.00175	0.864
	0.00097393	0.501	0.00175	0.944
	0.00097393	0.501	0.00182	0.944
	0.00097393	0.501	0.00182	0.944
	0.00097393	0.501	0.00182	0.944
	0.00097393	0.501	0.00182	0.944
	0.00097393	0.501	0.00182	0.944
	0.00097393	0.501	0.00182	0.944
	0.00101	0.501	0.00182	0.944
	0.00101	0.501	0.00182	0.944
	0.00101	0.528	0.00182	0.944
	0.00101	0.528	0.0019	0.944
	0.00101	0.528	0.0019	0.944
	0.00101	0.528	0.0019	0.944
	0.00101	0.528	0.0019	0.944
	0.00101	0.528	0.0019	0.944
	0.00101	0.528	0.0019	0.944
	0.00105	0.528	0.0019	0.944
	0.00105	0.528	0.0019	0.944
	0.00105	0.528	0.0019	1.016
	0.00105	0.528	0.00197	1.016
	0.00105	0.528	0.00197	1.016
	0.00105	0.528	0.00197	1.016
	0.00105	0.558	0.00197	1.016
	0.00105	0.558	0.00197	1.016
	0.00109	0.558	0.00197	1.016
	0.00109	0.558	0.00197	1.016
	0.00109	0.558	0.00197	1.016
	0.00109	0.558	0.00197	1.016
	0.00109	0.558	0.00204	1.016
	0.00109	0.558	0.00204	1.016
	0.00109	0.558	0.00204	1.016
	0.00109	0.558	0.00204	1.016
	0.00109	0.558	0.00204	1.096
	0.00112	0.588	0.00204	1.096
	0.00112	0.588	0.00204	1.096
	0.00112	0.588	0.00204	1.096
	0.00112	0.588	0.00204	1.096
	0.00112	0.588	0.00212	1.096
	0.00112	0.588	0.00212	1.096
	0.00112	0.588	0.00212	1.096
	0.00112	0.588	0.00212	1.096
	0.00112	0.588	0.00212	1.096
	0.00116	0.588	0.00212	1.096
	0.00116	0.588	0.00212	1.096
	0.00116	0.588	0.00212	1.096
	0.00116	0.588	0.00212	1.096
	0.00116	0.588	0.00219	1.096
	0.00116	0.588	0.00219	1.096
	0.00116	0.618	0.00219	1.096
	0.00116	0.618	0.00219	1.096
	0.00116	0.618	0.00219	1.176
	0.0012	0.618	0.00219	1.176
	0.0012	0.618	0.00219	1.176
	0.0012	0.618	0.00219	1.176
	0.0012	0.618	0.00219	1.176
	0.0012	0.618	0.00226	1.176
	0.0012	0.618	0.00226	1.176
	0.0012	0.618	0.00226	1.176
	0.0012	0.618	0.00226	1.176
	0.0012	0.618	0.00226	1.176
	0.00124	0.618	0.00226	1.176
	0.00124	0.648	0.00226	1.176
	0.00124	0.648	0.00226	1.256
	0.00124	0.648	0.00226	1.256
	0.00124	0.648	0.00234	1.256
	0.00124	0.648	0.00234	1.256
	0.00124	0.648	0.00234	1.256
	0.00124	0.648	0.00234	1.256
	0.00124	0.648	0.00234	1.256
	0.00127	0.648	0.00234	1.256
	0.00127	0.648	0.00234	1.256
	0.00127	0.648	0.00234	1.256
	0.00127	0.648	0.00234	1.256
	0.00127	0.648	0.00241	1.256
	0.00127	0.648	0.00241	1.256
	0.00127	0.648	0.00241	1.256
	0.00127	0.675	0.00241	1.256
	0.00127	0.675	0.00241	1.256
	0.00131	0.675	0.00241	1.336
	0.00131	0.675	0.00241	1.336
	0.00131	0.675	0.00241	1.336
	0.00131	0.675	0.00248	1.336
	0.00131	0.675	0.00248	1.336
	0.00131	0.675	0.00248	1.336
	0.00131	0.675	0.00248	1.336
	0.00131	0.675	0.00248	1.336
	0.00131	0.705	0.00248	1.336
	0.00135	0.705	0.00248	1.336
	0.00135	0.705	0.00248	1.336
	0.00135	0.705	0.00248	1.336
	0.00135	0.705	0.00255	1.336
	0.00135	0.705	0.00255	1.336
	0.00135	0.705	0.00255	1.336
	0.00135	0.705	0.00255	1.336
	0.00135	0.705	0.00255	1.408
	0.00135	0.705	0.00255	1.408
	0.00139	0.705	0.00255	1.408
	0.00139	0.705	0.00255	1.408
	0.00139	0.705	0.00255	1.408
	0.00139	0.735	0.00262	1.408
	0.00139	0.735	0.00262	1.408
	0.00139	0.735	0.00262	1.408
	0.00139	0.735	0.00262	1.408
	0.00139	0.735	0.00262	1.408
	0.00139	0.735	0.00262	1.408
	0.00142	0.735	0.00262	1.408
	0.00142	0.735	0.00262	1.408
	0.00142	0.735	0.00262	1.408
	0.00142	0.735	0.00269	1.408
	0.00142	0.735	0.00269	1.408
	0.00142	0.735	0.00269	1.408
	0.00142	0.765	0.00269	1.488
	0.00142	0.765	0.00269	1.488
	0.00142	0.765	0.00269	1.488
	0.00146	0.765	0.00269	1.488
	0.00146	0.765	0.00269	1.488
	0.00146	0.765	0.00269	1.488
	0.00146	0.765	0.00269	1.488
	0.00146	0.765	0.00277	1.488
	0.00146	0.765	0.00277	1.488
	0.00146	0.765	0.00277	1.488
	0.00146	0.765	0.00277	1.488
	0.00146	0.765	0.00277	1.488
	0.0015	0.765	0.00277	1.488
	0.0015	0.765	0.00277	1.488
	0.0015	0.795	0.00277	1.568
	0.0015	0.795	0.00277	1.568
	0.0015	0.795	0.00284	1.568
	0.0015	0.795	0.00284	1.568
	0.0015	0.795	0.00284	1.568
	0.0015	0.795	0.00284	1.568
	0.0015	0.795	0.00284	1.568
	0.00154	0.795	0.00284	1.568
	0.00154	0.795	0.00284	1.568
	0.00154	0.795	0.00284	1.568
	0.00154	0.795	0.00284	1.568
	0.00154	0.795	0.00291	1.568
	0.00154	0.822	0.00291	1.568
	0.00154	0.822	0.00291	1.568
	0.00154	0.822	0.00291	1.568
	0.00154	0.822	0.00291	1.568
	0.00158	0.822	0.00291	1.568
	0.00158	0.822	0.00291	1.568
	0.00158	0.822	0.00291	1.568
	0.00158	0.822	0.00291	1.568
	0.00158	0.822	0.00299	1.568
	0.00158	0.822	0.00299	1.568
	0.00158	0.822	0.00299	1.648
	0.00158	0.822	0.00299	1.648
	0.00158	0.852	0.00299	1.648
	0.00161	0.852	0.00299	1.648
	0.00161	0.852	0.00299	1.648
	0.00161	0.852	0.00299	1.648
	0.00161	0.852	0.00299	1.648
	0.00161	0.852	0.00306	1.648
	0.00161	0.852	0.00306	1.648
	0.00161	0.852	0.00306	1.648
	0.00161	0.852	0.00306	1.648
	0.00161	0.852	0.00306	1.648
	0.00165	0.882	0.00306	1.648
	0.00165	0.882	0.00306	1.648
	0.00165	0.882	0.00306	1.648
	0.00165	0.882	0.00306	1.648
	0.00165	0.882	0.00313	1.648
	0.00165	0.882	0.00313	1.648
	0.00165	0.882	0.00313	1.648
	0.00165	0.882	0.00313	1.648
	0.00165	0.882	0.00313	1.648
	0.00169	0.882	0.00313	1.648
	0.00169	0.882	0.00313	1.648
	0.00169	0.882	0.00313	1.728
	0.00169	0.912	0.00313	1.728
	0.00169	0.912	0.00321	1.728
	0.00169	0.912	0.00321	1.728
	0.00169	0.912	0.00321	1.728
	0.00169	0.912	0.00321	1.728
	0.00169	0.912	0.00321	1.728
	0.00173	0.912	0.00321	1.728
	0.00173	0.912	0.00321	1.728
	0.00173	0.912	0.00321	1.728
	0.00173	0.912	0.00328	1.728
	0.00173	0.912	0.00328	1.728
	0.00173	0.942	0.00328	1.8
	0.00173	0.942	0.00328	1.8
	0.00173	0.942	0.00328	1.8
	0.00173	0.942	0.00328	1.8
	0.00176	0.942	0.00328	1.8
	0.00176	0.942	0.00328	1.8
	0.00176	0.942	0.00328	1.8
	0.00176	0.942	0.00328	1.8
	0.00176	0.942	0.00335	1.88
	0.00176	0.942	0.00335	1.88
	0.00176	0.942	0.00335	1.88
	0.00176	0.942	0.00335	1.88
	0.00176	0.942	0.00335	1.88
	0.0018	0.969	0.00335	1.88
	0.0018	0.969	0.00335	1.88
	0.0018	0.969	0.00335	1.88
	0.0018	0.969	0.00335	1.88
	0.0018	0.969	0.00343	1.96
	0.0018	0.969	0.00343	1.96
	0.0018	0.969	0.00343	1.96
	0.0018	0.969	0.00343	1.96
	0.0018	0.969	0.00343	1.96
	0.00184	0.969	0.00343	2.04
	0.00184	0.969	0.00343	2.04
	0.00184	0.969	0.00343	2.04
	0.00184	0.999	0.00343	2.04
	0.00184	0.999	0.0035	2.04
	0.00184	0.999	0.0035	2.04
	0.00184	0.999	0.0035	2.04
	0.00184	0.999	0.0035	2.04
	0.00184	0.999	0.0035	2.04
	0.00188	0.999	0.0035	2.04
	0.00188	0.999	0.0035	2.04
	0.00188	0.999	0.0035	2.04
	0.00188	0.999	0.0035	2.12
	0.00188	0.999	0.00357	2.12
	0.00188	0.999	0.00357	2.12
	0.00188	0.999	0.00357	2.12
	0.00188	1.029	0.00357	2.12
	0.00188	1.029	0.00357	2.12
	0.00191	1.029	0.00357	2.12
	0.00191	1.029	0.00362	2.12
	0.00191	1.029	0.00362	2.12
	0.00191	1.029	0.00362	2.12
	0.00191	1.029	0.00362	2.192
	0.00191	1.029	0.00362	2.192
	0.00191	1.029	0.00362	2.192
	0.00191	1.059	0.00362	2.192
	0.00191	1.059	0.00362	2.192
	0.00195	1.059	0.00362	2.192
	0.00195	1.059	0.00362	2.192
	0.00195	1.059	0.00362	2.192
	0.00195	1.059	0.00362	2.192
	0.00195	1.059	0.00372	2.192
	0.00195	1.059	0.00372	2.192
	0.00195	1.059	0.00372	2.192
	0.00195	1.059	0.00372	2.192
	0.00195	1.059	0.00372	2.192
	0.00195	1.059	0.00372	2.192
	0.00199	1.059	0.00372	2.192
	0.00199	1.059	0.00372	2.192
	0.00199	1.089	0.00379	2.192
	0.00199	1.089	0.00379	2.192
	0.00199	1.089	0.00379	2.192
	0.00199	1.089	0.00379	2.272
	0.00199	1.089	0.00379	2.272
	0.00199	1.089	0.00379	2.272
	0.00199	1.089	0.00384	2.272
	0.00203	1.089	0.00384	2.272
	0.00203	1.089	0.00384	2.272
	0.00203	1.089	0.00384	2.272
	0.00203	1.089	0.00384	2.272
	0.00203	1.116	0.00384	2.272
	0.00203	1.116	0.00384	2.272
	0.00203	1.116	0.00384	2.272
	0.00203	1.116	0.00384	2.272
	0.00203	1.116	0.00391	2.272
	0.00206	1.116	0.00391	2.272
	0.00206	1.116	0.00391	2.352
	0.00206	1.116	0.00391	2.352
	0.00206	1.116	0.00391	2.352
	0.00206	1.116	0.00391	2.352
	0.00206	1.116	0.00391	2.352
	0.00206	1.116	0.00391	2.352
	0.00206	1.146	0.00391	2.352
	0.00206	1.146	0.00391	2.352
	0.0021	1.146	0.00391	2.352
	0.0021	1.146	0.00391	2.352
	0.0021	1.146	0.00401	2.352
	0.0021	1.146	0.00401	2.352
	0.0021	1.146	0.00401	2.432
	0.0021	1.146	0.00401	2.432
	0.0021	1.146	0.00401	2.432
	0.0021	1.146	0.00401	2.432
	0.0021	1.146	0.00401	2.432
	0.00214	1.146	0.00401	2.432
	0.00214	1.176	0.00401	2.432
	0.00214	1.176	0.00408	2.432
	0.00214	1.176	0.00408	2.432
	0.00214	1.176	0.00408	2.432
	0.00214	1.176	0.00408	2.432
	0.00214	1.176	0.00408	2.432
	0.00214	1.176	0.00408	2.432
	0.00214	1.176	0.00408	2.432
	0.00218	1.176	0.00408	2.432
	0.00218	1.176	0.00408	2.432
	0.00218	1.176	0.00415	2.432
	0.00218	1.176	0.00415	2.432
	0.00218	1.176	0.00415	2.432
	0.00218	1.206	0.00415	2.432
	0.00218	1.206	0.00415	2.432
	0.00218	1.206	0.00415	2.432
	0.00218	1.206	0.00415	2.432
	0.00222	1.206	0.00415	2.432
	0.00222	1.206	0.00423	2.432
	0.00222	1.206	0.00423	2.432
	0.00222	1.206	0.00423	2.432
	0.00222	1.206	0.00423	2.432
	0.00222	1.206	0.00423	2.432
	0.00222	1.206	0.00423	2.432
	0.00222	1.236	0.00423	2.432
	0.00225	1.236	0.00423	2.432
	0.00225	1.236	0.00423	2.432
	0.00225	1.236	0.0043	2.432
	0.00225	1.236	0.0043	2.432
	0.00225	1.236	0.0043	2.432
	0.00225	1.236	0.0043	2.432
	0.00225	1.236	0.0043	2.432
	0.00225	1.236	0.0043	2.432
	0.00225	1.236	0.0043	2.432
	0.00225	1.236	0.0043	2.432
	0.00229	1.236	0.0043	2.432
	0.00229	1.236	0.00437	2.432
	0.00229	1.236	0.00437	2.432
	0.00229	1.236	0.00437	2.432
	0.00229	1.263	0.00437	2.432
	0.00229	1.263	0.00437	2.432
	0.00229	1.263	0.00437	2.432
	0.00229	1.263	0.00437	2.432
	0.00229	1.263	0.00437	2.432
	0.00233	1.263	0.00437	2.512
	0.00233	1.263	0.00445	2.512
	0.00233	1.263	0.00445	2.512
	0.00233	1.263	0.00445	2.512
	0.00233	1.263	0.00445	2.512
	0.00233	1.263	0.00445	2.512
	0.00233	1.263	0.00445	2.512
	0.00233	1.263	0.00445	2.512
	0.00236	1.293	0.00445	2.512
	0.00236	1.293	0.00445	2.512
	0.00236	1.293	0.00452	2.512
	0.00236	1.293	0.00452	2.512
	0.00236	1.293	0.00452	2.512
	0.00236	1.293	0.00452	2.512
	0.00236	1.293	0.00452	2.512
	0.00236	1.293	0.00452	2.512
	0.00236	1.293	0.00452	2.512
	0.00236	1.293	0.00452	2.584
	0.0024	1.293	0.00452	2.584
	0.0024	1.293	0.0046	2.584
	0.0024	1.323	0.0046	2.584
	0.0024	1.323	0.0046	2.584
	0.0024	1.323	0.0046	2.584
	0.0024	1.323	0.0046	2.584
	0.0024	1.323	0.0046	2.584
	0.0024	1.323	0.0046	2.584
	0.0024	1.323	0.0046	2.584
	0.00244	1.323	0.0046	2.584
	0.00244	1.323	0.00467	2.664
	0.00244	1.323	0.00467	2.664
	0.00244	1.323	0.00467	2.664
	0.00244	1.323	0.00467	2.664
	0.00244	1.353	0.00467	2.664
	0.00244	1.353	0.00467	2.664
	0.00244	1.353	0.00467	2.664
	0.00244	1.353	0.00467	2.664
	0.00248	1.353	0.00467	2.664
	0.00248	1.353	0.00474	2.664
	0.00248	1.353	0.00474	2.664
	0.00248	1.353	0.00474	2.664
	0.00248	1.353	0.00474	2.664
	0.00248	1.353	0.00474	2.664
	0.00248	1.383	0.00474	2.664
	0.00248	1.383	0.00474	2.744
	0.00248	1.383	0.00474	2.744
	0.00251	1.383	0.00474	2.744
	0.00251	1.383	0.00481	2.744
	0.00251	1.383	0.00481	2.744
	0.00251	1.383	0.00481	2.744
	0.00251	1.383	0.00481	2.744
	0.00251	1.383	0.00481	2.744
	0.00251	1.383	0.00481	2.744
	0.00251	1.383	0.00481	2.744
	0.00251	1.383	0.00481	2.744
	0.00255	1.383	0.00481	2.824
	0.00255	1.41	0.00489	2.824
	0.00255	1.41	0.00489	2.824
	0.00255	1.41	0.00489	2.824
	0.00255	1.41	0.00489	2.824
	0.00255	1.41	0.00489	2.824
	0.00255	1.41	0.00489	2.824
	0.00255	1.41	0.00489	2.824
	0.00259	1.41	0.00489	2.824
	0.00259	1.41	0.00489	2.824
	0.00259	1.41	0.00496	2.824
	0.00259	1.44	0.00496	2.824
	0.00259	1.44	0.00496	2.824
	0.00259	1.44	0.00496	2.824
	0.00259	1.44	0.00496	2.824
	0.00259	1.44	0.00496	2.824
	0.00259	1.44	0.00496	2.904
	0.00263	1.44	0.00496	2.904
	0.00263	1.44	0.00496	2.904
	0.00263	1.44	0.00503	2.904
	0.00263	1.44	0.00503	2.904
	0.00263	1.44	0.00503	2.904
	0.00263	1.44	0.00503	2.904
	0.00263	1.47	0.00503	2.904
	0.00263	1.47	0.00503	2.904
	0.00263	1.47	0.00503	2.904
	0.00266	1.47	0.00503	2.904
	0.00266	1.47	0.00503	2.904
	0.00266	1.47	0.00511	2.904
	0.00266	1.47	0.00511	2.976
	0.00266	1.47	0.00511	2.976
	0.00266	1.47	0.00511	2.976
	0.00266	1.5	0.00511	2.976
	0.00266	1.5	0.00511	2.976
	0.00266	1.5	0.00511	2.976
	0.0027	1.5	0.00511	2.976
	0.0027	1.5	0.00511	2.976
	0.0027	1.5	0.00518	2.976
	0.0027	1.5	0.00518	2.976
	0.0027	1.5	0.00518	2.976
	0.0027	1.5	0.00518	2.976
	0.0027	1.5	0.00518	2.976
	0.0027	1.5	0.00518	2.976
	0.0027	1.5	0.00518	2.976
	0.00274	1.5	0.00518	2.976
	0.00274	1.5	0.00518	3.056
	0.00274	1.53	0.00525	3.056
	0.00274	1.53	0.00525	3.056
	0.00274	1.53	0.00525	3.056
	0.00274	1.53	0.00525	3.056
	0.00274	1.53	0.00525	3.056
	0.00274	1.53	0.00525	3.056
	0.00274	1.53	0.00525	3.056
	0.00278	1.53	0.00525	3.056
	0.00278	1.53	0.00525	3.056
	0.00278	1.53	0.00532	3.056
	0.00278	1.557	0.00532	3.056
	0.00278	1.557	0.00532	3.056
	0.00278	1.557	0.00532	3.056
	0.00278	1.557	0.00532	3.056
	0.00278	1.557	0.00532	3.056
	0.00278	1.557	0.00537	3.136
	0.00281	1.557	0.00537	3.136
	0.00281	1.557	0.00537	3.136
	0.00281	1.557	0.00537	3.136
	0.00281	1.557	0.00537	3.136
	0.00281	1.557	0.00537	3.136
	0.00281	1.557	0.00537	3.136
	0.00281	1.557	0.00537	3.136
	0.00281	1.587	0.00537	3.136
	0.00281	1.587	0.00537	3.136
	0.00285	1.587	0.00537	3.136
	0.00285	1.587	0.00537	3.136
	0.00285	1.587	0.00547	3.136
	0.00285	1.587	0.00547	3.136
	0.00285	1.587	0.00547	3.136
	0.00285	1.587	0.00547	3.216
	0.00285	1.587	0.00547	3.216
	0.00285	1.587	0.00547	3.216
	0.00285	1.587	0.00547	3.216
	0.00289	1.617	0.00547	3.216
	0.00289	1.617	0.00547	3.216
	0.00289	1.617	0.00554	3.216
	0.00289	1.617	0.00554	3.216
	0.00289	1.617	0.00554	3.216
	0.00289	1.617	0.00554	3.216
	0.00289	1.617	0.00554	3.216
	0.00289	1.617	0.00554	3.216
	0.00292	1.617	0.00554	3.216
	0.00292	1.617	0.00554	3.216
	0.00292	1.617	0.00554	3.296
	0.00292	1.617	0.00562	3.296
	0.00292	1.647	0.00562	3.296
	0.00292	1.647	0.00562	3.296
	0.00292	1.647	0.00562	3.296
	0.00292	1.647	0.00562	3.296
	0.00292	1.647	0.00562	3.296
	0.00296	1.647	0.00562	3.296
	0.00296	1.647	0.00562	3.296
	0.00296	1.647	0.00562	3.296
	0.00296	1.647	0.00569	3.296
	0.00296	1.647	0.00569	3.296
	0.00296	1.647	0.00569	3.296
	0.00296	1.677	0.00569	3.296
	0.00296	1.677	0.00569	3.296
	0.00296	1.677	0.00569	3.296
	0.003	1.677	0.00569	3.296
	0.003	1.677	0.00569	3.368
	0.003	1.677	0.00569	3.368
	0.003	1.677	0.00576	3.368
	0.003	1.677	0.00576	3.368
	0.003	1.677	0.00576	3.368
	0.003	1.677	0.00576	3.368
	0.003	1.677	0.00576	3.368
	0.003	1.677	0.00576	3.368
	0.00304	1.677	0.00576	3.368
	0.00304	1.677	0.00576	3.368
	0.00304	1.704	0.00583	3.368
	0.00304	1.704	0.00583	3.368
	0.00304	1.704	0.00583	3.368
	0.00304	1.704	0.00583	3.368
	0.00304	1.704	0.00583	3.448
	0.00304	1.704	0.00583	3.448
	0.00304	1.704	0.00583	3.448
	0.00307	1.704	0.00583	3.448
	0.00307	1.704	0.00583	3.448
	0.00307	1.704	0.00583	3.448
	0.00307	1.734	0.00591	3.448
	0.00307	1.734	0.00591	3.448
	0.00307	1.734	0.00591	3.448
	0.00307	1.734	0.00591	3.448
	0.00307	1.734	0.00591	3.448
	0.00307	1.734	0.00591	3.448
	0.00311	1.734	0.00591	3.448
	0.00311	1.734	0.00591	3.448
	0.00311	1.734	0.00591	3.528
	0.00311	1.734	0.00598	3.528
	0.00311	1.734	0.00598	3.528
	0.00311	1.764	0.00598	3.528
	0.00311	1.764	0.00598	3.528
	0.00311	1.764	0.00598	3.528
	0.00311	1.764	0.00598	3.528
	0.00315	1.764	0.00598	3.528
	0.00315	1.764	0.00598	3.528
	0.00315	1.764	0.00598	3.528
	0.00315	1.764	0.00606	3.528
	0.00315	1.764	0.00606	3.528
	0.00315	1.764	0.00606	3.528
	0.00315	1.764	0.00606	3.528
	0.00315	1.764	0.00606	3.608
	0.00315	1.764	0.00606	3.608
	0.00319	1.794	0.00606	3.608
	0.00319	1.794	0.00606	3.608
	0.00319	1.794	0.00606	3.608
	0.00319	1.794	0.00613	3.608
	0.00319	1.794	0.00613	3.608
	0.00319	1.794	0.00613	3.608
	0.00319	1.794	0.00613	3.608
	0.00319	1.794	0.00613	3.608
	0.00319	1.794	0.00613	3.608
	0.00322	1.794	0.00613	3.608
	0.00322	1.794	0.00613	3.608
	0.00322	1.794	0.00613	3.608
	0.00322	1.794	0.0062	3.688
	0.00322	1.794	0.0062	3.688
	0.00322	1.794	0.0062	3.688
	0.00322	1.794	0.0062	3.688
	0.00322	1.794	0.0062	3.688
	0.00322	1.824	0.0062	3.688
	0.00326	1.824	0.0062	3.688
	0.00326	1.824	0.0062	3.688
	0.00326	1.824	0.0062	3.688
	0.00326	1.824	0.00627	3.688
	0.00326	1.824	0.00627	3.688
	0.00326	1.824	0.00627	3.688
	0.00326	1.824	0.00627	3.688
	0.00326	1.824	0.00627	3.688
	0.00326	1.824	0.00627	3.688
	0.0033	1.824	0.00627	3.688
	0.0033	1.851	0.00627	3.688
	0.0033	1.851	0.00627	3.688
	0.0033	1.851	0.00635	3.76
	0.0033	1.851	0.00635	3.76
	0.0033	1.851	0.00635	3.76
	0.0033	1.851	0.00635	3.76
	0.0033	1.851	0.00635	3.76
	0.0033	1.851	0.00635	3.76
	0.00334	1.851	0.00639	3.76
	0.00334	1.851	0.00639	3.76
	0.00334	1.851	0.00639	3.76
	0.00334	1.851	0.00639	3.76
	0.00334	1.851	0.00639	3.76
	0.00334	1.851	0.00639	3.76
	0.00334	1.881	0.00639	3.84
	0.00334	1.881	0.00639	3.84
	0.00334	1.881	0.00639	3.84
	0.00337	1.881	0.00639	3.84
	0.00337	1.881	0.00639	3.84
	0.00337	1.881	0.00639	3.84
	0.00337	1.881	0.00649	3.84
	0.00337	1.881	0.00649	3.84
	0.00337	1.881	0.00649	3.84
	0.00337	1.911	0.00649	3.84
	0.00337	1.911	0.00649	3.84
	0.00337	1.911	0.00649	3.84
	0.00341	1.911	0.00649	3.84
	0.00341	1.911	0.00649	3.84
	0.00341	1.911	0.00649	3.84
	0.00341	1.911	0.00656	3.92
	0.00341	1.911	0.00656	3.92
	0.00341	1.911	0.00656	3.92
	0.00341	1.911	0.00656	3.92
	0.00341	1.911	0.00656	3.92
	0.00341	1.911	0.00656	3.92
	0.00345	1.941	0.00656	3.92
	0.00345	1.941	0.00656	3.92
	0.00345	1.941	0.00656	3.92
	0.00345	1.941	0.00656	3.92
	0.00345	1.941	0.00664	3.92
	0.00345	1.941	0.00664	3.92
	0.00345	1.941	0.00664	3.92
	0.00345	1.941	0.00664	3.92
	0.00349	1.941	0.00664	4
	0.00349	1.971	0.00664	4
	0.00349	1.971	0.00664	4
	0.00349	1.971	0.00664	4
	0.00349	1.971	0.00664	4
	0.00349	1.971	0.00671	4
	0.00349	1.971	0.00671	4
	0.00349	1.971	0.00671	4
	0.00349	1.971	0.00671	4
	0.00352	1.971	0.00671	4
	0.00352	1.971	0.00671	4
	0.00352	1.971	0.00671	4
	0.00352	1.971	0.00671	4
	0.00352	1.971	0.00678	4
	0.00352	1.971	0.00678	4
	0.00352	1.998	0.00678	4
	0.00352	1.998	0.00678	4.08
	0.00352	1.998	0.00678	4.08
	0.00356	1.998	0.00678	4.08
	0.00356	1.998	0.00678	4.08
	0.00356	1.998	0.00678	4.08
	0.00356	1.998	0.00678	4.08
	0.00356	1.998	0.00685	4.08
	0.00356	1.998	0.00685	4.08
	0.00356	2.028	0.00685	4.08
	0.00356	2.028	0.00685	4.08
	0.00356	2.028	0.00685	4.08
	0.0036	2.028	0.00685	4.08
	0.0036	2.028	0.00685	4.08
	0.0036	2.028	0.00685	4.152
	0.0036	2.028	0.00685	4.152
	0.0036	2.028	0.00685	4.152
	0.0036	2.028	0.00693	4.152
	0.0036	2.028	0.00693	4.152
	0.0036	2.028	0.00693	4.152
	0.0036	2.028	0.00693	4.152
	0.0036	2.028	0.00693	4.152
	0.00364	2.058	0.00693	4.152
	0.00364	2.058	0.00693	4.152
	0.00364	2.058	0.00693	4.152
	0.00364	2.058	0.00693	4.152
	0.00364	2.058	0.007	4.152
	0.00364	2.058	0.007	4.152
	0.00364	2.058	0.007	4.152
	0.00364	2.058	0.007	4.152
	0.00367	2.058	0.007	4.232
	0.00367	2.058	0.00705	4.232
	0.00367	2.088	0.00705	4.232
	0.00367	2.088	0.00705	4.232
	0.00367	2.088	0.00705	4.232
	0.00367	2.088	0.00705	4.232
	0.00367	2.088	0.00705	4.232
	0.00367	2.088	0.00705	4.232
	0.00367	2.088	0.00705	4.232
	0.00371	2.088	0.00705	4.232
	0.00371	2.088	0.00705	4.232
	0.00371	2.088	0.00705	4.232
	0.00371	2.088	0.00705	4.312
	0.00371	2.088	0.00715	4.312
	0.00371	2.088	0.00715	4.312
	0.00371	2.088	0.00715	4.312
	0.00371	2.118	0.00715	4.312
	0.00371	2.118	0.00715	4.312
	0.00371	2.118	0.00715	4.312
	0.00375	2.118	0.00715	4.312
	0.00375	2.118	0.00715	4.312
	0.00375	2.118	0.00715	4.312
	0.00375	2.118	0.00722	4.312
	0.00375	2.118	0.00722	4.312
	0.00375	2.118	0.00722	4.312
	0.00375	2.118	0.00722	4.312
	0.00375	2.118	0.00722	4.312
	0.00375	2.118	0.00722	4.312
	0.00379	2.145	0.00722	4.392
	0.00379	2.145	0.00722	4.392
	0.00379	2.145	0.00722	4.392
	0.00379	2.145	0.00729	4.392
	0.00379	2.145	0.00729	4.392
	0.00379	2.145	0.00729	4.392
	0.00379	2.145	0.00729	4.392
	0.00379	2.145	0.00729	4.392
	0.00379	2.145	0.00729	4.392
	0.00382	2.145	0.00729	4.392
	0.00382	2.145	0.00729	4.392
	0.00382	2.145	0.00729	4.392
	0.00382	2.145	0.00736	4.472
	0.00382	2.145	0.00736	4.472
	0.00382	2.175	0.00736	4.472
	0.00382	2.175	0.00736	4.472
	0.00382	2.175	0.00736	4.472
	0.00382	2.175	0.00736	4.472
	0.00386	2.175	0.00736	4.472
	0.00386	2.175	0.00736	4.472
	0.00386	2.175	0.00736	4.472
	0.00386	2.175	0.00743	4.472
	0.00386	2.175	0.00743	4.472
	0.00386	2.205	0.00743	4.472
	0.00386	2.205	0.00743	4.472
	0.00386	2.205	0.00743	4.472
	0.00386	2.205	0.00743	4.472
	0.0039	2.205	0.00743	4.544
	0.0039	2.205	0.00743	4.544
	0.0039	2.205	0.00751	4.544
	0.0039	2.205	0.00751	4.544
	0.0039	2.205	0.00751	4.544
	0.0039	2.205	0.00751	4.544
	0.0039	2.205	0.00751	4.544
	0.0039	2.205	0.00751	4.544
	0.0039	2.235	0.00751	4.544
	0.00393	2.235	0.00751	4.544
	0.00393	2.235	0.00751	4.544
	0.00393	2.235	0.00758	4.544
	0.00393	2.235	0.00758	4.544
	0.00393	2.235	0.00758	4.544
	0.00396	2.235	0.00758	4.624
	0.00396	2.235	0.00758	4.624
	0.00396	2.235	0.00758	4.624
	0.00396	2.235	0.00758	4.624
	0.00396	2.235	0.00758	4.624
	0.00396	2.235	0.00758	4.624
	0.00396	2.265	0.00765	4.624
	0.00396	2.265	0.00765	4.624
	0.00396	2.265	0.00765	4.624
	0.00396	2.265	0.00765	4.624
	0.00396	2.265	0.00765	4.624
	0.00396	2.265	0.00765	4.624
	0.00401	2.265	0.00765	4.624
	0.00401	2.265	0.00765	4.624
	0.00401	2.265	0.00765	4.624
	0.00401	2.265	0.00773	4.704
	0.00401	2.265	0.00773	4.704
	0.00401	2.265	0.00773	4.704
	0.00403	2.292	0.00773	4.704
	0.00403	2.292	0.00773	4.704
	0.00403	2.292	0.00773	4.704
	0.00403	2.292	0.00773	4.704
	0.00403	2.292	0.00773	4.704
	0.00403	2.292	0.00773	4.704
	0.00403	2.292	0.0078	4.704
	0.00403	2.292	0.0078	4.704
	0.00403	2.292	0.0078	4.704
	0.00403	2.292	0.0078	4.704
	0.00403	2.292	0.0078	4.704
	0.00403	2.322	0.0078	4.784
	0.00409	2.322	0.0078	4.784
	0.00409	2.322	0.0078	4.784
	0.00409	2.322	0.0078	4.784
	0.00409	2.322	0.00787	4.784
	0.00409	2.322	0.00787	4.784
	0.00409	2.322	0.00787	4.784
	0.00409	2.322	0.00787	4.784
	0.00409	2.322	0.00787	4.784
	0.00409	2.322	0.00787	4.784
	0.00409	2.322	0.00787	4.784
	0.00412	2.322	0.00787	4.784
	0.00412	2.322	0.00787	4.784
	0.00412	2.322	0.00794	4.784
	0.00412	2.322	0.00794	4.864
	0.00412	2.322	0.00794	4.864
	0.00412	2.352	0.00794	4.864
	0.00412	2.352	0.00794	4.864
	0.00412	2.352	0.00794	4.864
	0.00412	2.352	0.00799	4.864
	0.00416	2.352	0.00799	4.864
	0.00416	2.352	0.00799	4.864
	0.00416	2.352	0.00799	4.864
	0.00416	2.352	0.00799	4.864
	0.00416	2.352	0.00799	4.864
	0.00416	2.352	0.00799	4.864
	0.00416	2.352	0.00799	4.864
	0.00416	2.382	0.00799	4.864
	0.00416	2.382	0.00799	4.936
	0.0042	2.382	0.00799	4.936
	0.0042	2.382	0.00799	4.936
	0.0042	2.382	0.00809	4.936
	0.0042	2.382	0.00809	4.936
	0.0042	2.382	0.00809	4.936
	0.0042	2.382	0.00809	4.936
	0.0042	2.382	0.00809	4.936
	0.0042	2.382	0.00809	4.936
	0.0042	2.382	0.00809	4.936
	0.00424	2.382	0.00809	4.936
	0.00424	2.382	0.00816	4.936
	0.00424	2.382	0.00816	4.936
	0.00424	2.382	0.00816	4.936
	0.00424	2.412	0.00816	4.936
	0.00424	2.412	0.00816	4.936
	0.00424	2.412	0.00816	4.936
	0.00424	2.412	0.00816	5.016
	0.00424	2.412	0.00816	5.016
	0.00428	2.412	0.00816	5.016
	0.00428	2.412	0.00823	5.016
	0.00428	2.412	0.00823	5.016
	0.00428	2.412	0.00823	5.016
	0.00428	2.412	0.00823	5.016
	0.00428	2.439	0.00823	5.016
	0.00428	2.439	0.00823	5.016
	0.00428	2.439	0.00823	5.016
	0.00428	2.439	0.00823	5.016
	0.00431	2.439	0.00823	5.016
	0.00431	2.439	0.0083	5.096
	0.00431	2.439	0.0083	5.096
	0.00431	2.439	0.0083	5.096
	0.00431	2.439	0.0083	5.096
	0.00431	2.439	0.0083	5.096
	0.00431	2.439	0.0083	5.096
	0.00431	2.439	0.00835	5.096
	0.00431	2.439	0.00835	5.096
	0.00435	2.439	0.00835	5.096
	0.00435	2.439	0.00835	5.096
	0.00435	2.469	0.00835	5.096
	0.00435	2.469	0.00835	5.096
	0.00435	2.469	0.00835	5.096
	0.00435	2.469	0.00835	5.096
	0.00435	2.469	0.00835	5.096
	0.00435	2.469	0.00835	5.096
	0.00435	2.469	0.00835	5.176
	0.00439	2.469	0.00844	5.176
	0.00439	2.469	0.00844	5.176
	0.00439	2.499	0.00844	5.176
	0.00439	2.499	0.00844	5.176
	0.00439	2.499	0.00844	5.176
	0.00439	2.499	0.00844	5.176
	0.00439	2.499	0.00844	5.176
	0.00439	2.499	0.00844	5.176
	0.00439	2.499	0.00844	5.176
	0.00443	2.499	0.00852	5.176
	0.00443	2.499	0.00852	5.176
	0.00443	2.499	0.00852	5.256
	0.00443	2.499	0.00852	5.256
	0.00443	2.499	0.00852	5.256
	0.00443	2.529	0.00852	5.256
	0.00443	2.529	0.00852	5.256
	0.00443	2.529	0.00852	5.256
	0.00443	2.529	0.00852	5.256
	0.00446	2.529	0.00859	5.256
	0.00446	2.529	0.00859	5.256
	0.00446	2.529	0.00859	5.256
	0.00446	2.529	0.00859	5.256
	0.00446	2.529	0.00859	5.256
	0.00446	2.559	0.00859	5.256
	0.00446	2.559	0.00859	5.256
	0.00446	2.559	0.00859	5.256
	0.00446	2.559	0.00859	5.256
	0.0045	2.559	0.00866	5.328
	0.0045	2.559	0.00866	5.328
	0.0045	2.559	0.00866	5.328
	0.0045	2.559	0.00866	5.328
	0.0045	2.559	0.00866	5.328
	0.0045	2.559	0.00866	5.328
	0.0045	2.559	0.00866	5.328
	0.0045	2.559	0.00866	5.328
	0.0045	2.559	0.00866	5.328
	0.00454	2.559	0.00873	5.328
	0.00454	2.586	0.00873	5.328
	0.00454	2.586	0.00873	5.328
	0.00454	2.586	0.00873	5.328
	0.00454	2.586	0.00873	5.328
	0.00454	2.586	0.00873	5.408
	0.00454	2.586	0.00873	5.408
	0.00454	2.586	0.00873	5.408
	0.00454	2.586	0.00873	5.408
	0.00458	2.586	0.00881	5.408
	0.00458	2.616	0.00881	5.408
	0.00458	2.616	0.00881	5.408
	0.00458	2.616	0.00881	5.408
	0.00458	2.616	0.00881	5.408
	0.00458	2.616	0.00881	5.408
	0.00458	2.616	0.00881	5.408
	0.00458	2.616	0.00881	5.408
	0.00458	2.616	0.00881	5.408
	0.00461	2.616	0.00888	5.408
	0.00461	2.616	0.00888	5.408
	0.00461	2.616	0.00888	5.408
	0.00461	2.616	0.00888	5.408
	0.00461	2.616	0.00888	5.488
	0.00461	2.646	0.00888	5.488
	0.00461	2.646	0.00888	5.488
	0.00461	2.646	0.00888	5.488
	0.00461	2.646	0.00888	5.488
	0.00465	2.646	0.00895	5.488
	0.00465	2.646	0.00895	5.488
	0.00465	2.646	0.00895	5.488
	0.00465	2.646	0.00895	5.488
	0.00465	2.646	0.00895	5.488
	0.00465	2.676	0.00895	5.488
	0.00465	2.676	0.00895	5.568
	0.00465	2.676	0.00895	5.568
	0.00465	2.676	0.00895	5.568
	0.00469	2.676	0.00895	5.568
	0.00469	2.676	0.00903	5.568
	0.00469	2.676	0.00903	5.568
	0.00469	2.676	0.00903	5.568
	0.00469	2.676	0.00903	5.568
	0.00469	2.676	0.00903	5.568
	0.00469	2.676	0.00903	5.568
	0.00469	2.676	0.00903	5.568
	0.00473	2.676	0.00903	5.568
	0.00473	2.676	0.0091	5.568
	0.00473	2.706	0.0091	5.568
	0.00473	2.706	0.0091	5.568
	0.00473	2.706	0.0091	5.648
	0.00473	2.706	0.0091	5.648
	0.00473	2.706	0.0091	5.648
	0.00473	2.706	0.0091	5.648
	0.00473	2.706	0.0091	5.648
	0.00476	2.706	0.0091	5.648
	0.00476	2.706	0.00917	5.648
	0.00476	2.706	0.00917	5.648
	0.00476	2.733	0.00917	5.648
	0.00476	2.733	0.00917	5.648
	0.00476	2.733	0.00917	5.648
	0.00476	2.733	0.00917	5.648
	0.00476	2.733	0.00917	5.648
	0.00476	2.733	0.00917	5.72
	0.0048	2.733	0.00917	5.72
	0.0048	2.733	0.00925	5.72
	0.0048	2.733	0.00925	5.72
	0.0048	2.733	0.00925	5.72
	0.0048	2.733	0.00925	5.72
	0.0048	2.733	0.00925	5.72
	0.0048	2.733	0.00925	5.72
	0.0048	2.763	0.00925	5.72
	0.0048	2.763	0.00925	5.72
	0.00484	2.763	0.00925	5.72
	0.00484	2.763	0.00932	5.72
	0.00484	2.763	0.00932	5.72
	0.00484	2.763	0.00932	5.72
	0.00484	2.763	0.00932	5.72
	0.00484	2.763	0.00932	5.8
	0.00484	2.763	0.00932	5.8
	0.00484	2.793	0.00932	5.8
	0.00484	2.793	0.00932	5.8
	0.00484	2.793	0.00932	5.8
	0.00488	2.793	0.0094	5.8
	0.00488	2.793	0.0094	5.8
	0.00488	2.793	0.0094	5.8
	0.00488	2.793	0.0094	5.8
	0.00488	2.793	0.0094	5.8
	0.00488	2.793	0.0094	5.8
	0.00488	2.793	0.0094	5.88
	0.00488	2.793	0.0094	5.88
	0.00491	2.793	0.0094	5.88
	0.00491	2.793	0.00947	5.88
	0.00491	2.793	0.00947	5.88
	0.00491	2.823	0.00947	5.88
	0.00491	2.823	0.00947	5.88
	0.00491	2.823	0.00947	5.88
	0.00491	2.823	0.00947	5.88
	0.00491	2.823	0.00947	5.88
	0.00491	2.823	0.00947	5.88
	0.00495	2.823	0.00947	5.88
	0.00495	2.823	0.00954	5.88
	0.00495	2.823	0.00954	5.88
	0.00495	2.853	0.00954	5.88
	0.00495	2.853	0.00954	5.88
	0.00495	2.853	0.00954	5.96
	0.00495	2.853	0.00954	5.96
	0.00495	2.853	0.00954	5.96
	0.00495	2.853	0.00954	5.96
	0.00495	2.853	0.00954	5.96
	0.00499	2.853	0.00961	5.96
	0.00499	2.853	0.00961	5.96
	0.00499	2.853	0.00961	5.96
	0.00499	2.853	0.00961	5.96
	0.00499	2.853	0.00961	5.96
	0.00499	2.853	0.00961	5.96
	0.00499	2.853	0.00961	5.96
	0.00499	2.853	0.00961	5.96
	0.00499	2.88	0.00961	6.04
	0.00503	2.88	0.00969	6.04
	0.00503	2.88	0.00969	6.04
	0.00503	2.88	0.00969	6.04
	0.00503	2.88	0.00969	6.04
	0.00503	2.88	0.00969	6.04
	0.00503	2.88	0.00969	6.04
	0.00503	2.88	0.00969	6.04
	0.00503	2.88	0.00969	6.04
	0.00503	2.88	0.00969	6.04
	0.00507	2.88	0.00976	6.04
	0.00507	2.88	0.00976	6.04
	0.00507	2.91	0.00976	6.04
	0.00507	2.91	0.00976	6.04
	0.00507	2.91	0.00976	6.04
	0.00507	2.91	0.00976	6.04
	0.00507	2.91	0.00976	6.04
	0.00507	2.91	0.00976	6.112
	0.00507	2.91	0.00976	6.112
	0.0051	2.91	0.00983	6.112
	0.0051	2.91	0.00983	6.112
	0.0051	2.91	0.00983	6.112
	0.0051	2.91	0.00983	6.112
	0.0051	2.91	0.00983	6.112
	0.0051	2.91	0.00983	6.112
	0.0051	2.91	0.00983	6.112
	0.0051	2.94	0.00983	6.112
	0.0051	2.94	0.00983	6.112
	0.0051	2.94	0.00991	6.112
	0.00514	2.94	0.00991	6.192
	0.00514	2.94	0.00991	6.192
	0.00514	2.94	0.00991	6.192
	0.00514	2.94	0.00991	6.192
	0.00514	2.94	0.00991	6.192
	0.00514	2.94	0.00991	6.192
	0.00514	2.94	0.00991	6.192
	0.00514	2.94	0.00991	6.192
	0.00514	2.97	0.00998	6.192
	0.00518	2.97	0.00998	6.192
	0.00518	2.97	0.00998	6.192
	0.00518	2.97	0.00998	6.192
	0.00518	2.97	0.00998	6.192
	0.00518	2.97	0.00998	6.192
	0.00518	2.97	0.00998	6.192
	0.00518	2.97	0.00998	6.272
	0.00518	2.97	0.00998	6.272
	0.00521	2.97	0.01006	6.272
	0.00521	2.97	0.01006	6.272
	0.00521	2.97	0.01006	6.272
	0.00521	2.97	0.01006	6.272
	0.00521	3	0.01006	6.272
	0.00521	3	0.01006	6.272
	0.00521	3	0.01006	6.272
	0.00521	3	0.01006	6.272
	0.00521	3	0.01006	6.272
	0.00525	3	0.01013	6.272
	0.00525	3	0.01013	6.272
	0.00525	3	0.01013	6.272
	0.00525	3	0.01013	6.352
	0.00525	3	0.01013	6.352
	0.00525	3	0.01013	6.352
	0.00525	3	0.01013	6.352
	0.00525	3.027	0.01013	6.352
	0.00525	3.027	0.01013	6.352
	0.00529	3.027	0.0102	6.352
	0.00529	3.027	0.0102	6.352
	0.00529	3.027	0.0102	6.352
	0.00529	3.027	0.0102	6.352
	0.00529	3.027	0.0102	6.352
	0.00529	3.027	0.0102	6.352
	0.00529	3.027	0.0102	6.352
	0.00529	3.027	0.0102	6.352
	0.00529	3.027	0.01027	6.352
	0.00533	3.027	0.01027	6.432
	0.00533	3.057	0.01027	6.432
	0.00533	3.057	0.01027	6.432
	0.00533	3.057	0.01027	6.432
	0.00533	3.057	0.01027	6.432
	0.00533	3.057	0.01032	6.432
	0.00535	3.057	0.01032	6.432
	0.00535	3.057	0.01032	6.432
	0.00535	3.057	0.01032	6.432
	0.00535	3.057	0.01032	6.432
	0.00535	3.057	0.01032	6.432
	0.00535	3.057	0.01032	6.432
	0.00535	3.057	0.01032	6.432
	0.00535	3.087	0.01032	6.504
	0.00535	3.087	0.01032	6.504
	0.00535	3.087	0.01032	6.504
	0.00535	3.087	0.01032	6.504
	0.00535	3.087	0.01042	6.504
	0.0054	3.087	0.01042	6.504
	0.0054	3.087	0.01042	6.504
	0.0054	3.087	0.01042	6.504
	0.0054	3.087	0.01042	6.504
	0.0054	3.087	0.01042	6.504
	0.0054	3.087	0.01042	6.504
	0.0054	3.117	0.01042	6.504
	0.0054	3.117	0.01042	6.504
	0.0054	3.117	0.01049	6.504
	0.00544	3.117	0.01049	6.504
	0.00544	3.117	0.01049	6.584
	0.00544	3.117	0.01049	6.584
	0.00544	3.117	0.01049	6.584
	0.00544	3.117	0.01049	6.584
	0.00544	3.117	0.01049	6.584
	0.00544	3.117	0.01049	6.584
	0.00544	3.117	0.01049	6.584
	0.00548	3.147	0.01057	6.584
	0.00548	3.147	0.01057	6.584
	0.00548	3.147	0.01057	6.584
	0.00548	3.147	0.01057	6.584
	0.00548	3.147	0.01057	6.584
	0.00548	3.147	0.01057	6.584
	0.00548	3.147	0.01057	6.664
	0.00548	3.147	0.01057	6.664
	0.00548	3.147	0.01057	6.664
	0.00551	3.147	0.01064	6.664
	0.00551	3.147	0.01064	6.664
	0.00551	3.147	0.01064	6.664
	0.00551	3.147	0.01064	6.664
	0.00551	3.147	0.01064	6.664
	0.00551	3.174	0.01064	6.664
	0.00551	3.174	0.01064	6.664
	0.00551	3.174	0.01064	6.664
	0.00551	3.174	0.01064	6.664
	0.00555	3.174	0.01071	6.664
	0.00555	3.174	0.01071	6.664
	0.00555	3.174	0.01071	6.664
	0.00555	3.174	0.01071	6.664
	0.00555	3.174	0.01071	6.744
	0.00555	3.204	0.01071	6.744
	0.00555	3.204	0.01071	6.744
	0.00555	3.204	0.01071	6.744
	0.00555	3.204	0.01071	6.744
	0.00559	3.204	0.01079	6.744
	0.00559	3.204	0.01079	6.744
	0.00559	3.204	0.01079	6.744
	0.00559	3.204	0.01079	6.744
	0.00559	3.204	0.01079	6.744
	0.00559	3.204	0.01079	6.744
	0.00559	3.204	0.01079	6.744
	0.00559	3.204	0.01079	6.744
	0.00559	3.234	0.01079	6.824
	0.00563	3.234	0.01086	6.824
	0.00563	3.234	0.01086	6.824
	0.00563	3.234	0.01086	6.824
	0.00563	3.234	0.01086	6.824
	0.00563	3.234	0.01086	6.824
	0.00563	3.234	0.01086	6.824
	0.00563	3.234	0.01086	6.824
	0.00563	3.234	0.01086	6.824
	0.00563	3.234	0.01086	6.824
	0.00566	3.264	0.01093	6.824
	0.00566	3.264	0.01093	6.824
	0.00566	3.264	0.01093	6.824
	0.00566	3.264	0.01093	6.824
	0.00566	3.264	0.01093	6.824
	0.00566	3.264	0.01093	6.896
	0.00566	3.264	0.01093	6.896
	0.00566	3.264	0.01093	6.896
	0.00566	3.264	0.01093	6.896
	0.00566	3.264	0.011	6.896
	0.0057	3.264	0.011	6.896
	0.0057	3.264	0.011	6.896
	0.0057	3.264	0.011	6.896
	0.0057	3.264	0.011	6.896
	0.0057	3.294	0.011	6.896
	0.0057	3.294	0.011	6.896
	0.0057	3.294	0.011	6.896
	0.0057	3.294	0.011	6.896
	0.0057	3.294	0.01108	6.896
	0.00574	3.294	0.01108	6.976
	0.00574	3.294	0.01108	6.976
	0.00574	3.294	0.01108	6.976
	0.00574	3.294	0.01108	6.976
	0.00574	3.321	0.01108	6.976
	0.00574	3.321	0.01108	6.976
	0.00574	3.321	0.01108	6.976
	0.00574	3.321	0.01108	6.976
	0.00574	3.321	0.01115	6.976
	0.00578	3.321	0.01115	6.976
	0.00578	3.321	0.01115	6.976
	0.00578	3.321	0.01115	6.976
	0.00578	3.321	0.01115	6.976
	0.00578	3.321	0.01115	6.976
	0.00578	3.321	0.01115	7.056
	0.00578	3.321	0.01115	7.056
	0.00578	3.351	0.01115	7.056
	0.00578	3.351	0.01122	7.056
	0.00581	3.351	0.01122	7.056
	0.00581	3.351	0.01122	7.056
	0.00581	3.351	0.01122	7.056
	0.00581	3.351	0.01122	7.056
	0.00581	3.351	0.01122	7.056
	0.00584	3.351	0.01122	7.056
	0.00584	3.351	0.01122	7.056
	0.00584	3.351	0.01122	7.056
	0.00584	3.351	0.01129	7.056
	0.00584	3.351	0.01129	7.056
	0.00584	3.381	0.01129	7.136
	0.00584	3.381	0.01129	7.136
	0.00584	3.381	0.01129	7.136
	0.00584	3.381	0.01129	7.136
	0.00584	3.381	0.01129	7.136
	0.00584	3.381	0.01129	7.136
	0.00584	3.381	0.01129	7.136
	0.00589	3.381	0.01137	7.136
	0.00589	3.381	0.01137	7.136
	0.00589	3.381	0.01137	7.136
	0.00589	3.381	0.01137	7.136
	0.00589	3.381	0.01137	7.136
	0.00589	3.381	0.01137	7.136
	0.00589	3.411	0.01137	7.136
	0.00589	3.411	0.01137	7.136
	0.00589	3.411	0.01137	7.136
	0.00592	3.411	0.01144	7.136
	0.00592	3.411	0.01144	7.216
	0.00592	3.411	0.01144	7.216
	0.00592	3.411	0.01144	7.216
	0.00592	3.411	0.01144	7.216
	0.00592	3.411	0.01144	7.216
	0.00592	3.411	0.01144	7.216
	0.00592	3.411	0.01144	7.216
	0.00592	3.411	0.01144	7.216
	0.00596	3.441	0.01151	7.216
	0.00596	3.441	0.01151	7.216
	0.00596	3.441	0.01151	7.216
	0.00596	3.441	0.01151	7.216
	0.00596	3.441	0.01151	7.288
	0.00596	3.441	0.01151	7.288
	0.00599	3.441	0.01151	7.288
	0.00599	3.441	0.01151	7.288
	0.00599	3.441	0.01151	7.288
	0.00599	3.441	0.01159	7.288
	0.00599	3.441	0.01159	7.288
	0.00599	3.441	0.01159	7.288
	0.00599	3.441	0.01159	7.288
	0.00599	3.441	0.01159	7.288
	0.00599	3.468	0.01159	7.288
	0.00599	3.468	0.01159	7.288
	0.00599	3.468	0.01159	7.288
	0.00599	3.468	0.01159	7.288
	0.00604	3.468	0.01166	7.288
	0.00604	3.468	0.01166	7.288
	0.00604	3.468	0.01166	7.368
	0.00604	3.468	0.01166	7.368
	0.00604	3.468	0.01166	7.368
	0.00604	3.468	0.01166	7.368
	0.00604	3.468	0.01166	7.368
	0.00604	3.468	0.01166	7.368
	0.00604	3.498	0.01166	7.368
	0.00607	3.498	0.01173	7.368
	0.00607	3.498	0.01173	7.368
	0.00607	3.498	0.01173	7.368
	0.00607	3.498	0.01173	7.368
	0.00607	3.498	0.01173	7.368
	0.00607	3.498	0.01173	7.368
	0.00607	3.498	0.01173	7.448
	0.00607	3.498	0.01173	7.448
	0.00607	3.498	0.01173	7.448
	0.00611	3.498	0.0118	7.448
	0.00611	3.498	0.0118	7.448
	0.00611	3.498	0.0118	7.448
	0.00611	3.528	0.0118	7.448
	0.00611	3.528	0.0118	7.448
	0.00611	3.528	0.0118	7.448
	0.00611	3.528	0.0118	7.448
	0.00611	3.528	0.0118	7.448
	0.00611	3.528	0.0118	7.448
	0.00615	3.528	0.01188	7.448
	0.00615	3.528	0.01188	7.448
	0.00615	3.528	0.01188	7.528
	0.00615	3.528	0.01188	7.528
	0.00615	3.558	0.01188	7.528
	0.00615	3.558	0.01188	7.528
	0.00615	3.558	0.01188	7.528
	0.00615	3.558	0.01188	7.528
	0.00615	3.558	0.01188	7.528
	0.00619	3.558	0.01195	7.528
	0.00619	3.558	0.01195	7.528
	0.00619	3.558	0.01195	7.528
	0.00619	3.558	0.01195	7.528
	0.00619	3.558	0.01195	7.528
	0.00619	3.558	0.01195	7.528
	0.00619	3.558	0.01195	7.528
	0.00619	3.558	0.01195	7.608
	0.00622	3.558	0.01195	7.608
	0.00622	3.588	0.01203	7.608
	0.00622	3.588	0.01203	7.608
	0.00622	3.588	0.01203	7.608
	0.00622	3.588	0.01203	7.608
	0.00622	3.588	0.01203	7.608
	0.00622	3.588	0.01203	7.608
	0.00622	3.588	0.01203	7.608
	0.00622	3.588	0.01203	7.608
	0.00626	3.588	0.01203	7.608
	0.00626	3.588	0.0121	7.608
	0.00626	3.588	0.0121	7.608
	0.00626	3.615	0.0121	7.608
	0.00626	3.615	0.0121	7.608
	0.00626	3.615	0.0121	7.608
	0.00626	3.615	0.0121	7.608
	0.00626	3.615	0.0121	7.68
	0.00626	3.615	0.0121	7.68
	0.0063	3.615	0.0121	7.68
	0.0063	3.615	0.01217	7.68
	0.0063	3.615	0.01217	7.68
	0.0063	3.615	0.01217	7.68
	0.0063	3.615	0.01217	7.68
	0.0063	3.615	0.01217	7.68
	0.00632	3.615	0.01217	7.68
	0.00632	3.615	0.01217	7.68
	0.00632	3.645	0.01217	7.68
	0.00632	3.645	0.01217	7.68
	0.00632	3.645	0.01224	7.68
	0.00632	3.645	0.01224	7.68
	0.00632	3.645	0.01224	7.76
	0.00632	3.645	0.01224	7.76
	0.00632	3.645	0.01224	7.76
	0.00632	3.645	0.01224	7.76
	0.00632	3.645	0.01224	7.76
	0.00632	3.675	0.01224	7.76
	0.00637	3.675	0.01224	7.76
	0.00637	3.675	0.01232	7.76
	0.00637	3.675	0.01232	7.76
	0.00637	3.675	0.01232	7.76
	0.00637	3.675	0.01232	7.76
	0.00637	3.675	0.01232	7.76
	0.00637	3.675	0.01232	7.76
	0.00637	3.675	0.01232	7.76
	0.00637	3.675	0.01232	7.76
	0.00641	3.675	0.01232	7.76
	0.00641	3.675	0.01239	7.76
	0.00641	3.705	0.01239	7.84
	0.00641	3.705	0.01239	7.84
	0.00641	3.705	0.01239	7.84
	0.00641	3.705	0.01239	7.84
	0.00641	3.705	0.01239	7.84
	0.00641	3.705	0.01239	7.84
	0.00641	3.705	0.01239	7.84
	0.00645	3.705	0.01239	7.84
	0.00645	3.705	0.01246	7.84
	0.00645	3.705	0.01246	7.84
	0.00645	3.705	0.01246	7.84
	0.00645	3.705	0.01246	7.84
	0.00645	3.735	0.01246	7.84
	0.00647	3.735	0.01246	7.84
	0.00647	3.735	0.01246	7.92
	0.00647	3.735	0.01246	7.92
	0.00647	3.735	0.01246	7.92
	0.00647	3.735	0.01254	7.92
	0.00647	3.735	0.01254	7.92
	0.00647	3.735	0.01254	7.92
	0.00647	3.735	0.01254	7.92
	0.00647	3.735	0.01254	7.92
	0.00647	3.735	0.01254	7.92
	0.00647	3.735	0.01254	7.92
	0.00647	3.762	0.01254	7.92
	0.00653	3.762	0.01254	7.92
	0.00653	3.762	0.01261	7.92
	0.00653	3.762	0.01261	7.92
	0.00653	3.762	0.01261	8
	0.00653	3.762	0.01261	8
	0.00653	3.762	0.01261	8
	0.00653	3.762	0.01261	8
	0.00653	3.762	0.01261	8
	0.00653	3.762	0.01261	8
	0.00656	3.762	0.01261	8
	0.00656	3.762	0.01268	8
	0.00656	3.792	0.01268	8
	0.00656	3.792	0.01268	8
	0.00656	3.792	0.01268	8
	0.00656	3.792	0.01268	8
	0.00656	3.792	0.01268	8
	0.00656	3.792	0.01268	8
	0.0066	3.792	0.01268	8.072
	0.0066	3.792	0.01268	8.072
	0.0066	3.792	0.01276	8.072
	0.0066	3.822	0.01276	8.072
	0.0066	3.822	0.01276	8.072
	0.0066	3.822	0.01276	8.072
	0.0066	3.822	0.01276	8.072
	0.0066	3.822	0.01276	8.072
	0.0066	3.822	0.01276	8.072
	0.00664	3.822	0.01276	8.072
	0.00664	3.822	0.01276	8.072
	0.00664	3.822	0.01283	8.072
	0.00664	3.822	0.01283	8.072
	0.00664	3.822	0.01283	8.072
	0.00664	3.822	0.01283	8.072
	0.00664	3.822	0.01283	8.152
	0.00664	3.822	0.01283	8.152
	0.00664	3.852	0.01283	8.152
	0.00668	3.852	0.01283	8.152
	0.00668	3.852	0.01283	8.152
	0.00668	3.852	0.0129	8.152
	0.00668	3.852	0.0129	8.152
	0.00668	3.852	0.0129	8.152
	0.00668	3.852	0.0129	8.152
	0.00668	3.852	0.0129	8.152
	0.00668	3.852	0.0129	8.152
	0.00668	3.882	0.0129	8.152
	0.00671	3.882	0.0129	8.152
	0.00671	3.882	0.0129	8.232
	0.00671	3.882	0.01298	8.232
	0.00671	3.882	0.01298	8.232
	0.00671	3.882	0.01298	8.232
	0.00671	3.882	0.01298	8.232
	0.00671	3.882	0.01298	8.232
	0.00671	3.882	0.01298	8.232
	0.00671	3.882	0.01298	8.232
	0.00675	3.882	0.01298	8.232
	0.00675	3.882	0.01298	8.232
	0.00675	3.909	0.01305	8.232
	0.00675	3.909	0.01305	8.232
	0.00675	3.909	0.01305	8.232
	0.00675	3.909	0.01305	8.232
	0.00677	3.909	0.01305	8.232
	0.00677	3.909	0.01305	8.232
	0.00677	3.909	0.01305	8.232
	0.00677	3.909	0.01305	8.312
	0.00677	3.909	0.01305	8.312
	0.00677	3.909	0.01312	8.312
	0.00677	3.909	0.01312	8.312
	0.00677	3.909	0.01312	8.312
	0.00677	3.909	0.01312	8.312
	0.00677	3.939	0.01312	8.312
	0.00677	3.939	0.01312	8.312
	0.00682	3.939	0.01312	8.312
	0.00682	3.939	0.01312	8.312
	0.00682	3.939	0.01312	8.312
	0.00682	3.939	0.0132	8.312
	0.00682	3.939	0.0132	8.312
	0.00682	3.939	0.0132	8.392
	0.00682	3.939	0.0132	8.392
	0.00682	3.939	0.0132	8.392
	0.00682	3.939	0.0132	8.392
	0.00686	3.939	0.0132	8.392
	0.00686	3.969	0.0132	8.392
	0.00686	3.969	0.0132	8.392
	0.00686	3.969	0.01327	8.392
	0.00686	3.969	0.01327	8.392
	0.00686	3.969	0.01327	8.392
	0.00686	3.969	0.01327	8.392
	0.00686	3.969	0.01327	8.392
	0.00686	3.969	0.01327	8.392
	0.0069	3.969	0.01327	8.392
	0.0069	3.999	0.01327	8.392
	0.0069	3.999	0.01327	8.392
	0.0069	3.999	0.01334	8.392
	0.0069	3.999	0.01334	8.464
	0.0069	3.999	0.01334	8.464
	0.0069	3.999	0.01334	8.464
	0.0069	3.999	0.01334	8.464
	0.0069	3.999	0.01334	8.464
	0.00694	3.999	0.01334	8.464
	0.00694	3.999	0.01334	8.464
	0.00694	3.999	0.01334	8.464
	0.00694	3.999	0.01342	8.464
	0.00694	3.999	0.01342	8.464
	0.00694	3.999	0.01342	8.464
	0.00694	3.999	0.01342	8.464
	0.00694	4.029	0.01342	8.464
	0.00694	4.029	0.01342	8.544
	0.00698	4.029	0.01342	8.544
	0.00698	4.029	0.01342	8.544
	0.00698	4.029	0.01342	8.544
	0.00698	4.029	0.01349	8.544
	0.00698	4.029	0.01349	8.544
	0.00698	4.029	0.01349	8.544
	0.00698	4.029	0.01349	8.544
	0.00698	4.029	0.01349	8.544
	0.00698	4.029	0.01349	8.544
	0.00701	4.056	0.01349	8.544
	0.00701	4.056	0.01349	8.544
	0.00701	4.056	0.01349	8.544
	0.00701	4.056	0.01356	8.544
	0.00701	4.056	0.01356	8.544
	0.00701	4.056	0.01356	8.624
	0.00701	4.056	0.01356	8.624
	0.00701	4.056	0.01356	8.624
	0.00701	4.056	0.01356	8.624
	0.00705	4.056	0.01356	8.624
	0.00705	4.056	0.01356	8.624
	0.00705	4.056	0.01356	8.624
	0.00705	4.056	0.01363	8.624
	0.00705	4.056	0.01363	8.624
	0.00705	4.086	0.01363	8.624
	0.00705	4.086	0.01363	8.624
	0.00705	4.086	0.01363	8.624
	0.00705	4.086	0.01363	8.704
	0.00709	4.086	0.01363	8.704
	0.00709	4.086	0.01363	8.704
	0.00709	4.086	0.01363	8.704
	0.00709	4.086	0.01371	8.704
	0.00709	4.086	0.01371	8.704
	0.00709	4.116	0.01371	8.704
	0.00709	4.116	0.01371	8.704
	0.00709	4.116	0.01371	8.704
	0.00709	4.116	0.01371	8.704
	0.00712	4.116	0.01371	8.704
	0.00712	4.116	0.01371	8.704
	0.00712	4.116	0.01371	8.704
	0.00712	4.116	0.01378	8.704
	0.00712	4.116	0.01378	8.704
	0.00712	4.116	0.01378	8.704
	0.00715	4.116	0.01378	8.704
	0.00715	4.116	0.01378	8.784
	0.00715	4.146	0.01378	8.784
	0.00715	4.146	0.01378	8.784
	0.00715	4.146	0.01378	8.784
	0.00715	4.146	0.01378	8.784
	0.00715	4.146	0.01385	8.784
	0.00715	4.146	0.01385	8.784
	0.00715	4.146	0.01385	8.784
	0.00715	4.146	0.01385	8.784
	0.00715	4.146	0.01385	8.784
	0.0072	4.146	0.01385	8.784
	0.0072	4.146	0.01385	8.784
	0.0072	4.146	0.01385	8.784
	0.0072	4.146	0.01385	8.784
	0.0072	4.176	0.01393	8.856
	0.0072	4.176	0.01393	8.856
	0.0072	4.176	0.01393	8.856
	0.0072	4.176	0.01393	8.856
	0.0072	4.176	0.01393	8.856
	0.00724	4.176	0.01393	8.856
	0.00724	4.176	0.01393	8.856
	0.00724	4.176	0.01393	8.856
	0.00724	4.176	0.01393	8.856
	0.00724	4.176	0.014	8.856
	0.00724	4.176	0.014	8.856
	0.00724	4.176	0.014	8.856
	0.00724	4.203	0.014	8.856
	0.00724	4.203	0.014	8.856
	0.00727	4.203	0.014	8.856
	0.00727	4.203	0.014	8.856
	0.00727	4.203	0.014	8.856
	0.00727	4.203	0.014	8.936
	0.00727	4.203	0.01407	8.936
	0.00727	4.203	0.01407	8.936
	0.00727	4.203	0.01407	8.936
	0.00727	4.203	0.01407	8.936
	0.00727	4.233	0.01407	8.936
	0.00731	4.233	0.01407	8.936
	0.00731	4.233	0.01407	8.936
	0.00731	4.233	0.01407	8.936
	0.00731	4.233	0.01407	8.936
	0.00731	4.233	0.01414	8.936
	0.00731	4.233	0.01414	8.936
	0.00731	4.233	0.01414	8.936
	0.00731	4.233	0.01414	9.016
	0.00735	4.233	0.01414	9.016
	0.00735	4.233	0.01414	9.016
	0.00735	4.233	0.01414	9.016
	0.00735	4.233	0.01414	9.016
	0.00735	4.233	0.01414	9.016
	0.00735	4.263	0.01422	9.016
	0.00735	4.263	0.01422	9.016
	0.00735	4.263	0.01422	9.016
	0.00735	4.263	0.01422	9.016
	0.00735	4.263	0.01422	9.016
	0.00739	4.263	0.01422	9.016
	0.00739	4.263	0.01422	9.016
	0.00739	4.263	0.01422	9.016
	0.00739	4.263	0.01429	9.016
	0.00739	4.263	0.01429	9.016
	0.00739	4.263	0.01429	9.016
	0.00739	4.293	0.01429	9.096
	0.00739	4.293	0.01429	9.096
	0.00739	4.293	0.01429	9.096
	0.00742	4.293	0.01429	9.096
	0.00742	4.293	0.01429	9.096
	0.00742	4.293	0.01429	9.096
	0.00742	4.293	0.01436	9.096
	0.00742	4.293	0.01436	9.096
	0.00742	4.293	0.01436	9.096
	0.00742	4.293	0.01436	9.096
	0.00742	4.293	0.01436	9.096
	0.00742	4.293	0.01436	9.096
	0.00746	4.293	0.01436	9.096
	0.00746	4.323	0.01436	9.176
	0.00746	4.323	0.01436	9.176
	0.00746	4.323	0.01443	9.176
	0.00746	4.323	0.01443	9.176
	0.00746	4.323	0.01443	9.176
	0.00746	4.323	0.01443	9.176
	0.00746	4.323	0.01443	9.176
	0.00746	4.323	0.01443	9.176
	0.0075	4.323	0.01443	9.176
	0.0075	4.323	0.01443	9.176
	0.0075	4.35	0.01443	9.176
	0.0075	4.35	0.01451	9.176
	0.0075	4.35	0.01451	9.176
	0.0075	4.35	0.01451	9.176
	0.0075	4.35	0.01451	9.176
	0.0075	4.35	0.01451	9.176
	0.0075	4.35	0.01451	9.248
	0.00754	4.35	0.01451	9.248
	0.00754	4.35	0.01451	9.248
	0.00754	4.35	0.01451	9.248
	0.00754	4.35	0.01451	9.248
	0.00754	4.35	0.01458	9.248
	0.00754	4.38	0.01458	9.248
	0.00754	4.38	0.01458	9.248
	0.00754	4.38	0.01458	9.248
	0.00754	4.38	0.01458	9.248
	0.00758	4.38	0.01458	9.248
	0.00758	4.38	0.01458	9.248
	0.00758	4.38	0.01458	9.328
	0.00758	4.38	0.01458	9.328
	0.00758	4.38	0.01465	9.328
	0.00758	4.38	0.01465	9.328
	0.00758	4.38	0.01465	9.328
	0.00758	4.38	0.01465	9.328
	0.00758	4.41	0.01465	9.328
	0.00761	4.41	0.01465	9.328
	0.00761	4.41	0.01465	9.328
	0.00761	4.41	0.01465	9.328
	0.00761	4.41	0.01473	9.328
	0.00761	4.41	0.01473	9.328
	0.00761	4.41	0.01473	9.328
	0.00761	4.41	0.01473	9.328
	0.00761	4.41	0.01473	9.328
	0.00761	4.41	0.01473	9.328
	0.00765	4.41	0.01473	9.328
	0.00765	4.41	0.01473	9.408
	0.00765	4.41	0.01473	9.408
	0.00765	4.44	0.01473	9.408
	0.00765	4.44	0.0148	9.408
	0.00765	4.44	0.0148	9.408
	0.00768	4.44	0.0148	9.408
	0.00768	4.44	0.0148	9.408
	0.00768	4.44	0.0148	9.408
	0.00768	4.44	0.0148	9.408
	0.00768	4.44	0.0148	9.408
	0.00768	4.44	0.0148	9.408
	0.00768	4.47	0.01487	9.408
	0.00768	4.47	0.01487	9.408
	0.00771	4.47	0.01487	9.488
	0.00771	4.47	0.01487	9.488
	0.00771	4.47	0.01487	9.488
	0.00771	4.47	0.01487	9.488
	0.00771	4.47	0.01487	9.488
	0.00771	4.47	0.01487	9.488
	0.00771	4.47	0.01487	9.488
	0.00771	4.47	0.01495	9.488
	0.00771	4.47	0.01495	9.488
	0.00771	4.47	0.01495	9.488
	0.00771	4.47	0.01495	9.488
	0.00771	4.497	0.01495	9.488
	0.00776	4.497	0.01495	9.488
	0.00776	4.497	0.01495	9.488
	0.00776	4.497	0.01495	9.488
	0.00776	4.497	0.01495	9.488
	0.00776	4.497	0.01502	9.488
	0.00776	4.497	0.01502	9.568
	0.00776	4.497	0.01502	9.568
	0.00776	4.497	0.01502	9.568
	0.00776	4.497	0.01502	9.568
	0.0078	4.527	0.01502	9.568
	0.0078	4.527	0.01502	9.568
	0.0078	4.527	0.01502	9.568
	0.0078	4.527	0.01502	9.568
	0.0078	4.527	0.01509	9.568
	0.0078	4.527	0.01509	9.568
	0.0078	4.527	0.01509	9.568
	0.0078	4.527	0.01509	9.568
	0.0078	4.527	0.01509	9.568
	0.00784	4.527	0.01509	9.568
	0.00784	4.527	0.01509	9.64
	0.00784	4.527	0.01509	9.64
	0.00784	4.557	0.01509	9.64
	0.00784	4.557	0.01516	9.64
	0.00784	4.557	0.01516	9.64
	0.00784	4.557	0.01516	9.64
	0.00784	4.557	0.01516	9.64
	0.00784	4.557	0.01516	9.64
	0.00784	4.557	0.01516	9.64
	0.00788	4.557	0.01516	9.64
	0.00788	4.557	0.01516	9.64
	0.00788	4.557	0.01516	9.64
	0.00788	4.557	0.01524	9.64
	0.00788	4.587	0.01524	9.64
	0.00788	4.587	0.01524	9.64
	0.00788	4.587	0.01524	9.64
	0.00788	4.587	0.01524	9.72
	0.00791	4.587	0.01524	9.72
	0.00791	4.587	0.01524	9.72
	0.00791	4.587	0.01524	9.72
	0.00791	4.587	0.01524	9.72
	0.00791	4.587	0.01531	9.72
	0.00791	4.587	0.01531	9.72
	0.00794	4.587	0.01531	9.72
	0.00794	4.587	0.01531	9.72
	0.00794	4.617	0.01531	9.72
	0.00794	4.617	0.01531	9.72
	0.00794	4.617	0.01531	9.72
	0.00794	4.617	0.01531	9.8
	0.00794	4.617	0.01531	9.8
	0.00794	4.617	0.01538	9.8
	0.00794	4.617	0.01538	9.8
	0.00794	4.617	0.01538	9.8
	0.00794	4.617	0.01538	9.8
	0.00794	4.617	0.01538	9.8
	0.00799	4.617	0.01538	9.8
	0.00799	4.644	0.01538	9.8
	0.00799	4.644	0.01538	9.8
	0.00799	4.644	0.01538	9.8
	0.00799	4.644	0.01546	9.8
	0.00799	4.644	0.01546	9.8
	0.00799	4.644	0.01546	9.8
	0.00799	4.644	0.01546	9.8
	0.00799	4.644	0.01546	9.8
	0.00803	4.644	0.01546	9.88
	0.00803	4.644	0.01546	9.88
	0.00803	4.644	0.01546	9.88
	0.00803	4.644	0.01546	9.88
	0.00803	4.644	0.01553	9.88
	0.00803	4.644	0.01553	9.88
	0.00803	4.644	0.01553	9.88
	0.00803	4.644	0.01553	9.88
	0.00803	4.674	0.01553	9.88
	0.00806	4.674	0.01553	9.88
	0.00806	4.674	0.01553	9.88
	0.00806	4.674	0.01553	9.88
	0.00806	4.674	0.01553	9.88
	0.00806	4.674	0.0156	9.88
	0.00806	4.674	0.0156	9.88
	0.00806	4.674	0.0156	9.88
	0.00806	4.674	0.0156	9.96
	0.00806	4.674	0.0156	9.96
	0.0081	4.704	0.0156	9.96
	0.0081	4.704	0.0156	9.96
	0.0081	4.704	0.0156	9.96
	0.0081	4.704	0.0156	9.96
	0.0081	4.704	0.01567	9.96
	0.0081	4.704	0.01567	9.96
	0.0081	4.704	0.01567	9.96
	0.0081	4.704	0.01567	9.96
	0.0081	4.704	0.01567	9.96
	0.00814	4.704	0.01567	9.96
	0.00814	4.704	0.01567	9.96
	0.00814	4.704	0.01567	9.96
	0.00814	4.704	0.01567	9.96
	0.00814	4.734	0.01575	9.96
	0.00814	4.734	0.01575	9.96
	0.00814	4.734	0.01575	10.032
	0.00814	4.734	0.01575	10.032
	0.00814	4.734	0.01575	10.032
	0.00818	4.734	0.01575	10.032
	0.00818	4.734	0.01575	10.032
	0.00818	4.734	0.01575	10.032
	0.00818	4.734	0.01575	10.032
	0.00818	4.734	0.01582	10.032
	0.00818	4.734	0.01582	10.032
	0.00818	4.734	0.01582	10.032
	0.00818	4.734	0.01582	10.032
	0.00818	4.764	0.01582	10.032
	0.00818	4.764	0.01582	10.032
	0.00821	4.764	0.01582	10.032
	0.00821	4.764	0.01582	10.032
	0.00821	4.764	0.01582	10.032
	0.00821	4.764	0.01589	10.032
	0.00821	4.764	0.01589	10.112
	0.00821	4.764	0.01589	10.112
	0.00821	4.764	0.01589	10.112
	0.00821	4.764	0.01589	10.112
	0.00825	4.764	0.01589	10.112
	0.00825	4.764	0.01589	10.112
	0.00825	4.764	0.01589	10.112
	0.00825	4.791	0.01589	10.112
	0.00825	4.791	0.01596	10.112
	0.00825	4.791	0.01596	10.112
	0.00825	4.791	0.01596	10.112
	0.00825	4.791	0.01596	10.112
	0.00825	4.791	0.01596	10.192
	0.00825	4.791	0.01596	10.192
	0.00829	4.791	0.01596	10.192
	0.00829	4.791	0.01596	10.192
	0.00829	4.791	0.01596	10.192
	0.00829	4.821	0.01596	10.192
	0.00829	4.821	0.01604	10.192
	0.00829	4.821	0.01604	10.192
	0.00829	4.821	0.01604	10.192
	0.00829	4.821	0.01604	10.192
	0.00829	4.821	0.01604	10.192
	0.00833	4.821	0.01604	10.192
	0.00833	4.821	0.01604	10.192
	0.00833	4.821	0.01604	10.192
	0.00833	4.821	0.01604	10.192
	0.00833	4.821	0.01611	10.192
	0.00833	4.821	0.01611	10.192
	0.00833	4.821	0.01611	10.272
	0.00833	4.821	0.01611	10.272
	0.00833	4.851	0.01611	10.272
	0.00837	4.851	0.01611	10.272
	0.00837	4.851	0.01611	10.272
	0.00837	4.851	0.01611	10.272
	0.00837	4.851	0.01619	10.272
	0.00837	4.851	0.01619	10.272
	0.00837	4.851	0.01619	10.272
	0.00837	4.851	0.01619	10.272
	0.00837	4.851	0.01619	10.272
	0.0084	4.851	0.01619	10.272
	0.0084	4.881	0.01619	10.272
	0.0084	4.881	0.01619	10.352
[truncated: 34,213 more rows]

## Sheet: Figure 3h-3i
LbL-Binary
	0		50		100		200		300		400		500
Voc	0.832611	1.00557	0.831801	1.00459	0.832513	1.00545	0.832232	1.00511	0.830665	1.00322	0.832403	1.00532	0.822108	0.992884
	0.826072	0.997672	0.827654	0.999583	0.828235	1.00028	0.828642	1.00078	0.826684	0.998411	0.828567	1.00068	0.822102	0.992877
	0.826159	0.997777	0.825658	0.997171	0.825851	0.997405	0.826753	0.998494	0.825448	0.996918	0.826146	0.997761	0.821613	0.992286
	0.828281	1.00034		1.00045		1.00105		1.00146		0.999516		1.00125		0.992682
		0.00369822		0.00309013		0.00332868		0.00274452		0.00268861		0.0031109		0.000280249
PCE	16.9504	1.01016	16.2698	0.969596	16.4408	0.979782	15.7219	0.936942	15.4645	0.921603	15.0971	0.899707	14.3325	0.854141
	16.6595	0.99282	16.2557	0.968756	16.3822	0.976294	15.6397	0.932044	15.235	0.907929	15.0332	0.895902	14.3284	0.8539
	16.7356	0.997352	16.1185	0.96058	16.3626	0.975128	15.5786	0.928404	15.3651	0.915678	14.9087	0.888481	14.3045	0.852474
	16.7818	1.00011		0.966311		0.977068		0.932463		0.91507		0.894697		0.853505
		0.0073408		0.00406638		0.00197756		0.00349804		0.0055987		0.00466155		0.000735337
LbL-Ternary/PAEN
	0		50		100		200		300		400		500
Voc	0.828089	1.00374	0.830258	1.00637	0.829285	1.00519	0.828286	1.00398	0.829067	1.00493	0.827846	1.00345	0.827053	1.00249
	0.824723	0.999664	0.824946	0.999935	0.82495	0.999939	0.823589	0.998289	0.823386	0.998044	0.823122	0.997724	0.821846	0.996177
	0.823286	0.997922	0.822386	0.996832	0.822116	0.996504	0.821202	0.995396	0.821194	0.995387	0.821636	0.995922	0.820418	0.994446
	0.825366	1.00044		1.00105		1.00055		0.999223		0.999454		0.999032		0.997704
		0.0024399		0.00397399		0.00357335		0.00356704		0.00402159		0.00320913		0.00345659
PCE
	17.1815	0.982358	17.5844	1.0054	17.5187	1.00164	17.4896	0.999978	17.4918	1.00011	17.2267	0.984947	17.3056	0.989454
	17.6696	1.01027	17.4522	0.997842	17.4183	0.995898	17.3861	0.994059	17.3625	0.992708	17.0848	0.976832	17.1738	0.981923
	17.6048	1.00656	17.4279	0.996449	17.3328	0.991014	17.301	0.989194	17.2967	0.98895	17.1324	0.979555	17.1768	0.982094
	17.4853	0.99973		0.999896		0.996184		0.994411		0.993921		0.980445		0.98449
		0.0123764		0.00393047		0.00434208		0.0044095		0.0046343		0.00337213		0.00351062

## Sheet: Figure 4b
VGS (V)	IDS (A) at 0 lux	IDS (A) at 500 lux	IDS (A) at 5000 lux	IDS (A) at 50000 lux
0.30006	-1.4887e-06	-3.83113e-06	-3.53799e-05	-0.000101691
0.29915	-2.34974e-06	-4.06941e-06	-3.556e-05	-3.08329e-05
0.29825	-2.3356e-06	-4.06956e-06	-3.55213e-05	-2.96107e-05
0.29735	-2.32442e-06	-4.06549e-06	-3.54947e-05	-2.84811e-05
0.29645	-2.31331e-06	-4.05917e-06	-3.54859e-05	-2.76309e-05
0.29554	-2.30431e-06	-4.05735e-06	-3.54803e-05	-2.69455e-05
0.29466	-2.29868e-06	-4.05569e-06	-3.54678e-05	-2.63715e-05
0.29376	-2.29625e-06	-4.0552e-06	-3.54693e-05	-2.58503e-05
0.29285	-2.30574e-06	-4.05528e-06	-3.54756e-05	-2.5421e-05
0.29195	-2.30963e-06	-4.053e-06	-3.54851e-05	-2.50544e-05
0.29105	-2.31165e-06	-4.05174e-06	-3.54861e-05	-2.47039e-05
0.29014	-2.31378e-06	-4.04966e-06	-3.54856e-05	-2.43944e-05
0.28924	-2.30491e-06	-4.04869e-06	-3.54828e-05	-2.41223e-05
0.28834	-2.29978e-06	-4.04478e-06	-3.54787e-05	-2.38901e-05
0.28744	-2.29861e-06	-4.04244e-06	-3.54742e-05	-2.36589e-05
0.28653	-2.28912e-06	-4.04221e-06	-3.54601e-05	-2.34436e-05
0.28565	-2.28607e-06	-4.03752e-06	-3.54452e-05	-2.32409e-05
0.28475	-2.2829e-06	-4.03381e-06	-3.54311e-05	-2.30403e-05
0.28384	-2.2765e-06	-4.03317e-06	-3.54179e-05	-2.28661e-05
0.28294	-2.27385e-06	-4.02736e-06	-3.54045e-05	-2.26958e-05
0.28204	-2.26845e-06	-4.02544e-06	-3.54015e-05	-2.25369e-05
0.28114	-2.264e-06	-4.02219e-06	-3.5387e-05	-2.2395e-05
0.28024	-2.26134e-06	-4.01918e-06	-3.5381e-05	-2.22628e-05
0.27933	-2.25653e-06	-4.02012e-06	-3.53695e-05	-2.21248e-05
0.27843	-2.25216e-06	-4.01345e-06	-3.5365e-05	-2.19796e-05
0.27753	-2.24463e-06	-4.0136e-06	-3.53575e-05	-2.1839e-05
0.27663	-2.24249e-06	-4.0092e-06	-3.53462e-05	-2.17149e-05
0.27574	-2.23738e-06	-4.00396e-06	-3.53366e-05	-2.15974e-05
0.27484	-2.23434e-06	-4.00013e-06	-3.53287e-05	-2.15058e-05
0.27393	-2.22969e-06	-3.99754e-06	-3.53247e-05	-2.14092e-05
0.27303	-2.22134e-06	-3.99966e-06	-3.53235e-05	-2.1255e-05
0.27213	-2.21594e-06	-4.00214e-06	-3.53326e-05	-2.11035e-05
0.27123	-2.20875e-06	-3.99986e-06	-3.53255e-05	-2.09839e-05
0.27032	-2.20116e-06	-3.99713e-06	-3.53207e-05	-2.08952e-05
0.26942	-2.19524e-06	-4.00503e-06	-3.53177e-05	-2.08239e-05
0.26852	-2.18917e-06	-3.99038e-06	-3.53164e-05	-2.07543e-05
0.26762	-2.1813e-06	-3.98874e-06	-3.53136e-05	-2.06822e-05
0.26671	-2.16317e-06	-3.98434e-06	-3.53128e-05	-2.06164e-05
0.26583	-2.15457e-06	-3.98023e-06	-3.5309e-05	-2.05623e-05
0.26493	-2.14656e-06	-3.97952e-06	-3.53017e-05	-2.04831e-05
0.26403	-2.14919e-06	-3.97389e-06	-3.53014e-05	-2.0397e-05
0.26312	-2.15484e-06	-3.96892e-06	-3.52966e-05	-2.03188e-05
0.26222	-2.14997e-06	-3.97136e-06	-3.52913e-05	-2.02457e-05
0.26132	-2.14623e-06	-3.96493e-06	-3.52832e-05	-2.01792e-05
0.26042	-2.13833e-06	-3.96186e-06	-3.52757e-05	-2.01138e-05
0.25951	-2.13373e-06	-3.95725e-06	-3.52702e-05	-2.00561e-05
0.25861	-2.12715e-06	-3.95721e-06	-3.52674e-05	-1.99914e-05
0.25771	-2.1165e-06	-3.95116e-06	-3.52589e-05	-1.993e-05
0.25682	-2.10868e-06	-3.94805e-06	-3.52509e-05	-1.98754e-05
0.25592	-2.10404e-06	-3.94784e-06	-3.52481e-05	-1.9824e-05
0.25501	-2.0974e-06	-3.94332e-06	-3.52397e-05	-1.97701e-05
0.25411	-2.09112e-06	-3.93924e-06	-3.52368e-05	-1.97139e-05
0.25321	-2.08513e-06	-3.93386e-06	-3.52411e-05	-1.96603e-05
0.25231	-2.07756e-06	-3.93185e-06	-3.52283e-05	-1.96151e-05
0.2514	-2.0733e-06	-3.92729e-06	-3.5228e-05	-1.95679e-05
0.2505	-2.06634e-06	-3.92579e-06	-3.52217e-05	-1.95126e-05
0.2496	-2.06015e-06	-3.91991e-06	-3.52164e-05	-1.94565e-05
0.24869	-2.05465e-06	-3.91689e-06	-3.52097e-05	-1.93987e-05
0.24779	-2.05299e-06	-3.91358e-06	-3.52018e-05	-1.93535e-05
0.24691	-2.04679e-06	-3.91093e-06	-3.51943e-05	-1.93057e-05
0.24601	-2.0403e-06	-3.90667e-06	-3.51891e-05	-1.92622e-05
0.2451	-2.03285e-06	-3.90643e-06	-3.51884e-05	-1.92129e-05
0.2442	-2.02679e-06	-3.8999e-06	-3.51861e-05	-1.91664e-05
0.2433	-2.02075e-06	-3.89699e-06	-3.5183e-05	-1.91281e-05
0.2424	-2.01475e-06	-3.89874e-06	-3.51835e-05	-1.91884e-05
0.24149	-2.00966e-06	-3.88887e-06	-3.51775e-05	-1.92397e-05
0.24059	-2.00477e-06	-3.88747e-06	-3.5174e-05	-1.92023e-05
0.23969	-1.9989e-06	-3.8837e-06	-3.51696e-05	-1.91598e-05
0.23878	-1.99267e-06	-3.8801e-06	-3.51586e-05	-1.91121e-05
0.2379	-1.98881e-06	-3.87863e-06	-3.51506e-05	-1.9098e-05
0.23699	-1.98608e-06	-3.87791e-06	-3.51494e-05	-1.90641e-05
0.23609	-1.9809e-06	-3.87102e-06	-3.51431e-05	-1.90402e-05
0.23518	-1.971e-06	-3.86805e-06	-3.51356e-05	-1.90103e-05
0.23429	-1.96347e-06	-3.86501e-06	-3.51348e-05	-1.89795e-05
0.23339	-1.96104e-06	-3.86047e-06	-3.51364e-05	-1.89563e-05
0.23248	-1.95811e-06	-3.85732e-06	-3.51248e-05	-1.89334e-05
0.23158	-1.94967e-06	-3.85523e-06	-3.51209e-05	-1.89097e-05
0.23068	-1.94708e-06	-3.85074e-06	-3.51172e-05	-1.88861e-05
0.22977	-1.94048e-06	-3.84778e-06	-3.51091e-05	-1.88625e-05
0.22887	-1.93598e-06	-3.84447e-06	-3.51062e-05	-1.88381e-05
0.22799	-1.92978e-06	-3.84218e-06	-3.51049e-05	-1.88119e-05
0.22708	-1.926e-06	-3.8358e-06	-3.51019e-05	-1.87795e-05
0.22618	-1.92171e-06	-3.83211e-06	-3.50964e-05	-1.87494e-05
0.22528	-1.92029e-06	-3.82912e-06	-3.50947e-05	-1.87184e-05
0.22437	-1.91267e-06	-3.82441e-06	-3.50876e-05	-1.86902e-05
0.22348	-1.9077e-06	-3.82254e-06	-3.50834e-05	-1.86615e-05
0.22257	-1.90331e-06	-3.82068e-06	-3.50778e-05	-1.8634e-05
0.22167	-1.89985e-06	-3.81321e-06	-3.50732e-05	-1.86036e-05
0.22076	-1.89767e-06	-3.80962e-06	-3.50613e-05	-1.85669e-05
0.21986	-1.89238e-06	-3.80691e-06	-3.50549e-05	-1.85356e-05
0.21898	-1.88694e-06	-3.80405e-06	-3.50439e-05	-1.85033e-05
0.21807	-1.88211e-06	-3.80108e-06	-3.50333e-05	-1.84586e-05
0.21717	-1.87909e-06	-3.79664e-06	-3.50288e-05	-1.84124e-05
0.21627	-1.87297e-06	-3.7951e-06	-3.50244e-05	-1.83721e-05
0.21537	-1.86848e-06	-3.79094e-06	-3.50162e-05	-1.83282e-05
0.21446	-1.86558e-06	-3.78807e-06	-3.50104e-05	-1.82924e-05
0.21356	-1.86167e-06	-3.78571e-06	-3.50035e-05	-1.82631e-05
0.21266	-1.86044e-06	-3.77976e-06	-3.49946e-05	-1.82315e-05
0.21175	-1.85653e-06	-3.77555e-06	-3.49877e-05	-1.8215e-05
0.21085	-1.85284e-06	-3.77458e-06	-3.49794e-05	-1.81837e-05
0.20995	-1.84844e-06	-3.77049e-06	-3.49754e-05	-1.81576e-05
0.20906	-1.84475e-06	-3.76697e-06	-3.49694e-05	-1.81436e-05
0.20816	-1.83973e-06	-3.76298e-06	-3.49622e-05	-1.81288e-05
0.20726	-1.8355e-06	-3.75799e-06	-3.49603e-05	-1.81144e-05
0.20636	-1.83186e-06	-3.75687e-06	-3.49534e-05	-1.8099e-05
0.20545	-1.8275e-06	-3.75221e-06	-3.49498e-05	-1.80793e-05
0.20455	-1.82246e-06	-3.74715e-06	-3.49444e-05	-1.80543e-05
0.20365	-1.82055e-06	-3.74585e-06	-3.49391e-05	-1.80291e-05
0.20275	-1.81633e-06	-3.74153e-06	-3.49388e-05	-1.80078e-05
0.20184	-1.81331e-06	-3.73842e-06	-3.49336e-05	-1.79786e-05
0.20094	-1.80972e-06	-3.73629e-06	-3.49283e-05	-1.79459e-05
0.20004	-1.80546e-06	-3.73266e-06	-3.49202e-05	-1.79215e-05
0.19915	-1.8021e-06	-3.72826e-06	-3.49142e-05	-1.7901e-05
0.19825	-1.79826e-06	-3.72466e-06	-3.49115e-05	-1.78769e-05
0.19735	-1.79429e-06	-3.72408e-06	-3.4905e-05	-1.78507e-05
0.19644	-1.79096e-06	-3.71636e-06	-3.49043e-05	-1.78269e-05
0.19554	-1.7869e-06	-3.71296e-06	-3.48946e-05	-1.78112e-05
0.19464	-1.78286e-06	-3.70763e-06	-3.4895e-05	-1.77964e-05
0.19374	-1.77966e-06	-3.70256e-06	-3.48888e-05	-1.77718e-05
0.19284	-1.77633e-06	-3.69877e-06	-3.48861e-05	-1.77517e-05
0.19193	-1.77245e-06	-3.69422e-06	-3.48795e-05	-1.77361e-05
0.19103	-1.76935e-06	-3.69072e-06	-3.48747e-05	-1.77194e-05
0.19014	-1.76646e-06	-3.68836e-06	-3.48695e-05	-1.77044e-05
0.18924	-1.76351e-06	-3.68491e-06	-3.48589e-05	-1.76881e-05
0.18834	-1.75878e-06	-3.68064e-06	-3.48543e-05	-1.76667e-05
0.18744	-1.75488e-06	-3.67828e-06	-3.48482e-05	-1.76559e-05
0.18653	-1.75109e-06	-3.67174e-06	-3.48434e-05	-1.76394e-05
0.18563	-1.74905e-06	-3.66773e-06	-3.4832e-05	-1.76221e-05
0.18473	-1.74475e-06	-3.66418e-06	-3.48255e-05	-1.76012e-05
0.18382	-1.74139e-06	-3.66117e-06	-3.48238e-05	-1.75802e-05
0.18292	-1.73807e-06	-3.65924e-06	-3.48158e-05	-1.75578e-05
0.18202	-1.73454e-06	-3.65472e-06	-3.48105e-05	-1.75293e-05
0.18112	-1.73085e-06	-3.6509e-06	-3.48006e-05	-1.75039e-05
0.18023	-1.72781e-06	-3.65013e-06	-3.47973e-05	-1.74781e-05
0.17933	-1.725e-06	-3.64423e-06	-3.47965e-05	-1.74516e-05
0.17843	-1.72137e-06	-3.64336e-06	-3.47916e-05	-1.74218e-05
0.17752	-1.71802e-06	-3.64023e-06	-3.47842e-05	-1.74003e-05
0.17662	-1.71483e-06	-3.63458e-06	-3.47791e-05	-1.73806e-05
0.17572	-1.71229e-06	-3.63233e-06	-3.47692e-05	-1.73687e-05
0.17482	-1.70923e-06	-3.62744e-06	-3.47672e-05	-1.7355e-05
0.17391	-1.70593e-06	-3.62405e-06	-3.47567e-05	-1.73437e-05
0.17301	-1.70286e-06	-3.62063e-06	-3.47472e-05	-1.73295e-05
0.17211	-1.69926e-06	-3.61808e-06	-3.47403e-05	-1.7319e-05
0.17122	-1.6958e-06	-3.61487e-06	-3.47334e-05	-1.73047e-05
0.17032	-1.69226e-06	-3.61055e-06	-3.47282e-05	-1.72782e-05
0.16942	-1.68913e-06	-3.60842e-06	-3.47232e-05	-1.72619e-05
0.16852	-1.6856e-06	-3.60351e-06	-3.47187e-05	-1.72401e-05
0.16761	-1.68239e-06	-3.59963e-06	-3.47127e-05	-1.72146e-05
0.16671	-1.67879e-06	-3.5982e-06	-3.47063e-05	-1.7191e-05
0.16581	-1.67504e-06	-3.59184e-06	-3.46966e-05	-1.71735e-05
0.1649	-1.67057e-06	-3.59008e-06	-3.46901e-05	-1.71634e-05
0.164	-1.6675e-06	-3.58655e-06	-3.46854e-05	-1.71487e-05
0.1631	-1.66378e-06	-3.58288e-06	-3.46812e-05	-1.71309e-05
0.1622	-1.66044e-06	-3.57973e-06	-3.46758e-05	-1.7117e-05
0.16131	-1.65686e-06	-3.5762e-06	-3.46703e-05	-1.71025e-05
0.16041	-1.6532e-06	-3.57321e-06	-3.46611e-05	-1.7094e-05
0.1595	-1.64988e-06	-3.57176e-06	-3.46585e-05	-1.70938e-05
0.1586	-1.64624e-06	-3.56977e-06	-3.46568e-05	-1.70831e-05
0.1577	-1.64354e-06	-3.56725e-06	-3.46505e-05	-1.70757e-05
0.1568	-1.64021e-06	-3.56372e-06	-3.46444e-05	-1.70626e-05
0.15589	-1.63672e-06	-3.56095e-06	-3.46382e-05	-1.70466e-05
0.15499	-1.63329e-06	-3.55858e-06	-3.46332e-05	-1.70303e-05
0.15409	-1.62881e-06	-3.55504e-06	-3.46281e-05	-1.70103e-05
0.15319	-1.62628e-06	-3.55163e-06	-3.46216e-05	-1.69907e-05
0.1523	-1.62313e-06	-3.55028e-06	-3.4619e-05	-1.69765e-05
0.1514	-1.61986e-06	-3.54766e-06	-3.46152e-05	-1.69578e-05
0.1505	-1.61634e-06	-3.54296e-06	-3.46101e-05	-1.69419e-05
0.14959	-1.61287e-06	-3.53893e-06	-3.46043e-05	-1.69231e-05
0.14869	-1.60984e-06	-3.53673e-06	-3.46011e-05	-1.69054e-05
0.14779	-1.60576e-06	-3.53513e-06	-3.45932e-05	-1.6889e-05
0.14689	-1.60259e-06	-3.52976e-06	-3.45893e-05	-1.68799e-05
0.14598	-1.5988e-06	-3.52752e-06	-3.45852e-05	-1.68712e-05
0.14508	-1.5948e-06	-3.5227e-06	-3.45791e-05	-1.68661e-05
0.14418	-1.59205e-06	-3.51954e-06	-3.45728e-05	-1.68507e-05
0.14327	-1.58887e-06	-3.51748e-06	-3.45699e-05	-1.68209e-05
0.14239	-1.58543e-06	-3.51501e-06	-3.45631e-05	-1.67948e-05
0.14149	-1.58237e-06	-3.51359e-06	-3.45591e-05	-1.67596e-05
0.14058	-1.57909e-06	-3.50863e-06	-3.45523e-05	-1.674e-05
0.13968	-1.57603e-06	-3.50469e-06	-3.45432e-05	-1.67299e-05
0.13878	-1.57282e-06	-3.50088e-06	-3.45369e-05	-1.67206e-05
0.13788	-1.56928e-06	-3.49943e-06	-3.45273e-05	-1.67132e-05
0.13698	-1.56515e-06	-3.49611e-06	-3.452e-05	-1.67095e-05
0.13607	-1.56298e-06	-3.49199e-06	-3.45127e-05	-1.67012e-05
0.13517	-1.55974e-06	-3.48838e-06	-3.45056e-05	-1.66874e-05
0.13427	-1.55705e-06	-3.48637e-06	-3.45002e-05	-1.66785e-05
0.13336	-1.55429e-06	-3.48339e-06	-3.44954e-05	-1.66691e-05
0.13248	-1.55129e-06	-3.48055e-06	-3.44909e-05	-1.66665e-05
0.13158	-1.54771e-06	-3.47739e-06	-3.44826e-05	-1.66642e-05
0.13067	-1.54459e-06	-3.47441e-06	-3.44768e-05	-1.66682e-05
0.12977	-1.54096e-06	-3.47194e-06	-3.44702e-05	-1.66755e-05
0.12887	-1.53707e-06	-3.46705e-06	-3.44626e-05	-1.66878e-05
0.12797	-1.53373e-06	-3.46372e-06	-3.44592e-05	-1.67109e-05
0.12706	-1.53038e-06	-3.45887e-06	-3.44514e-05	-1.67409e-05
0.12616	-1.52718e-06	-3.4558e-06	-3.4446e-05	-1.67726e-05
0.12526	-1.52367e-06	-3.45305e-06	-3.44393e-05	-1.67975e-05
0.12436	-1.52077e-06	-3.44933e-06	-3.4433e-05	-1.68186e-05
0.12347	-1.51785e-06	-3.44599e-06	-3.44277e-05	-1.6839e-05
0.12257	-1.51468e-06	-3.44249e-06	-3.442e-05	-1.68594e-05
0.12167	-1.51173e-06	-3.4393e-06	-3.44147e-05	-1.68751e-05
0.12076	-1.50867e-06	-3.43641e-06	-3.44082e-05	-1.68847e-05
0.11986	-1.50548e-06	-3.43204e-06	-3.43988e-05	-1.68918e-05
0.11896	-1.50253e-06	-3.42965e-06	-3.43908e-05	-1.68975e-05
0.11806	-1.49975e-06	-3.42578e-06	-3.43853e-05	-1.68958e-05
0.11715	-1.49659e-06	-3.42285e-06	-3.43798e-05	-1.68892e-05
0.11625	-1.49329e-06	-3.42019e-06	-3.43716e-05	-1.68882e-05
0.11535	-1.49023e-06	-3.41642e-06	-3.43663e-05	-1.68823e-05
0.11445	-1.48718e-06	-3.41321e-06	-3.43566e-05	-1.68888e-05
0.11356	-1.48432e-06	-3.41082e-06	-3.43481e-05	-1.68966e-05
0.11266	-1.48144e-06	-3.40758e-06	-3.43438e-05	-1.68967e-05
0.11175	-1.47843e-06	-3.4051e-06	-3.43347e-05	-1.6901e-05
0.11085	-1.47541e-06	-3.40119e-06	-3.43298e-05	-1.69135e-05
0.10995	-1.47242e-06	-3.398e-06	-3.43232e-05	-1.69278e-05
0.10905	-1.4696e-06	-3.39424e-06	-3.43151e-05	-1.69448e-05
0.10814	-1.46686e-06	-3.39041e-06	-3.43098e-05	-1.69692e-05
0.10724	-1.46413e-06	-3.38758e-06	-3.43062e-05	-1.70046e-05
0.10634	-1.46138e-06	-3.38522e-06	-3.43e-05	-1.70403e-05
0.10544	-1.45833e-06	-3.38156e-06	-3.42919e-05	-1.70782e-05
0.10455	-1.45576e-06	-3.37837e-06	-3.42859e-05	-1.71266e-05
0.10365	-1.45309e-06	-3.3751e-06	-3.42815e-05	-1.71777e-05
0.10274	-1.45054e-06	-3.37232e-06	-3.42738e-05	-1.72301e-05
0.10184	-1.44772e-06	-3.36894e-06	-3.42663e-05	-1.7292e-05
0.10094	-1.44483e-06	-3.36594e-06	-3.42611e-05	-1.73511e-05
0.10003	-1.44225e-06	-3.36344e-06	-3.4251e-05	-1.7413e-05
0.09913	-1.43939e-06	-3.3605e-06	-3.42472e-05	-1.74591e-05
0.09823	-1.43695e-06	-3.35812e-06	-3.42379e-05	-1.75403e-05
0.09733	-1.43412e-06	-3.3569e-06	-3.4233e-05	-1.76228e-05
0.09643	-1.43176e-06	-3.35449e-06	-3.42291e-05	-1.77008e-05
0.09553	-1.42918e-06	-3.35199e-06	-3.42213e-05	-1.77783e-05
0.09463	-1.42676e-06	-3.34957e-06	-3.42123e-05	-1.78606e-05
0.09373	-1.42427e-06	-3.34718e-06	-3.42077e-05	-1.79539e-05
0.09283	-1.42161e-06	-3.34447e-06	-3.41979e-05	-1.8044e-05
0.09193	-1.41902e-06	-3.34196e-06	-3.41902e-05	-1.81387e-05
0.09102	-1.41662e-06	-3.33932e-06	-3.41844e-05	-1.82431e-05
0.09013	-1.41402e-06	-3.33669e-06	-3.41784e-05	-1.83576e-05
0.08922	-1.41174e-06	-3.3336e-06	-3.41664e-05	-1.8467e-05
0.08832	-1.40932e-06	-3.33032e-06	-3.41626e-05	-1.85794e-05
0.08742	-1.40703e-06	-3.32787e-06	-3.41565e-05	-1.86966e-05
0.08652	-1.40469e-06	-3.32542e-06	-3.41491e-05	-1.88193e-05
0.08562	-1.40243e-06	-3.32249e-06	-3.41431e-05	-1.89467e-05
0.08472	-1.40008e-06	-3.32502e-06	-3.4141e-05	-1.90749e-05
0.08382	-1.39967e-06	-3.32188e-06	-3.41426e-05	-1.92102e-05
0.08292	-1.39731e-06	-3.31826e-06	-3.41434e-05	-1.93479e-05
0.08202	-1.39481e-06	-3.31547e-06	-3.41395e-05	-1.94945e-05
0.08112	-1.39258e-06	-3.31294e-06	-3.41364e-05	-1.96466e-05
0.08022	-1.39175e-06	-3.30985e-06	-3.41343e-05	-1.98118e-05
0.07932	-1.38924e-06	-3.3083e-06	-3.41353e-05	-1.99515e-05
0.07841	-1.38687e-06	-3.30589e-06	-3.41267e-05	-2.013e-05
0.07751	-1.38602e-06	-3.30427e-06	-3.41238e-05	-2.03055e-05
0.07661	-1.38363e-06	-3.2993e-06	-3.41202e-05	-2.04743e-05
0.07571	-1.38256e-06	-3.29596e-06	-3.41112e-05	-2.06888e-05
0.07481	-1.38e-06	-3.29497e-06	-3.41057e-05	-2.08835e-05
0.07391	-1.37921e-06	-3.29369e-06	-3.41006e-05	-2.10839e-05
0.07301	-1.3768e-06	-3.29197e-06	-3.40973e-05	-2.12912e-05
0.07211	-1.37596e-06	-3.2903e-06	-3.40918e-05	-2.15234e-05
0.07121	-1.37497e-06	-3.28513e-06	-3.40883e-05	-2.17467e-05
0.0703	-1.37363e-06	-3.28151e-06	-3.40848e-05	-2.19877e-05
0.0694	-1.37249e-06	-3.27837e-06	-3.40809e-05	-2.22223e-05
0.0685	-1.37123e-06	-3.27634e-06	-3.40787e-05	-2.24795e-05
0.0676	-1.3698e-06	-3.27374e-06	-3.40774e-05	-2.27402e-05
0.0667	-1.36862e-06	-3.27167e-06	-3.40744e-05	-2.30019e-05
0.0658	-1.36729e-06	-3.26947e-06	-3.40754e-05	-2.32745e-05
0.0649	-1.36598e-06	-3.26804e-06	-3.40758e-05	-2.35489e-05
0.064	-1.36465e-06	-3.26552e-06	-3.40737e-05	-2.38432e-05
0.0631	-1.36331e-06	-3.26399e-06	-3.40766e-05	-2.4152e-05
0.0622	-1.36211e-06	-3.26221e-06	-3.40755e-05	-2.44689e-05
0.0613	-1.361e-06	-3.2609e-06	-3.40801e-05	-2.48168e-05
0.06039	-1.35973e-06	-3.25907e-06	-3.40842e-05	-2.51564e-05
0.05949	-1.35875e-06	-3.25702e-06	-3.40859e-05	-2.55277e-05
0.05859	-1.35788e-06	-3.25541e-06	-3.40896e-05	-2.58909e-05
0.05769	-1.357e-06	-3.25352e-06	-3.40926e-05	-2.62522e-05
0.05679	-1.35613e-06	-3.25208e-06	-3.40939e-05	-2.66225e-05
0.05589	-1.35551e-06	-3.24987e-06	-3.40955e-05	-2.70244e-05
0.05499	-1.35545e-06	-3.24799e-06	-3.40973e-05	-2.74196e-05
0.05409	-1.3548e-06	-3.24603e-06	-3.40999e-05	-2.78347e-05
0.05319	-1.35351e-06	-3.24521e-06	-3.41054e-05	-2.83121e-05
0.05229	-1.35445e-06	-3.24482e-06	-3.41099e-05	-2.87485e-05
0.05139	-1.3529e-06	-3.24284e-06	-3.41122e-05	-2.9203e-05
0.05048	-1.35335e-06	-3.24041e-06	-3.41227e-05	-2.96816e-05
0.04959	-1.35178e-06	-3.2387e-06	-3.41233e-05	-3.01808e-05
0.04868	-1.35066e-06	-3.23654e-06	-3.41281e-05	-3.06706e-05
0.04779	-1.35043e-06	-3.23544e-06	-3.41329e-05	-3.11893e-05
0.04688	-1.34973e-06	-3.23346e-06	-3.4135e-05	-3.16936e-05
0.04598	-1.3493e-06	-3.23212e-06	-3.41381e-05	-3.22336e-05
0.04508	-1.34878e-06	-3.23042e-06	-3.41431e-05	-3.27712e-05
0.04418	-1.34809e-06	-3.22902e-06	-3.41464e-05	-3.3355e-05
0.04328	-1.3474e-06	-3.22799e-06	-3.41495e-05	-3.39337e-05
0.04238	-1.34542e-06	-3.2269e-06	-3.41571e-05	-3.45284e-05
0.04148	-1.34373e-06	-3.22538e-06	-3.41565e-05	-3.5146e-05
0.04058	-1.34231e-06	-3.22438e-06	-3.41614e-05	-3.57778e-05
0.03967	-1.34098e-06	-3.22328e-06	-3.41649e-05	-3.64263e-05
0.03877	-1.34135e-06	-3.222e-06	-3.41705e-05	-3.70741e-05
0.03787	-1.34391e-06	-3.22096e-06	-3.41763e-05	-3.77378e-05
0.03698	-1.34233e-06	-3.22001e-06	-3.41767e-05	-3.84191e-05
0.03607	-1.34107e-06	-3.21899e-06	-3.41885e-05	-3.91126e-05
0.03517	-1.34135e-06	-3.21754e-06	-3.41985e-05	-3.98747e-05
0.03427	-1.33962e-06	-3.21685e-06	-3.42083e-05	-4.06002e-05
0.03337	-1.33849e-06	-3.2154e-06	-3.42182e-05	-4.1376e-05
0.03247	-1.3376e-06	-3.21568e-06	-3.42281e-05	-4.21251e-05
0.03156	-1.33661e-06	-3.21437e-06	-3.42327e-05	-4.29007e-05
0.03066	-1.336e-06	-3.21625e-06	-3.42357e-05	-4.37338e-05
0.02976	-1.33538e-06	-3.2141e-06	-3.424e-05	-4.4527e-05
0.02886	-1.3347e-06	-3.2127e-06	-3.42435e-05	-4.5387e-05
0.02796	-1.33436e-06	-3.21187e-06	-3.42503e-05	-4.62113e-05
0.02706	-1.33399e-06	-3.21121e-06	-3.42539e-05	-4.70721e-05
0.02616	-1.33352e-06	-3.21026e-06	-3.42635e-05	-4.7983e-05
0.02526	-1.33317e-06	-3.20985e-06	-3.42685e-05	-4.89157e-05
0.02436	-1.33292e-06	-3.20848e-06	-3.42742e-05	-4.97787e-05
0.02346	-1.33255e-06	-3.20757e-06	-3.42797e-05	-5.07845e-05
0.02256	-1.33239e-06	-3.20803e-06	-3.42863e-05	-5.17941e-05
0.02166	-1.33229e-06	-3.20951e-06	-3.42877e-05	-5.28309e-05
0.02075	-1.33202e-06	-3.20871e-06	-3.42977e-05	-5.44304e-05
0.01985	-1.33192e-06	-3.20849e-06	-3.43004e-05	-5.53738e-05
0.01895	-1.33175e-06	-3.20816e-06	-3.43057e-05	-5.63817e-05
0.01805	-1.33185e-06	-3.20811e-06	-3.43104e-05	-5.73725e-05
0.01715	-1.33184e-06	-3.20756e-06	-3.43146e-05	-5.84044e-05
0.01625	-1.33183e-06	-3.20674e-06	-3.43217e-05	-5.95647e-05
0.01535	-1.33176e-06	-3.20613e-06	-3.433e-05	-6.12337e-05
0.01445	-1.33165e-06	-3.20602e-06	-3.43364e-05	-6.2209e-05
0.01355	-1.33174e-06	-3.20554e-06	-3.43537e-05	-6.33425e-05
0.01265	-1.33154e-06	-3.205e-06	-3.43516e-05	-6.44876e-05
0.01174	-1.33156e-06	-3.20507e-06	-3.43612e-05	-6.56663e-05
0.01084	-1.33173e-06	-3.20463e-06	-3.43711e-05	-6.75357e-05
0.00994	-1.33159e-06	-3.20429e-06	-3.43759e-05	-6.86743e-05
0.00904	-1.3316e-06	-3.2036e-06	-3.43821e-05	-6.98299e-05
0.00814	-1.33153e-06	-3.20348e-06	-3.4388e-05	-7.11372e-05
0.00724	-1.33158e-06	-3.20277e-06	-3.43956e-05	-7.30529e-05
0.00634	-1.3316e-06	-3.20221e-06	-3.43995e-05	-7.4345e-05
0.00544	-1.33162e-06	-3.20209e-06	-3.44015e-05	-7.56586e-05
0.00453	-1.33154e-06	-3.20134e-06	-3.44074e-05	-7.70777e-05
0.00363	-1.33162e-06	-3.20104e-06	-3.44108e-05	-7.91829e-05
0.00273	-1.33178e-06	-3.20031e-06	-3.44135e-05	-8.04384e-05
0.00183	-1.33163e-06	-3.19996e-06	-3.4415e-05	-8.18039e-05
0.000929832	-1.3316e-06	-3.19909e-06	-3.44198e-05	-8.3793e-05
3.02315e-05	-1.33168e-06	-3.19861e-06	-3.44206e-05	-8.51923e-05
-0.000891507	-1.33175e-06	-3.19825e-06	-3.44268e-05	-8.66675e-05
-0.00178	-1.33179e-06	-3.19744e-06	-3.44299e-05	-8.90101e-05
-0.00268	-1.3318e-06	-3.19687e-06	-3.44337e-05	-9.04533e-05
-0.00358	-1.33167e-06	-3.1959e-06	-3.44341e-05	-9.20315e-05
-0.00448	-1.33184e-06	-3.19569e-06	-3.44388e-05	-9.41198e-05
-0.00538	-1.33163e-06	-3.19509e-06	-3.44409e-05	-9.55289e-05
-0.00628	-1.33164e-06	-3.1948e-06	-3.44446e-05	-9.71139e-05
-0.00719	-1.33155e-06	-3.19433e-06	-3.44461e-05	-9.94608e-05
-0.00809	-1.33143e-06	-3.19429e-06	-3.44493e-05	-0.000101928
-0.00899	-1.3313e-06	-3.19349e-06	-3.44548e-05	-0.000103442
-0.00989	-1.331e-06	-3.19347e-06	-3.44573e-05	-0.000104972
-0.01079	-1.33059e-06	-3.19279e-06	-3.44596e-05	-0.00010754
-0.01169	-1.33028e-06	-3.19295e-06	-3.44607e-05	-0.000109244
-0.01259	-1.32971e-06	-3.19311e-06	-3.44627e-05	-0.000111759
-0.01349	-1.32899e-06	-3.1926e-06	-3.44696e-05	-0.000113439
-0.01439	-1.32843e-06	-3.19273e-06	-3.44687e-05	-0.000115896
-0.01529	-1.32792e-06	-3.19271e-06	-3.44689e-05	-0.000117727
-0.01619	-1.32738e-06	-3.1922e-06	-3.44718e-05	-0.000120375
-0.0171	-1.32718e-06	-3.19202e-06	-3.44752e-05	-0.000122095
-0.018	-1.32668e-06	-3.19183e-06	-3.44747e-05	-0.000124767
-0.0189	-1.32617e-06	-3.19138e-06	-3.44785e-05	-0.000126614
-0.0198	-1.3257e-06	-3.19166e-06	-3.44815e-05	-0.000129392
-0.0207	-1.32529e-06	-3.19121e-06	-3.44827e-05	-0.000131268
-0.0216	-1.32471e-06	-3.19035e-06	-3.44853e-05	-0.000134087
-0.0225	-1.3244e-06	-3.18878e-06	-3.44852e-05	-0.000136086
-0.0234	-1.32391e-06	-3.18758e-06	-3.44844e-05	-0.000138745
-0.0243	-1.32332e-06	-3.18719e-06	-3.44907e-05	-0.000141474
-0.0252	-1.323e-06	-3.18604e-06	-3.44924e-05	-0.000143557
-0.02611	-1.32243e-06	-3.18537e-06	-3.44944e-05	-0.000146628
-0.02701	-1.32208e-06	-3.1853e-06	-3.44993e-05	-0.000149424
-0.02791	-1.32161e-06	-3.18503e-06	-3.44976e-05	-0.000152351
-0.0288	-1.32127e-06	-3.18467e-06	-3.45e-05	-0.000155235
-0.02971	-1.32152e-06	-3.18455e-06	-3.45015e-05	-0.000157737
-0.03061	-1.32081e-06	-3.18385e-06	-3.45026e-05	-0.000160635
-0.03151	-1.32064e-06	-3.18372e-06	-3.45055e-05	-0.000163347
-0.03241	-1.32023e-06	-3.18346e-06	-3.45052e-05	-0.000166715
-0.03331	-1.31975e-06	-3.18284e-06	-3.45064e-05	-0.00016965
-0.03421	-1.31951e-06	-3.18319e-06	-3.45114e-05	-0.000172003
-0.03512	-1.31895e-06	-3.18293e-06	-3.45122e-05	-0.000174834
-0.03602	-1.31853e-06	-3.1831e-06	-3.45146e-05	-0.000177645
-0.03692	-1.31788e-06	-3.18304e-06	-3.45173e-05	-0.000180707
-0.03782	-1.31784e-06	-3.18249e-06	-3.45176e-05	-0.000183922
-0.03872	-1.31738e-06	-3.1828e-06	-3.45191e-05	-0.000187165
-0.03962	-1.31721e-06	-3.18288e-06	-3.45236e-05	-0.000190151
-0.04052	-1.31688e-06	-3.18248e-06	-3.45292e-05	-0.000193226
-0.04142	-1.31671e-06	-3.18237e-06	-3.45344e-05	-0.000196285
-0.04232	-1.31652e-06	-3.18209e-06	-3.45342e-05	-0.00019934
-0.04322	-1.31624e-06	-3.18199e-06	-3.45374e-05	-0.000202483
-0.04412	-1.31613e-06	-3.18188e-06	-3.45414e-05	-0.000205314
-0.04503	-1.31576e-06	-3.18134e-06	-3.45386e-05	-0.000208595
-0.04593	-1.31554e-06	-3.18133e-06	-3.45391e-05	-0.000211284
-0.04683	-1.31545e-06	-3.18073e-06	-3.45376e-05	-0.000214353
-0.04773	-1.31531e-06	-3.18055e-06	-3.45372e-05	-0.000217211
-0.04863	-1.31524e-06	-3.18016e-06	-3.45386e-05	-0.000220389
-0.04953	-1.3152e-06	-3.17964e-06	-3.45366e-05	-0.000223127
-0.05043	-1.31521e-06	-3.17926e-06	-3.45401e-05	-0.000226036
-0.05133	-1.31509e-06	-3.17906e-06	-3.45389e-05	-0.000229554
-0.05223	-1.31513e-06	-3.17858e-06	-3.45373e-05	-0.000232296
-0.05314	-1.31524e-06	-3.17883e-06	-3.45399e-05	-0.000235549
-0.05404	-1.31521e-06	-3.17861e-06	-3.45419e-05	-0.000238561
-0.05494	-1.31521e-06	-3.17859e-06	-3.45436e-05	-0.000241305
-0.05584	-1.31512e-06	-3.17888e-06	-3.45445e-05	-0.000243763
-0.05674	-1.31508e-06	-3.17877e-06	-3.45445e-05	-0.000245673
-0.05764	-1.31518e-06	-3.17869e-06	-3.45458e-05	-0.000247282
-0.05854	-1.31523e-06	-3.17825e-06	-3.45464e-05	-0.000248893
-0.05944	-1.31523e-06	-3.17809e-06	-3.45485e-05	-0.000250969
-0.06035	-1.31522e-06	-3.17827e-06	-3.45462e-05	-0.00025253
-0.06125	-1.31519e-06	-3.17828e-06	-3.45438e-05	-0.000254042
-0.06215	-1.31523e-06	-3.17782e-06	-3.45475e-05	-0.000255595
-0.06305	-1.31536e-06	-3.17825e-06	-3.45433e-05	-0.000256958
-0.06395	-1.3154e-06	-3.17787e-06	-3.45413e-05	-0.000258356
-0.06485	-1.31536e-06	-3.17813e-06	-3.4538e-05	-0.000259667
-0.06575	-1.31525e-06	-3.17837e-06	-3.45429e-05	-0.00026087
-0.06665	-1.31555e-06	-3.17792e-06	-3.45443e-05	-0.000262038
-0.06755	-1.31561e-06	-3.17841e-06	-3.45471e-05	-0.000263135
-0.06845	-1.31579e-06	-3.1784e-06	-3.45471e-05	-0.00026417
-0.06935	-1.31595e-06	-3.17852e-06	-3.45508e-05	-0.000265133
-0.07026	-1.316e-06	-3.17839e-06	-3.45486e-05	-0.000265907
-0.07116	-1.31622e-06	-3.17891e-06	-3.4549e-05	-0.000266666
-0.07206	-1.31618e-06	-3.1795e-06	-3.45515e-05	-0.000267397
-0.07296	-1.31638e-06	-3.17973e-06	-3.45521e-05	-0.000268142
-0.07386	-1.31653e-06	-3.17987e-06	-3.45544e-05	-0.000268894
-0.07476	-1.31677e-06	-3.17987e-06	-3.4555e-05	-0.000269506
-0.07566	-1.3169e-06	-3.17941e-06	-3.45575e-05	-0.00027011
-0.07656	-1.3172e-06	-3.1796e-06	-3.45571e-05	-0.000270677
-0.07746	-1.31725e-06	-3.17966e-06	-3.45577e-05	-0.000271228
-0.07836	-1.31747e-06	-3.18026e-06	-3.45555e-05	-0.00027176
-0.07926	-1.31772e-06	-3.18015e-06	-3.45588e-05	-0.000272229
-0.08016	-1.31805e-06	-3.1804e-06	-3.45582e-05	-0.00027266
-0.08107	-1.31835e-06	-3.18059e-06	-3.45585e-05	-0.000273062
-0.08197	-1.31853e-06	-3.18037e-06	-3.45566e-05	-0.000273404
-0.08287	-1.3189e-06	-3.18088e-06	-3.4558e-05	-0.000273733
-0.08377	-1.31915e-06	-3.18081e-06	-3.45537e-05	-0.000274061
-0.08467	-1.31945e-06	-3.18132e-06	-3.45539e-05	-0.000274365
-0.08557	-1.31969e-06	-3.18171e-06	-3.45555e-05	-0.000274837
-0.08647	-1.32007e-06	-3.18171e-06	-3.45563e-05	-0.000275084
-0.08737	-1.32055e-06	-3.18227e-06	-3.45613e-05	-0.000275315
-0.08827	-1.32107e-06	-3.18244e-06	-3.45608e-05	-0.000275564
-0.08917	-1.32167e-06	-3.18295e-06	-3.45617e-05	-0.000275836
-0.09007	-1.32219e-06	-3.18257e-06	-3.45627e-05	-0.000276106
-0.09097	-1.32291e-06	-3.18301e-06	-3.45665e-05	-0.000276363
-0.09188	-1.32367e-06	-3.18363e-06	-3.45631e-05	-0.00027664
-0.09278	-1.3245e-06	-3.18348e-06	-3.45639e-05	-0.000276923
-0.09368	-1.32525e-06	-3.18498e-06	-3.45656e-05	-0.000277194
-0.09458	-1.32593e-06	-3.18655e-06	-3.45678e-05	-0.000277447
-0.09548	-1.3268e-06	-3.18792e-06	-3.45712e-05	-0.000277694
-0.09638	-1.32765e-06	-3.18842e-06	-3.45691e-05	-0.00027792
-0.09728	-1.33196e-06	-3.18777e-06	-3.45714e-05	-0.000278126
-0.09818	-1.33653e-06	-3.18825e-06	-3.45714e-05	-0.000278314
-0.09908	-1.33867e-06	-3.1877e-06	-3.45705e-05	-0.000278477
-0.09998	-1.33974e-06	-3.18813e-06	-3.45728e-05	-0.000278622
-0.10087	-1.3405e-06	-3.18799e-06	-3.45721e-05	-0.00027875
-0.10178	-1.34096e-06	-3.18854e-06	-3.45746e-05	-0.00027886
-0.10268	-1.34148e-06	-3.18875e-06	-3.45705e-05	-0.000278958
-0.10358	-1.34169e-06	-3.18989e-06	-3.45719e-05	-0.00027904
-0.10449	-1.34216e-06	-3.19128e-06	-3.45709e-05	-0.000279121
-0.10539	-1.34227e-06	-3.19217e-06	-3.45726e-05	-0.000279185
-0.10629	-1.34253e-06	-3.1935e-06	-3.45702e-05	-0.00027925
-0.10719	-1.34261e-06	-3.19388e-06	-3.45693e-05	-0.000279307
-0.10809	-1.34302e-06	-3.19505e-06	-3.45711e-05	-0.000279358
-0.109	-1.34318e-06	-3.19543e-06	-3.45707e-05	-0.000279404
-0.1099	-1.34348e-06	-3.1977e-06	-3.45725e-05	-0.000279451
-0.11078	-1.34364e-06	-3.19965e-06	-3.45767e-05	-0.000279491
-0.11169	-1.34373e-06	-3.2016e-06	-3.45737e-05	-0.000279526
-0.11259	-1.34383e-06	-3.20277e-06	-3.45757e-05	-0.000279579
-0.11349	-1.34379e-06	-3.20393e-06	-3.45774e-05	-0.000279633
-0.11439	-1.34406e-06	-3.20521e-06	-3.45744e-05	-0.000279685
-0.1153	-1.34422e-06	-3.20971e-06	-3.45763e-05	-0.000279697
-0.1162	-1.34407e-06	-3.21201e-06	-3.4574e-05	-0.000279702
-0.1171	-1.34441e-06	-3.21278e-06	-3.45756e-05	-0.000279715
-0.11801	-1.34441e-06	-3.21416e-06	-3.45759e-05	-0.000279729
-0.11891	-1.34455e-06	-3.21478e-06	-3.45758e-05	-0.000279738
-0.11981	-1.34476e-06	-3.21542e-06	-3.45789e-05	-0.000279756
-0.1207	-1.34483e-06	-3.21607e-06	-3.45823e-05	-0.000279763
-0.1216	-1.34494e-06	-3.21575e-06	-3.45809e-05	-0.000279776
-0.1225	-1.34509e-06	-3.21567e-06	-3.4583e-05	-0.000279792
-0.1234	-1.34523e-06	-3.21599e-06	-3.45806e-05	-0.000279808
-0.12431	-1.34512e-06	-3.21586e-06	-3.45813e-05	-0.000279827
-0.12521	-1.34515e-06	-3.21649e-06	-3.45808e-05	-0.00027985
-0.12611	-1.34536e-06	-3.2162e-06	-3.45797e-05	-0.000279865
-0.12702	-1.34537e-06	-3.21623e-06	-3.45803e-05	-0.000279891
-0.12792	-1.3456e-06	-3.21664e-06	-3.45801e-05	-0.000279908
-0.12882	-1.3455e-06	-3.21737e-06	-3.45769e-05	-0.000279933
-0.12972	-1.34556e-06	-3.2174e-06	-3.45796e-05	-0.000279968
-0.13061	-1.34563e-06	-3.21815e-06	-3.45806e-05	-0.000280001
-0.13151	-1.34558e-06	-3.21792e-06	-3.45835e-05	-0.000280008
-0.13241	-1.34566e-06	-3.21819e-06	-3.45829e-05	-0.00028002
-0.13331	-1.34574e-06	-3.21819e-06	-3.45844e-05	-0.000280037
-0.13422	-1.3457e-06	-3.21802e-06	-3.45856e-05	-0.000280049
-0.13512	-1.34558e-06	-3.21787e-06	-3.45851e-05	-0.000280064
-0.13602	-1.34566e-06	-3.2177e-06	-3.45844e-05	-0.000280082
-0.13693	-1.34561e-06	-3.21799e-06	-3.4586e-05	-0.000280097
-0.13783	-1.34591e-06	-3.21843e-06	-3.45864e-05	-0.000280106
-0.13873	-1.34595e-06	-3.21817e-06	-3.45889e-05	-0.000280127
-0.13963	-1.346e-06	-3.21861e-06	-3.45901e-05	-0.000280136
-0.14052	-1.34605e-06	-3.21902e-06	-3.45922e-05	-0.000280153
-0.14142	-1.3466e-06	-3.22006e-06	-3.45928e-05	-0.000280167
-0.14232	-1.34636e-06	-3.21961e-06	-3.45913e-05	-0.000280183
-0.14322	-1.34638e-06	-3.21996e-06	-3.45952e-05	-0.000280198
-0.14413	-1.34646e-06	-3.21952e-06	-3.45938e-05	-0.00028022
-0.14503	-1.34648e-06	-3.21972e-06	-3.45944e-05	-0.000280225
-0.14593	-1.34647e-06	-3.21935e-06	-3.45952e-05	-0.000280233
-0.14683	-1.34666e-06	-3.21969e-06	-3.45944e-05	-0.000280241
-0.14774	-1.34655e-06	-3.21958e-06	-3.45935e-05	-0.000280255
-0.14864	-1.34666e-06	-3.22003e-06	-3.45929e-05	-0.000280261
-0.14954	-1.34661e-06	-3.21947e-06	-3.45925e-05	-0.000280279
-0.15043	-1.34662e-06	-3.21945e-06	-3.45882e-05	-0.000280285
-0.15133	-1.34671e-06	-3.21832e-06	-3.45899e-05	-0.0002803
-0.15223	-1.34674e-06	-3.21704e-06	-3.45885e-05	-0.000280307
-0.15314	-1.34681e-06	-3.21606e-06	-3.45899e-05	-0.000280307
-0.15404	-1.34686e-06	-3.21591e-06	-3.45925e-05	-0.000280319
-0.15495	-1.34677e-06	-3.21551e-06	-3.45897e-05	-0.00028034
-0.15585	-1.34686e-06	-3.21523e-06	-3.45901e-05	-0.000280352
-0.15675	-1.347e-06	-3.21536e-06	-3.4592e-05	-0.00028036
-0.15765	-1.34704e-06	-3.21657e-06	-3.45925e-05	-0.000280364
-0.15855	-1.34714e-06	-3.21754e-06	-3.4593e-05	-0.000280373
-0.15946	-1.34717e-06	-3.21803e-06	-3.45953e-05	-0.000280376
-0.16034	-1.34732e-06	-3.21829e-06	-3.45913e-05	-0.000280387
-0.16124	-1.34732e-06	-3.21817e-06	-3.45929e-05	-0.000280391
-0.16214	-1.3472e-06	-3.21864e-06	-3.45953e-05	-0.000280408
-0.16305	-1.34732e-06	-3.21904e-06	-3.45939e-05	-0.000280417
-0.16395	-1.34747e-06	-3.219e-06	-3.45949e-05	-0.000280426
-0.16485	-1.34732e-06	-3.21958e-06	-3.45981e-05	-0.000280432
-0.16575	-1.34751e-06	-3.21999e-06	-3.45986e-05	-0.000280444
-0.16666	-1.34741e-06	-3.2199e-06	-3.45992e-05	-0.000280451
-0.16756	-1.34755e-06	-3.2194e-06	-3.45989e-05	-0.000280456
-0.16846	-1.34749e-06	-3.21976e-06	-3.45998e-05	-0.000280464
-0.16937	-1.34782e-06	-3.21985e-06	-3.46017e-05	-0.000280471
-0.17027	-1.34766e-06	-3.21927e-06	-3.45991e-05	-0.00028048
-0.17116	-1.34773e-06	-3.21854e-06	-3.45994e-05	-0.000280487
-0.17206	-1.34771e-06	-3.21732e-06	-3.46018e-05	-0.000280502
-0.17296	-1.34758e-06	-3.21673e-06	-3.4601e-05	-0.000280504
-0.17386	-1.34751e-06	-3.21629e-06	-3.46023e-05	-0.000280511
-0.17477	-1.34765e-06	-3.21574e-06	-3.46025e-05	-0.000280525
-0.17567	-1.34755e-06	-3.21575e-06	-3.46051e-05	-0.000280518
-0.17657	-1.34773e-06	-3.21508e-06	-3.46058e-05	-0.000280526
-0.17747	-1.3478e-06	-3.21531e-06	-3.46059e-05	-0.000280527
-0.17837	-1.34787e-06	-3.21474e-06	-3.4603e-05	-0.000280537
-0.17928	-1.34793e-06	-3.21487e-06	-3.4602e-05	-0.000280542
-0.18018	-1.34812e-06	-3.21496e-06	-3.46029e-05	-0.000280548
-0.18107	-1.34819e-06	-3.21475e-06	-3.46054e-05	-0.000280566
-0.18197	-1.34815e-06	-3.21468e-06	-3.46169e-05	-0.000280571
-0.18287	-1.34824e-06	-3.21456e-06	-3.46196e-05	-0.000280579
-0.18377	-1.34812e-06	-3.21436e-06	-3.46146e-05	-0.000280578
-0.18467	-1.34815e-06	-3.21421e-06	-3.46133e-05	-0.000280584
-0.18558	-1.34834e-06	-3.21438e-06	-3.46118e-05	-0.000280595
-0.18648	-1.34826e-06	-3.21424e-06	-3.46129e-05	-0.000280604
-0.18738	-1.34826e-06	-3.21434e-06	-3.46128e-05	-0.000280609
-0.18829	-1.34843e-06	-3.21429e-06	-3.46126e-05	-0.000280609
-0.18919	-1.34852e-06	-3.21409e-06	-3.4612e-05	-0.000280616
-0.19009	-1.34866e-06	-3.21426e-06	-3.46106e-05	-0.000280619
-0.19098	-1.34874e-06	-3.21439e-06	-3.46112e-05	-0.000280618
-0.19188	-1.34866e-06	-3.21426e-06	-3.46125e-05	-0.000280614
-0.19278	-1.34876e-06	-3.21486e-06	-3.46117e-05	-0.000280626
-0.19369	-1.34892e-06	-3.21434e-06	-3.46121e-05	-0.000280623
-0.19459	-1.34906e-06	-3.21451e-06	-3.46099e-05	-0.00028063
-0.19549	-1.34905e-06	-3.21416e-06	-3.46124e-05	-0.000280639
-0.19639	-1.349e-06	-3.21478e-06	-3.46135e-05	-0.000280646
-0.19729	-1.349e-06	-3.21454e-06	-3.46157e-05	-0.000280646
-0.1982	-1.34918e-06	-3.21459e-06	-3.46161e-05	-0.000280651
-0.1991	-1.3492e-06	-3.21486e-06	-3.46199e-05	-0.000280664
-0.2	-1.34919e-06	-3.21461e-06	-3.46171e-05	-0.000280667
-0.20089	-1.34928e-06	-3.21478e-06	-3.46178e-05	-0.000280668
-0.20179	-1.34943e-06	-3.2146e-06	-3.46201e-05	-0.000280678
-0.20269	-1.34925e-06	-3.21446e-06	-3.46172e-05	-0.000280684
-0.20359	-1.34932e-06	-3.21471e-06	-3.46187e-05	-0.000280689
-0.2045	-1.34937e-06	-3.21433e-06	-3.4619e-05	-0.000280694
-0.2054	-1.34945e-06	-3.21466e-06	-3.46203e-05	-0.000280692
-0.2063	-1.3494e-06	-3.21449e-06	-3.46229e-05	-0.000280699
-0.2072	-1.34995e-06	-3.21472e-06	-3.46214e-05	-0.000280709
-0.20811	-1.34991e-06	-3.21441e-06	-3.46192e-05	-0.000280716
-0.20901	-1.34975e-06	-3.2146e-06	-3.46211e-05	-0.000280721
-0.20991	-1.34981e-06	-3.21492e-06	-3.46207e-05	-0.000280721
-0.2108	-1.34961e-06	-3.2145e-06	-3.46215e-05	-0.000280724
-0.2117	-1.34954e-06	-3.21462e-06	-3.46189e-05	-0.000280722
-0.2126	-1.34957e-06	-3.21452e-06	-3.46186e-05	-0.000280728
-0.21351	-1.34962e-06	-3.21446e-06	-3.46154e-05	-0.000280739
-0.21441	-1.34964e-06	-3.21449e-06	-3.46187e-05	-0.000280745
-0.21531	-1.34978e-06	-3.21497e-06	-3.46194e-05	-0.000280747
-0.21621	-1.34975e-06	-3.21478e-06	-3.46171e-05	-0.000280747
-0.21711	-1.34987e-06	-3.21468e-06	-3.46166e-05	-0.000280753
-0.21802	-1.35e-06	-3.21492e-06	-3.46225e-05	-0.000280757
-0.21892	-1.35047e-06	-3.21496e-06	-3.46201e-05	-0.000280766
-0.21982	-1.35075e-06	-3.21472e-06	-3.46228e-05	-0.000280774
-0.22071	-1.35101e-06	-3.21496e-06	-3.46224e-05	-0.000280774
-0.22161	-1.35053e-06	-3.2148e-06	-3.4625e-05	-0.000280775
-0.22251	-1.35058e-06	-3.21495e-06	-3.46294e-05	-0.000280769
-0.22342	-1.35021e-06	-3.21521e-06	-3.46284e-05	-0.000280772
-0.22432	-1.35023e-06	-3.21519e-06	-3.46291e-05	-0.000280783
-0.22522	-1.35009e-06	-3.21506e-06	-3.46324e-05	-0.000280788
-0.22612	-1.3505e-06	-3.21517e-06	-3.46334e-05	-0.000280795
-0.22703	-1.35041e-06	-3.215e-06	-3.46326e-05	-0.0002808
-0.22793	-1.3504e-06	-3.21534e-06	-3.46319e-05	-0.000280803
-0.22883	-1.35033e-06	-3.21546e-06	-3.46288e-05	-0.000280802
-0.22974	-1.3504e-06	-3.21554e-06	-3.46325e-05	-0.00028081
-0.23062	-1.3503e-06	-3.2154e-06	-3.46277e-05	-0.000280806
-0.23152	-1.3504e-06	-3.2154e-06	-3.46268e-05	-0.000280814
-0.23242	-1.3503e-06	-3.2154e-06	-3.46272e-05	-0.000280827
-0.23333	-1.35034e-06	-3.21516e-06	-3.46221e-05	-0.000280832
-0.23423	-1.35047e-06	-3.21517e-06	-3.46233e-05	-0.000280831
-0.23513	-1.35068e-06	-3.21549e-06	-3.46209e-05	-0.000280838
-0.23603	-1.35099e-06	-3.21499e-06	-3.46219e-05	-0.000280833
-0.23694	-1.35116e-06	-3.21536e-06	-3.46217e-05	-0.000280841
-0.23784	-1.35122e-06	-3.21505e-06	-3.46238e-05	-0.000280846
-0.23874	-1.35142e-06	-3.21494e-06	-3.46258e-05	-0.000280851
-0.23965	-1.35121e-06	-3.21506e-06	-3.46228e-05	-0.000280857
-0.24053	-1.35077e-06	-3.21524e-06	-3.46253e-05	-0.000280855
-0.24144	-1.35078e-06	-3.21497e-06	-3.46271e-05	-0.000280865
-0.24234	-1.3506e-06	-3.21499e-06	-3.46253e-05	-0.000280872
-0.24324	-1.35055e-06	-3.21501e-06	-3.46265e-05	-0.000280869
-0.24414	-1.35051e-06	-3.21484e-06	-3.46293e-05	-0.000280878
-0.24505	-1.35054e-06	-3.21517e-06	-3.46293e-05	-0.00028088
-0.24595	-1.35049e-06	-3.21506e-06	-3.46325e-05	-0.000280883
-0.24685	-1.35074e-06	-3.21508e-06	-3.46332e-05	-0.000280891
-0.24775	-1.35073e-06	-3.21503e-06	-3.46364e-05	-0.000280887
-0.24866	-1.35069e-06	-3.21479e-06	-3.46348e-05	-0.000280898
-0.24956	-1.35064e-06	-3.21514e-06	-3.46377e-05	-0.000280892
-0.25046	-1.35074e-06	-3.2149e-06	-3.46396e-05	-0.000280901
-0.25135	-1.35084e-06	-3.21496e-06	-3.46406e-05	-0.0002809
-0.25225	-1.35081e-06	-3.21494e-06	-3.46446e-05	-0.000280908
-0.25315	-1.35095e-06	-3.21538e-06	-3.46485e-05	-0.000280915
-0.25405	-1.35092e-06	-3.21482e-06	-3.46492e-05	-0.000280931
-0.25495	-1.3511e-06	-3.21515e-06	-3.46491e-05	-0.00028094
-0.25586	-1.35092e-06	-3.21481e-06	-3.4644e-05	-0.000280939
-0.25676	-1.35117e-06	-3.21497e-06	-3.46402e-05	-0.000280943
-0.25766	-1.35102e-06	-3.21476e-06	-3.46434e-05	-0.000280941
-0.25856	-1.35103e-06	-3.21495e-06	-3.46411e-05	-0.000280939
-0.25947	-1.35115e-06	-3.21512e-06	-3.46439e-05	-0.000280935
-0.26037	-1.35102e-06	-3.21493e-06	-3.46452e-05	-0.000280934
-0.26126	-1.35115e-06	-3.21496e-06	-3.4645e-05	-0.000280933
-0.26216	-1.35113e-06	-3.21526e-06	-3.46475e-05	-0.000280936
-0.26306	-1.35107e-06	-3.21526e-06	-3.46476e-05	-0.000280938
-0.26397	-1.35107e-06	-3.21505e-06	-3.46536e-05	-0.000280939
-0.26487	-1.35125e-06	-3.21537e-06	-3.46524e-05	-0.00028095
-0.26577	-1.35113e-06	-3.21522e-06	-3.46561e-05	-0.000280957
-0.26667	-1.35122e-06	-3.21487e-06	-3.46553e-05	-0.000280958
-0.26758	-1.35115e-06	-3.21498e-06	-3.46547e-05	-0.000280957
-0.26848	-1.35111e-06	-3.21496e-06	-3.46527e-05	-0.000280962
-0.26938	-1.35109e-06	-3.2149e-06	-3.46533e-05	-0.000280967
-0.27028	-1.35113e-06	-3.21577e-06	-3.46535e-05	-0.000280968
-0.27117	-1.35123e-06	-3.21769e-06	-3.46554e-05	-0.000280971
-0.27207	-1.35113e-06	-3.21847e-06	-3.46561e-05	-0.000280971
-0.27297	-1.35128e-06	-3.21849e-06	-3.46588e-05	-0.000280971
-0.27388	-1.3512e-06	-3.21913e-06	-3.46564e-05	-0.000280968
-0.27478	-1.35121e-06	-3.21911e-06	-3.46588e-05	-0.000280977
-0.27568	-1.35135e-06	-3.21936e-06	-3.46597e-05	-0.000280986
-0.27658	-1.35125e-06	-3.21958e-06	-3.466e-05	-0.000280988
-0.27749	-1.35129e-06	-3.21959e-06	-3.4662e-05	-0.000280991
-0.27839	-1.35137e-06	-3.21904e-06	-3.46624e-05	-0.000280992
-0.27929	-1.3513e-06	-3.21917e-06	-3.46624e-05	-0.000280998
-0.28019	-1.35133e-06	-3.21951e-06	-3.46638e-05	-0.000281002
-0.28108	-1.35138e-06	-3.21993e-06	-3.4664e-05	-0.000281009
-0.28198	-1.35137e-06	-3.22023e-06	-3.46665e-05	-0.000281026
-0.28288	-1.35122e-06	-3.22017e-06	-3.46636e-05	-0.00028105
-0.28379	-1.3515e-06	-3.22053e-06	-3.4665e-05	-0.000281065
-0.28469	-1.35185e-06	-3.2207e-06	-3.46665e-05	-0.000281078
-0.28559	-1.35195e-06	-3.2207e-06	-3.46645e-05	-0.000281084
-0.28649	-1.35185e-06	-3.22031e-06	-3.46585e-05	-0.000281089
-0.2874	-1.35161e-06	-3.21981e-06	-3.46592e-05	-0.000281087
-0.2883	-1.35167e-06	-3.22038e-06	-3.46589e-05	-0.000281096
-0.2892	-1.35167e-06	-3.21978e-06	-3.46591e-05	-0.000281097
-0.2901	-1.35152e-06	-3.22003e-06	-3.46562e-05	-0.000281105
-0.29099	-1.35151e-06	-3.22027e-06	-3.4656e-05	-0.00028111
-0.29189	-1.35143e-06	-3.22042e-06	-3.46554e-05	-0.000281117
-0.29279	-1.35118e-06	-3.2201e-06	-3.46552e-05	-0.000281121
-0.2937	-1.351e-06	-3.22075e-06	-3.46553e-05	-0.000281129
-0.2946	-1.35098e-06	-3.22076e-06	-3.46569e-05	-0.000281127
-0.2955	-1.35117e-06	-3.21872e-06	-3.46562e-05	-0.000281123
-0.2964	-1.35125e-06	-3.21815e-06	-3.46553e-05	-0.000281133
-0.29731	-1.35133e-06	-3.21751e-06	-3.46543e-05	-0.000281138
-0.29821	-1.35154e-06	-3.21696e-06	-3.46551e-05	-0.000281145
-0.29911	-1.35169e-06	-3.21694e-06	-3.46517e-05	-0.000281145
-0.30001	-1.35201e-06	-3.21695e-06	-3.46527e-05	-0.000281146
-0.3009	-1.35225e-06	-3.21706e-06	-3.46541e-05	-0.000281154
-0.3018	-1.3526e-06	-3.21663e-06	-3.46544e-05	-0.000281156
-0.3027	-1.35263e-06	-3.21661e-06	-3.46539e-05	-0.000281158
-0.3036	-1.35238e-06	-3.2166e-06	-3.46537e-05	-0.000281159
-0.30451	-1.35221e-06	-3.2172e-06	-3.46542e-05	-0.000281166
-0.30541	-1.35216e-06	-3.2162e-06	-3.46513e-05	-0.000281176
-0.30631	-1.35252e-06	-3.21665e-06	-3.465e-05	-0.000281186
-0.30721	-1.35261e-06	-3.21634e-06	-3.46513e-05	-0.000281194
-0.30812	-1.3527e-06	-3.21667e-06	-3.46516e-05	-0.000281196
-0.30902	-1.35226e-06	-3.21681e-06	-3.46538e-05	-0.000281209
-0.30992	-1.35202e-06	-3.21841e-06	-3.46527e-05	-0.000281213
-0.3108	-1.35189e-06	-3.21839e-06	-3.46524e-05	-0.000281215
-0.31171	-1.35165e-06	-3.21871e-06	-3.46562e-05	-0.000281222
-0.31261	-1.35176e-06	-3.21825e-06	-3.46523e-05	-0.000281222
-0.31351	-1.35172e-06	-3.21807e-06	-3.46516e-05	-0.000281228
-0.31442	-1.3517e-06	-3.21788e-06	-3.4651e-05	-0.000281232
-0.31532	-1.35172e-06	-3.2177e-06	-3.46526e-05	-0.000281234
-0.31622	-1.35177e-06	-3.21725e-06	-3.46624e-05	-0.000281235
-0.31713	-1.35176e-06	-3.2173e-06	-3.46687e-05	-0.000281237
-0.31803	-1.35179e-06	-3.21736e-06	-3.46706e-05	-0.00028124
-0.31893	-1.35185e-06	-3.21733e-06	-3.46712e-05	-0.000281247
-0.31983	-1.35164e-06	-3.21724e-06	-3.4675e-05	-0.000281245
-0.32071	-1.35174e-06	-3.21715e-06	-3.46755e-05	-0.000281251
-0.32162	-1.35181e-06	-3.21732e-06	-3.46746e-05	-0.000281243
-0.32252	-1.35183e-06	-3.21762e-06	-3.46786e-05	-0.000281248
-0.32342	-1.35184e-06	-3.21746e-06	-3.46797e-05	-0.000281245
-0.32432	-1.35171e-06	-3.21751e-06	-3.46822e-05	-0.000281246
-0.32523	-1.35172e-06	-3.21782e-06	-3.4682e-05	-0.000281248
-0.32613	-1.35165e-06	-3.21733e-06	-3.4687e-05	-0.000281248
-0.32703	-1.35161e-06	-3.21759e-06	-3.46887e-05	-0.000281257
-0.32793	-1.3517e-06	-3.21736e-06	-3.4689e-05	-0.000281257
-0.32884	-1.35176e-06	-3.21742e-06	-3.46891e-05	-0.000281262
-0.32974	-1.3518e-06	-3.21753e-06	-3.46916e-05	-0.000281266
-0.33064	-1.35171e-06	-3.21708e-06	-3.46915e-05	-0.000281259
-0.33153	-1.3519e-06	-3.21718e-06	-3.46928e-05	-0.00028127
-0.33243	-1.35196e-06	-3.21684e-06	-3.46897e-05	-0.000281265
-0.33333	-1.35169e-06	-3.21704e-06	-3.46903e-05	-0.000281266
-0.33424	-1.35195e-06	-3.21749e-06	-3.46917e-05	-0.000281265
-0.33514	-1.35194e-06	-3.21741e-06	-3.4688e-05	-0.000281267
-0.33604	-1.35208e-06	-3.21718e-06	-3.46896e-05	-0.000281265
-0.33694	-1.35219e-06	-3.21757e-06	-3.46885e-05	-0.000281259
-0.33785	-1.35206e-06	-3.21747e-06	-3.46903e-05	-0.000281263
-0.33875	-1.35212e-06	-3.21746e-06	-3.46878e-05	-0.000281267
-0.33965	-1.35188e-06	-3.21739e-06	-3.46895e-05	-0.000281265
-0.34055	-1.35197e-06	-3.21778e-06	-3.46894e-05	-0.000281268
-0.34144	-1.3519e-06	-3.21762e-06	-3.46944e-05	-0.000281262
-0.34234	-1.35192e-06	-3.21768e-06	-3.46927e-05	-0.000281267
-0.34324	-1.35194e-06	-3.21769e-06	-3.46912e-05	-0.000281273
-0.34415	-1.35186e-06	-3.21765e-06	-3.46829e-05	-0.000281263
-0.34505	-1.35199e-06	-3.2179e-06	-3.46758e-05	-0.000281268
-0.34595	-1.35188e-06	-3.21773e-06	-3.46724e-05	-0.000281267
-0.34685	-1.35207e-06	-3.218e-06	-3.46687e-05	-0.000281279
-0.34775	-1.35204e-06	-3.21805e-06	-3.46652e-05	-0.000281276
-0.34866	-1.35206e-06	-3.21886e-06	-3.46635e-05	-0.000281277
-0.34956	-1.35199e-06	-3.21907e-06	-3.46612e-05	-0.000281284
-0.35046	-1.35206e-06	-3.22035e-06	-3.46593e-05	-0.000281286
-0.35135	-1.352e-06	-3.22101e-06	-3.46581e-05	-0.000281288
-0.35225	-1.35202e-06	-3.22146e-06	-3.46571e-05	-0.000281288
-0.35315	-1.35207e-06	-3.22115e-06	-3.46556e-05	-0.000281292
-0.35405	-1.35242e-06	-3.22154e-06	-3.46609e-05	-0.000281291
-0.35496	-1.3523e-06	-3.22209e-06	-3.4655e-05	-0.000281304
-0.35586	-1.35222e-06	-3.22179e-06	-3.46578e-05	-0.000281308
-0.35676	-1.35221e-06	-3.22218e-06	-3.46564e-05	-0.000281321
-0.35766	-1.35216e-06	-3.22191e-06	-3.46599e-05	-0.000281322
-0.35857	-1.35213e-06	-3.22266e-06	-3.46582e-05	-0.000281319
-0.35947	-1.35219e-06	-3.22239e-06	-3.46575e-05	-0.000281315
-0.36037	-1.35231e-06	-3.2222e-06	-3.46568e-05	-0.000281321
-0.36126	-1.35226e-06	-3.22242e-06	-3.46544e-05	-0.000281313
-0.36216	-1.35224e-06	-3.22217e-06	-3.46539e-05	-0.000281287
-0.36306	-1.35206e-06	-3.22225e-06	-3.46559e-05	-0.000281274
-0.36396	-1.35191e-06	-3.22195e-06	-3.46532e-05	-0.000281263
-0.36487	-1.35197e-06	-3.22078e-06	-3.46511e-05	-0.000281264
-0.36577	-1.35189e-06	-3.22043e-06	-3.46509e-05	-0.000281257
-0.36667	-1.35164e-06	-3.22001e-06	-3.46539e-05	-0.000281259
-0.36757	-1.3516e-06	-3.21996e-06	-3.46518e-05	-0.000281255
-0.36848	-1.35167e-06	-3.21975e-06	-3.46508e-05	-0.00028125
-0.36938	-1.35162e-06	-3.21934e-06	-3.46525e-05	-0.000281247
-0.37028	-1.35168e-06	-3.21897e-06	-3.46497e-05	-0.000281245
-0.37117	-1.35158e-06	-3.21899e-06	-3.46471e-05	-0.000281245
-0.37207	-1.3517e-06	-3.2189e-06	-3.46512e-05	-0.000281244
-0.37297	-1.35155e-06	-3.21965e-06	-3.46496e-05	-0.000281241
-0.37387	-1.35162e-06	-3.22109e-06	-3.46499e-05	-0.000281232
-0.37478	-1.35149e-06	-3.22144e-06	-3.46504e-05	-0.000281224
-0.37568	-1.35141e-06	-3.22157e-06	-3.46541e-05	-0.000281222
-0.37658	-1.3515e-06	-3.22189e-06	-3.46556e-05	-0.000281234
-0.37748	-1.35144e-06	-3.22192e-06	-3.4655e-05	-0.000281227
-0.37839	-1.35152e-06	-3.22233e-06	-3.46531e-05	-0.000281232
-0.37929	-1.3516e-06	-3.22249e-06	-3.46557e-05	-0.000281235
-0.38019	-1.35163e-06	-3.22311e-06	-3.46531e-05	-0.000281244
-0.38107	-1.35153e-06	-3.22296e-06	-3.46563e-05	-0.000281243
-0.38198	-1.35154e-06	-3.22235e-06	-3.46538e-05	-0.000281243
-0.38288	-1.35139e-06	-3.22305e-06	-3.4655e-05	-0.000281249
-0.38379	-1.35151e-06	-3.22274e-06	-3.46568e-05	-0.000281256
-0.38469	-1.35157e-06	-3.22303e-06	-3.46549e-05	-0.00028125
-0.38559	-1.35146e-06	-3.22319e-06	-3.46591e-05	-0.000281249
-0.38649	-1.35149e-06	-3.223e-06	-3.46589e-05	-0.00028125
-0.38739	-1.35145e-06	-3.22324e-06	-3.46574e-05	-0.000281244
-0.3883	-1.35149e-06	-3.22317e-06	-3.46585e-05	-0.000281241
-0.3892	-1.35156e-06	-3.22313e-06	-3.466e-05	-0.000281237
-0.3901	-1.35155e-06	-3.22285e-06	-3.46598e-05	-0.000281234
-0.39099	-1.35153e-06	-3.22288e-06	-3.46633e-05	-0.000281232
-0.39189	-1.35163e-06	-3.22297e-06	-3.46615e-05	-0.000281227
-0.39279	-1.35151e-06	-3.2227e-06	-3.46624e-05	-0.000281224
-0.39369	-1.35154e-06	-3.22257e-06	-3.46634e-05	-0.000281221
-0.39459	-1.35145e-06	-3.22209e-06	-3.46624e-05	-0.000281224
-0.3955	-1.3513e-06	-3.22234e-06	-3.46625e-05	-0.000281229
-0.3964	-1.35141e-06	-3.2223e-06	-3.46643e-05	-0.000281225
-0.3973	-1.35155e-06	-3.22231e-06	-3.46664e-05	-0.00028123
-0.3982	-1.35145e-06	-3.22275e-06	-3.46628e-05	-0.000281247
-0.3991	-1.35151e-06	-3.22264e-06	-3.46642e-05	-0.000281253
-0.40001	-1.35166e-06	-3.22299e-06	-3.46638e-05	-0.000281272
-0.40089	-1.35164e-06	-3.22318e-06	-3.46643e-05	-0.000281262
-0.4018	-1.35165e-06	-3.22332e-06	-3.46659e-05	-0.000281275
-0.4027	-1.3517e-06	-3.22293e-06	-3.46664e-05	-0.000281296
-0.4036	-1.35171e-06	-3.22277e-06	-3.46653e-05	-0.000281323
-0.4045	-1.35173e-06	-3.22387e-06	-3.4665e-05	-0.00028131
-0.40541	-1.35187e-06	-3.22356e-06	-3.46658e-05	-0.000281308
-0.40631	-1.35192e-06	-3.22346e-06	-3.46645e-05	-0.00028131
-0.40721	-1.35183e-06	-3.22327e-06	-3.46677e-05	-0.00028131
-0.40811	-1.35196e-06	-3.22387e-06	-3.46676e-05	-0.000281305
-0.40902	-1.35206e-06	-3.22388e-06	-3.46658e-05	-0.000281305
-0.40992	-1.35191e-06	-3.22427e-06	-3.46669e-05	-0.000281303
-0.41082	-1.35198e-06	-3.22373e-06	-3.46657e-05	-0.000281312
-0.41171	-1.35199e-06	-3.22388e-06	-3.46693e-05	-0.000281311
-0.41261	-1.35211e-06	-3.2237e-06	-3.4665e-05	-0.000281309
-0.41351	-1.35199e-06	-3.22328e-06	-3.46687e-05	-0.000281307
-0.41441	-1.35211e-06	-3.22379e-06	-3.46655e-05	-0.000281298
-0.41532	-1.35213e-06	-3.2235e-06	-3.46664e-05	-0.00028129
-0.41622	-1.35203e-06	-3.22361e-06	-3.46667e-05	-0.000281285
-0.41713	-1.35208e-06	-3.22184e-06	-3.46779e-05	-0.000281286
-0.41803	-1.35194e-06	-3.2216e-06	-3.46851e-05	-0.00028129
-0.41893	-1.35213e-06	-3.22051e-06	-3.46906e-05	-0.000281288
-0.41983	-1.35208e-06	-3.22019e-06	-3.46944e-05	-0.000281288
-0.42073	-1.3521e-06	-3.2197e-06	-3.4695e-05	-0.000281292
-0.42162	-1.35243e-06	-3.21969e-06	-3.46966e-05	-0.000281288
-0.42252	-1.35224e-06	-3.21942e-06	-3.46964e-05	-0.000281297
-0.42342	-1.35209e-06	-3.21926e-06	-3.46979e-05	-0.000281297
-0.42432	-1.35225e-06	-3.21881e-06	-3.46998e-05	-0.000281296
-0.42523	-1.35216e-06	-3.21924e-06	-3.46982e-05	-0.000281308
-0.42613	-1.35208e-06	-3.21866e-06	-3.46973e-05	-0.000281298
-0.42703	-1.35199e-06	-3.21855e-06	-3.4701e-05	-0.000281304
-0.42793	-1.35206e-06	-3.21863e-06	-3.46996e-05	-0.000281309
-0.42883	-1.35191e-06	-3.2192e-06	-3.46991e-05	-0.000281315
-0.42974	-1.35201e-06	-3.21938e-06	-3.47015e-05	-0.000281322
-0.43064	-1.35213e-06	-3.2193e-06	-3.47011e-05	-0.000281322
-0.43153	-1.35212e-06	-3.21912e-06	-3.46996e-05	-0.000281323
-0.43243	-1.35207e-06	-3.21933e-06	-3.46997e-05	-0.000281327
-0.43333	-1.35196e-06	-3.21923e-06	-3.46978e-05	-0.000281337
-0.43423	-1.35205e-06	-3.21931e-06	-3.46958e-05	-0.000281335
-0.43514	-1.35192e-06	-3.21922e-06	-3.46952e-05	-0.000281332
-0.43604	-1.35188e-06	-3.21932e-06	-3.46953e-05	-0.000281331
-0.43694	-1.35213e-06	-3.21862e-06	-3.46977e-05	-0.00028133
-0.43784	-1.35204e-06	-3.21949e-06	-3.46938e-05	-0.000281334
-0.43875	-1.35203e-06	-3.21889e-06	-3.46965e-05	-0.000281332
-0.43965	-1.35209e-06	-3.21909e-06	-3.46969e-05	-0.000281335
-0.44055	-1.35213e-06	-3.21976e-06	-3.46881e-05	-0.000281339
-0.44144	-1.35224e-06	-3.22084e-06	-3.46833e-05	-0.00028134
-0.44234	-1.35219e-06	-3.22125e-06	-3.46786e-05	-0.000281341
-0.44324	-1.35205e-06	-3.22161e-06	-3.46761e-05	-0.000281343
-0.44414	-1.35216e-06	-3.22198e-06	-3.46732e-05	-0.000281339
-0.44505	-1.3521e-06	-3.2217e-06	-3.46717e-05	-0.000281335
-0.44595	-1.35209e-06	-3.22183e-06	-3.46681e-05	-0.000281335
-0.44685	-1.35221e-06	-3.22229e-06	-3.46683e-05	-0.000281327
-0.44776	-1.352e-06	-3.22208e-06	-3.46695e-05	-0.000281333
-0.44866	-1.35212e-06	-3.22237e-06	-3.46707e-05	-0.000281341
-0.44956	-1.35214e-06	-3.22227e-06	-3.46682e-05	-0.00028134
-0.45046	-1.35213e-06	-3.22219e-06	-3.46683e-05	-0.00028134
-0.45135	-1.35216e-06	-3.22217e-06	-3.46655e-05	-0.000281348
-0.45225	-1.35212e-06	-3.22182e-06	-3.46665e-05	-0.000281343
-0.45315	-1.35217e-06	-3.22185e-06	-3.46694e-05	-0.000281334
-0.45405	-1.35221e-06	-3.22222e-06	-3.46649e-05	-0.000281338
-0.45496	-1.35214e-06	-3.22197e-06	-3.46681e-05	-0.00028134
-0.45586	-1.35212e-06	-3.22209e-06	-3.46679e-05	-0.000281346
-0.45676	-1.35216e-06	-3.2218e-06	-3.4669e-05	-0.000281349
-0.45767	-1.35211e-06	-3.22193e-06	-3.46713e-05	-0.000281342
-0.45857	-1.3521e-06	-3.22186e-06	-3.46696e-05	-0.00028135
-0.45947	-1.35206e-06	-3.2208e-06	-3.46697e-05	-0.000281347
-0.46037	-1.35216e-06	-3.22006e-06	-3.46698e-05	-0.000281348
-0.46126	-1.35206e-06	-3.21938e-06	-3.46719e-05	-0.000281346
-0.46216	-1.35202e-06	-3.21889e-06	-3.46696e-05	-0.000281347
-0.46306	-1.35211e-06	-3.21868e-06	-3.46704e-05	-0.000281346
-0.46397	-1.35201e-06	-3.21829e-06	-3.46677e-05	-0.000281346
-0.46487	-1.35193e-06	-3.21814e-06	-3.46701e-05	-0.000281349
-0.46577	-1.35187e-06	-3.21821e-06	-3.4669e-05	-0.000281359
-0.46667	-1.35171e-06	-3.21825e-06	-3.46658e-05	-0.000281361
-0.46757	-1.35186e-06	-3.21829e-06	-3.46635e-05	-0.000281354
-0.46848	-1.35175e-06	-3.21828e-06	-3.46642e-05	-0.000281347
-0.46938	-1.3517e-06	-3.21816e-06	-3.46624e-05	-0.000281348
-0.47028	-1.35172e-06	-3.21814e-06	-3.46643e-05	-0.000281352
-0.47117	-1.35178e-06	-3.21803e-06	-3.46637e-05	-0.00028137
-0.47207	-1.35185e-06	-3.21787e-06	-3.46627e-05	-0.000281358
-0.47297	-1.35197e-06	-3.21782e-06	-3.46623e-05	-0.000281381
-0.47388	-1.35203e-06	-3.21805e-06	-3.46629e-05	-0.000281359
-0.47478	-1.35196e-06	-3.21805e-06	-3.46649e-05	-0.000281359
-0.47568	-1.35198e-06	-3.21813e-06	-3.46645e-05	-0.000281352
-0.47658	-1.35212e-06	-3.21818e-06	-3.46666e-05	-0.000281356
-0.47748	-1.35222e-06	-3.21784e-06	-3.46671e-05	-0.000281355
-0.47839	-1.35213e-06	-3.21808e-06	-3.46656e-05	-0.000281359
-0.47929	-1.35226e-06	-3.21806e-06	-3.46647e-05	-0.000281359
-0.48019	-1.35223e-06	-3.21762e-06	-3.46644e-05	-0.000281358
-0.48107	-1.35221e-06	-3.21746e-06	-3.46636e-05	-0.000281357
-0.48198	-1.35221e-06	-3.21758e-06	-3.46613e-05	-0.000281355
-0.48288	-1.35224e-06	-3.21759e-06	-3.46629e-05	-0.000281362
-0.48378	-1.35223e-06	-3.21753e-06	-3.4664e-05	-0.00028136
-0.48468	-1.35214e-06	-3.21712e-06	-3.46656e-05	-0.000281365
-0.48559	-1.35221e-06	-3.21746e-06	-3.46637e-05	-0.000281362
-0.48649	-1.35239e-06	-3.21724e-06	-3.4664e-05	-0.000281367
-0.48739	-1.35237e-06	-3.21741e-06	-3.46624e-05	-0.000281369
-0.4883	-1.35222e-06	-3.21779e-06	-3.46638e-05	-0.000281365
-0.4892	-1.3523e-06	-3.21757e-06	-3.46629e-05	-0.000281367
-0.4901	-1.35231e-06	-3.21781e-06	-3.46618e-05	-0.000281369
-0.491	-1.35232e-06	-3.21765e-06	-3.46642e-05	-0.000281368
-0.49189	-1.35226e-06	-3.21786e-06	-3.46642e-05	-0.000281359
-0.49279	-1.35234e-06	-3.21782e-06	-3.46613e-05	-0.000281362
-0.49369	-1.35249e-06	-3.21797e-06	-3.46655e-05	-0.000281354
-0.49459	-1.35238e-06	-3.21811e-06	-3.46611e-05	-0.000281362
-0.49549	-1.35229e-06	-3.21767e-06	-3.46606e-05	-0.000281363
-0.4964	-1.35234e-06	-3.21733e-06	-3.46586e-05	-0.000281371
-0.4973	-1.35231e-06	-3.218e-06	-3.46601e-05	-0.000281372
-0.4982	-1.35238e-06	-3.21758e-06	-3.46585e-05	-0.000281373
-0.49911	-1.35225e-06	-3.21792e-06	-3.46588e-05	-0.000281396
-0.50001	-1.35218e-06	-3.21845e-06	-3.46607e-05	-0.000281406
-0.50091	-1.35223e-06	-3.21985e-06	-3.46623e-05	-0.000281422
-0.5018	-1.35226e-06	-3.22062e-06	-3.46649e-05	-0.000281439
-0.5027	-1.35219e-06	-3.22097e-06	-3.46626e-05	-0.000281433
-0.5036	-1.35218e-06	-3.22176e-06	-3.46661e-05	-0.000281419
-0.5045	-1.35215e-06	-3.22248e-06	-3.46654e-05	-0.000281407
-0.5054	-1.35197e-06	-3.22263e-06	-3.46644e-05	-0.000281404
-0.50631	-1.35208e-06	-3.22283e-06	-3.46654e-05	-0.000281407
-0.50721	-1.35196e-06	-3.22268e-06	-3.4664e-05	-0.000281405
-0.50811	-1.35217e-06	-3.22271e-06	-3.46653e-05	-0.000281398
-0.50901	-1.35214e-06	-3.22291e-06	-3.46644e-05	-0.000281389
-0.50992	-1.35224e-06	-3.22286e-06	-3.46661e-05	-0.000281397
-0.51082	-1.35217e-06	-3.22302e-06	-3.4668e-05	-0.000281393
-0.5117	-1.35212e-06	-3.22242e-06	-3.46647e-05	-0.000281389
-0.51261	-1.35238e-06	-3.22259e-06	-3.46655e-05	-0.000281393
-0.51351	-1.35227e-06	-3.22292e-06	-3.46668e-05	-0.000281392
-0.51441	-1.35228e-06	-3.2223e-06	-3.46663e-05	-0.000281396
-0.51531	-1.35216e-06	-3.22228e-06	-3.46669e-05	-0.000281393
-0.51622	-1.35219e-06	-3.22254e-06	-3.46681e-05	-0.000281393
-0.51712	-1.35219e-06	-3.22232e-06	-3.46697e-05	-0.000281396
-0.51802	-1.35239e-06	-3.22215e-06	-3.46699e-05	-0.000281396
-0.51892	-1.35225e-06	-3.22269e-06	-3.46691e-05	-0.000281397
-0.51982	-1.35233e-06	-3.22245e-06	-3.4668e-05	-0.000281401
-0.52073	-1.3524e-06	-3.22214e-06	-3.46665e-05	-0.000281407
-0.52161	-1.35234e-06	-3.2224e-06	-3.46638e-05	-0.000281402
-0.52251	-1.35254e-06	-3.22258e-06	-3.46657e-05	-0.000281402
-0.52342	-1.35242e-06	-3.2223e-06	-3.46637e-05	-0.000281405
-0.52432	-1.35241e-06	-3.22217e-06	-3.46619e-05	-0.000281407
-0.52522	-1.35237e-06	-3.22212e-06	-3.46639e-05	-0.000281406
-0.52612	-1.35231e-06	-3.22196e-06	-3.46626e-05	-0.000281405
-0.52703	-1.35238e-06	-3.22263e-06	-3.46616e-05	-0.000281403
-0.52793	-1.35237e-06	-3.22296e-06	-3.466e-05	-0.000281415
-0.52883	-1.35243e-06	-3.22338e-06	-3.46597e-05	-0.000281406
-0.52974	-1.35217e-06	-3.22311e-06	-3.4661e-05	-0.000281407
-0.53064	-1.35228e-06	-3.22241e-06	-3.46607e-05	-0.000281405
-0.53152	-1.35241e-06	-3.22234e-06	-3.46624e-05	-0.000281402
-0.53242	-1.35246e-06	-3.22194e-06	-3.46599e-05	-0.00028141
-0.53333	-1.35232e-06	-3.22218e-06	-3.46617e-05	-0.000281402
-0.53423	-1.35247e-06	-3.22202e-06	-3.46604e-05	-0.000281394
-0.53513	-1.35254e-06	-3.22191e-06	-3.46592e-05	-0.000281394
-0.53603	-1.35243e-06	-3.22149e-06	-3.46631e-05	-0.000281394
-0.53694	-1.35238e-06	-3.22248e-06	-3.46617e-05	-0.000281394
-0.53784	-1.35239e-06	-3.22226e-06	-3.46744e-05	-0.000281401
-0.53874	-1.35236e-06	-3.22249e-06	-3.46761e-05	-0.0002814
-0.53964	-1.35225e-06	-3.22161e-06	-3.46721e-05	-0.000281406
-0.54054	-1.35219e-06	-3.22164e-06	-3.46712e-05	-0.0002814
-0.54143	-1.35213e-06	-3.2216e-06	-3.46702e-05	-0.000281398
-0.54233	-1.35208e-06	-3.22174e-06	-3.46682e-05	-0.000281402
-0.54324	-1.35203e-06	-3.22176e-06	-3.46677e-05	-0.000281407
-0.54414	-1.35206e-06	-3.22186e-06	-3.46675e-05	-0.000281403
-0.54504	-1.35215e-06	-3.22222e-06	-3.46675e-05	-0.000281412
-0.54594	-1.35204e-06	-3.22199e-06	-3.46696e-05	-0.000281435
-0.54685	-1.35209e-06	-3.22213e-06	-3.46695e-05	-0.000281434
-0.54775	-1.35211e-06	-3.22255e-06	-3.46718e-05	-0.000281424
-0.54865	-1.35208e-06	-3.22226e-06	-3.467e-05	-0.000281424
-0.54955	-1.35201e-06	-3.22231e-06	-3.46717e-05	-0.000281421
-0.55046	-1.35193e-06	-3.22212e-06	-3.46733e-05	-0.000281417
-0.55134	-1.35187e-06	-3.22236e-06	-3.46734e-05	-0.000281415
-0.55224	-1.35175e-06	-3.2224e-06	-3.46755e-05	-0.000281409
-0.55314	-1.352e-06	-3.22245e-06	-3.46776e-05	-0.000281412
-0.55405	-1.35206e-06	-3.2222e-06	-3.46785e-05	-0.000281413
-0.55495	-1.35199e-06	-3.22298e-06	-3.46778e-05	-0.000281414
-0.55585	-1.35191e-06	-3.22249e-06	-3.46806e-05	-0.000281406
-0.55676	-1.35191e-06	-3.22235e-06	-3.46759e-05	-0.000281417
-0.55766	-1.35187e-06	-3.22245e-06	-3.46769e-05	-0.000281415
-0.55856	-1.35193e-06	-3.22226e-06	-3.46765e-05	-0.000281414
-0.55946	-1.35195e-06	-3.22275e-06	-3.46766e-05	-0.00028141
-0.56036	-1.35192e-06	-3.22261e-06	-3.4679e-05	-0.000281413
-0.56125	-1.352e-06	-3.22275e-06	-3.46773e-05	-0.000281412
-0.56215	-1.35186e-06	-3.22277e-06	-3.46784e-05	-0.000281416
-0.56305	-1.35201e-06	-3.22263e-06	-3.46792e-05	-0.000281416
-0.56396	-1.35195e-06	-3.22291e-06	-3.46778e-05	-0.000281419
-0.56486	-1.352e-06	-3.22311e-06	-3.46768e-05	-0.000281413
-0.56576	-1.35208e-06	-3.22292e-06	-3.46794e-05	-0.00028142
-0.56666	-1.3519e-06	-3.22321e-06	-3.46764e-05	-0.000281416
-0.56757	-1.35186e-06	-3.22289e-06	-3.46782e-05	-0.000281413
-0.56847	-1.3518e-06	-3.22351e-06	-3.46797e-05	-0.00028142
-0.56937	-1.35192e-06	-3.2234e-06	-3.46813e-05	-0.000281418
-0.57027	-1.35171e-06	-3.22293e-06	-3.46801e-05	-0.000281412
-0.57118	-1.35163e-06	-3.22318e-06	-3.46777e-05	-0.000281422
-0.57206	-1.35184e-06	-3.22317e-06	-3.46802e-05	-0.000281425
-0.57296	-1.35178e-06	-3.22255e-06	-3.46799e-05	-0.000281427
-0.57387	-1.35191e-06	-3.22242e-06	-3.46762e-05	-0.000281421
-0.57477	-1.35186e-06	-3.22254e-06	-3.46773e-05	-0.000281418
-0.57567	-1.35199e-06	-3.22242e-06	-3.46794e-05	-0.000281427
-0.57657	-1.35197e-06	-3.22227e-06	-3.468e-05	-0.000281419
-0.57748	-1.35194e-06	-3.22219e-06	-3.46792e-05	-0.000281412
-0.57837	-1.352e-06	-3.22234e-06	-3.46798e-05	-0.00028142
-0.57929	-1.35192e-06	-3.22205e-06	-3.46825e-05	-0.000281416
-0.58019	-1.3519e-06	-3.22217e-06	-3.46806e-05	-0.000281426
-0.58109	-1.35188e-06	-3.22183e-06	-3.46822e-05	-0.000281425
-0.58198	-1.35189e-06	-3.22132e-06	-3.46809e-05	-0.000281435
-0.58287	-1.35188e-06	-3.22138e-06	-3.46838e-05	-0.000281428
-0.58378	-1.35193e-06	-3.22087e-06	-3.4691e-05	-0.000281428
-0.58468	-1.35202e-06	-3.22127e-06	-3.46913e-05	-0.000281435
-0.58558	-1.35191e-06	-3.22132e-06	-3.46861e-05	-0.00028144
-0.58649	-1.35207e-06	-3.22141e-06	-3.46923e-05	-0.000281434
-0.58738	-1.35192e-06	-3.22191e-06	-3.47017e-05	-0.000281432
-0.58829	-1.3521e-06	-3.22168e-06	-3.47037e-05	-0.000281424
-0.58919	-1.35221e-06	-3.22159e-06	-3.47021e-05	-0.000281434
-0.59009	-1.35216e-06	-3.22124e-06	-3.47078e-05	-0.000281433
-0.591	-1.35216e-06	-3.22161e-06	-3.4702e-05	-0.000281422
-0.59187	-1.35212e-06	-3.22153e-06	-3.46977e-05	-0.000281423
-0.59278	-1.35209e-06	-3.22178e-06	-3.46966e-05	-0.00028142
-0.59368	-1.35216e-06	-3.22209e-06	-3.469e-05	-0.000281435
-0.59459	-1.35215e-06	-3.22187e-06	-3.4688e-05	-0.000281428
-0.59549	-1.35208e-06	-3.22149e-06	-3.46857e-05	-0.000281421
-0.59639	-1.35205e-06	-3.22134e-06	-3.46837e-05	-0.00028143
-0.59729	-1.3522e-06	-3.22175e-06	-3.46826e-05	-0.000281433
-0.5982	-1.35205e-06	-3.22162e-06	-3.46822e-05	-0.000281425

## Sheet: Figure 4e
Vin (V)	Vout (V) at 0 lux	Vout (V) at 500 lux	Vout (V) at 5000 lux	Vout (V) at 50000 lux
0.30004	0.04543	-0.32204	-0.33832	-0.3997
0.29914	0.08195	-0.38505	-0.49288	-0.48906
0.29823	0.1125	-0.42825	-0.60832	-0.53705
0.29734	0.11827	-0.46025	-0.67032	-0.57048
0.29643	0.12136	-0.48311	-0.68574	-0.59185
0.29553	0.12359	-0.49851	-0.69288	-0.60582
0.29463	0.12528	-0.50892	-0.69674	-0.61591
0.29373	0.12662	-0.51641	-0.70054	-0.62375
0.29283	0.12768	-0.52234	-0.702	-0.63012
0.29192	0.12855	-0.52716	-0.70398	-0.63551
0.29102	0.12924	-0.53119	-0.70553	-0.64025
0.29012	0.12973	-0.53479	-0.70651	-0.64451
0.28922	0.1302	-0.53799	-0.70825	-0.64843
0.28831	0.13055	-0.5408	-0.7091	-0.65202
0.28743	0.13083	-0.54335	-0.709	-0.65538
0.28653	0.13103	-0.54569	-0.71037	-0.65858
0.28563	0.13116	-0.54778	-0.71051	-0.66162
0.28473	0.13122	-0.54978	-0.7114	-0.66452
0.28382	0.1283	-0.55168	-0.71309	-0.66734
0.28292	0.12752	-0.55344	-0.71272	-0.67004
0.28202	0.1278	-0.55513	-0.71281	-0.6727
0.28112	0.12983	-0.55673	-0.71375	-0.67527
0.28022	0.13016	-0.55824	-0.71267	-0.67777
0.27931	0.13007	-0.5597	-0.71324	-0.6802
0.27841	0.1301	-0.56106	-0.71347	-0.68257
0.27751	0.12883	-0.56224	-0.71333	-0.68487
0.27661	0.12906	-0.56348	-0.71418	-0.68709
0.27571	0.12929	-0.56469	-0.71333	-0.68924
0.2748	0.1291	-0.56584	-0.71408	-0.69138
0.2739	0.12387	-0.56697	-0.71493	-0.69347
0.27302	0.1262	-0.56806	-0.71436	-0.6955
0.27211	0.12651	-0.56915	-0.71516	-0.69746
0.27121	0.12706	-0.57022	-0.71535	-0.69938
0.27031	0.12696	-0.57124	-0.71521	-0.70127
0.26941	0.12672	-0.57222	-0.71606	-0.70309
0.26851	0.12639	-0.57317	-0.71554	-0.70486
0.2676	0.12602	-0.57418	-0.71544	-0.70656
0.26671	0.12562	-0.57516	-0.71634	-0.70822
0.2658	0.1252	-0.57604	-0.71601	-0.70984
0.2649	0.12475	-0.57683	-0.71507	-0.7114
0.264	0.12431	-0.57768	-0.71591	-0.71289
0.2631	0.12387	-0.57848	-0.71549	-0.71436
0.26219	0.12321	-0.57927	-0.71559	-0.71576
0.26129	0.12276	-0.58003	-0.7161	-0.7171
0.26039	0.12238	-0.58083	-0.71521	-0.71842
0.25949	0.12192	-0.58151	-0.71657	-0.7197
0.25861	0.12144	-0.58219	-0.7153	-0.72092
0.2577	0.12094	-0.5829	-0.71577	-0.7221
0.2568	0.12041	-0.58352	-0.71638	-0.72324
0.2559	0.11986	-0.58419	-0.71624	-0.72436
0.25499	0.11924	-0.58481	-0.7162	-0.72542
0.25409	0.1188	-0.58544	-0.71671	-0.72643
0.25319	0.11828	-0.58602	-0.71638	-0.72742
0.25229	0.11773	-0.58667	-0.71685	-0.72838
0.25139	0.11719	-0.58733	-0.71685	-0.72932
0.25048	0.11665	-0.5879	-0.71643	-0.73023
0.24958	0.11591	-0.58842	-0.71709	-0.73112
0.24868	0.11548	-0.58893	-0.71709	-0.732
0.24778	0.11492	-0.58948	-0.71676	-0.73286
0.24688	0.11434	-0.59001	-0.7169	-0.7337
0.24597	0.11376	-0.5906	-0.71615	-0.73451
0.24507	0.11317	-0.59112	-0.71751	-0.73529
0.24419	0.11259	-0.59164	-0.71667	-0.73602
0.24329	0.11199	-0.5921	-0.71718	-0.73673
0.24238	0.11139	-0.59249	-0.71747	-0.73741
0.24148	0.11078	-0.59289	-0.71662	-0.73806
0.24058	0.11017	-0.59333	-0.7169	-0.7387
0.23968	0.10956	-0.59384	-0.71676	-0.73931
0.23878	0.10894	-0.59434	-0.71629	-0.73989
0.23788	0.10831	-0.59468	-0.7169	-0.74046
0.23697	0.10741	-0.59511	-0.71667	-0.74101
0.23607	0.107	-0.5955	-0.71681	-0.74154
0.23517	0.10641	-0.59589	-0.71657	-0.74205
0.23426	0.10579	-0.59628	-0.71596	-0.74253
0.23336	0.10517	-0.59668	-0.7169	-0.74298
0.23246	0.10454	-0.59706	-0.7162	-0.7434
0.23156	0.10388	-0.59743	-0.71685	-0.74383
0.23066	0.10323	-0.59777	-0.71723	-0.74421
0.22977	0.10262	-0.59814	-0.71615	-0.7446
0.22887	0.10198	-0.59849	-0.71723	-0.74497
0.22797	0.10122	-0.59883	-0.71648	-0.74532
0.22707	0.10045	-0.59919	-0.71653	-0.74567
0.22616	0.0998	-0.59953	-0.71695	-0.74599
0.22526	0.09896	-0.59985	-0.71544	-0.74632
0.22436	0.09839	-0.60014	-0.71643	-0.74663
0.22346	0.08911	-0.60047	-0.7169	-0.74693
0.22256	0.09403	-0.60078	-0.7162	-0.7472
0.22166	0.09482	-0.60108	-0.71784	-0.74748
0.22075	0.0948	-0.60138	-0.71624	-0.74776
0.21985	0.09447	-0.60167	-0.71685	-0.74803
0.21895	0.09404	-0.60198	-0.71761	-0.74828
0.21804	0.09356	-0.60227	-0.71732	-0.74852
0.21714	0.09298	-0.60254	-0.71718	-0.74876
0.21624	0.09237	-0.60281	-0.71779	-0.74898
0.21536	0.09174	-0.60305	-0.71671	-0.7492
0.21446	0.09109	-0.60335	-0.71737	-0.74942
0.21355	0.09042	-0.6036	-0.71601	-0.74963
0.21265	0.08975	-0.60387	-0.71662	-0.74983
0.21175	0.08907	-0.60411	-0.71662	-0.75002
0.21085	0.08838	-0.60439	-0.71587	-0.75022
0.20994	0.08768	-0.60465	-0.71709	-0.75041
0.20904	0.08699	-0.60492	-0.71634	-0.75059
0.20814	0.08629	-0.60517	-0.71662	-0.75078
0.20724	0.0856	-0.6054	-0.7169	-0.75096
0.20634	0.08489	-0.60562	-0.71653	-0.75113
0.20544	0.08417	-0.60588	-0.71709	-0.7513
0.20453	0.08347	-0.6061	-0.71723	-0.75147
0.20363	0.08277	-0.60631	-0.71615	-0.75163
0.20273	0.08206	-0.60657	-0.71718	-0.75178
0.20183	0.08134	-0.60678	-0.7169	-0.75194
0.20094	0.08064	-0.607	-0.71695	-0.75209
0.20004	0.07994	-0.60719	-0.71596	-0.75224
0.19914	0.07922	-0.60739	-0.71728	-0.75238
0.19824	0.0785	-0.60756	-0.717	-0.75253
0.19734	0.07779	-0.60778	-0.71728	-0.75267
0.19643	0.07704	-0.60798	-0.71657	-0.75282
0.19553	0.07628	-0.60818	-0.71634	-0.75295
0.19463	0.07559	-0.60837	-0.71653	-0.75309
0.19373	0.07489	-0.60855	-0.71629	-0.75324
0.19283	0.07415	-0.60873	-0.7169	-0.75337
0.19192	0.07345	-0.60891	-0.71549	-0.7535
0.19102	0.07274	-0.6091	-0.71667	-0.75363
0.19012	0.07202	-0.60927	-0.71653	-0.75376
0.18922	0.0713	-0.60944	-0.71587	-0.75388
0.18832	0.07058	-0.60965	-0.71657	-0.754
0.18741	0.06987	-0.60982	-0.71648	-0.75411
0.18653	0.06915	-0.61	-0.71667	-0.75423
0.18563	0.06843	-0.61017	-0.71685	-0.75435
0.18473	0.06771	-0.61033	-0.71756	-0.75446
0.18382	0.06699	-0.61053	-0.71615	-0.75457
0.18292	0.06627	-0.61073	-0.71732	-0.75468
0.18202	0.06554	-0.61091	-0.71704	-0.75478
0.18112	0.06482	-0.61107	-0.71648	-0.75489
0.18021	0.0641	-0.61123	-0.71681	-0.75499
0.17931	0.06335	-0.61139	-0.71596	-0.75509
0.17841	0.06263	-0.61158	-0.71681	-0.75519
0.17751	0.06191	-0.61176	-0.71676	-0.7553
0.17661	0.06118	-0.61192	-0.71591	-0.75541
0.1757	0.06046	-0.61208	-0.71671	-0.75551
0.1748	0.05974	-0.61223	-0.71577	-0.7556
0.1739	0.05901	-0.61237	-0.71624	-0.7557
0.173	0.05829	-0.61254	-0.71573	-0.75579
0.17211	0.05757	-0.61269	-0.71695	-0.75588
0.17121	0.05686	-0.61282	-0.71629	-0.75597
0.17031	0.05614	-0.61296	-0.71653	-0.75606
0.16941	0.05541	-0.61311	-0.71643	-0.75614
0.16851	0.0547	-0.61328	-0.71685	-0.75622
0.1676	0.05399	-0.61342	-0.71634	-0.7563
0.1667	0.05327	-0.61357	-0.71667	-0.75638
0.1658	0.05256	-0.61368	-0.71732	-0.75645
0.1649	0.05185	-0.61385	-0.71653	-0.75652
0.164	0.05113	-0.61397	-0.71648	-0.75661
0.16309	0.05042	-0.61413	-0.7162	-0.75669
0.16219	0.04971	-0.61426	-0.71596	-0.75677
0.16129	0.04901	-0.61441	-0.71629	-0.75685
0.16039	0.0483	-0.61455	-0.71657	-0.75693
0.15949	0.04759	-0.61468	-0.71718	-0.75701
0.15858	0.04688	-0.61481	-0.71662	-0.75708
0.1577	0.04617	-0.61495	-0.71624	-0.75715
0.1568	0.04546	-0.61506	-0.71634	-0.75723
0.15589	0.04474	-0.6152	-0.71695	-0.7573
0.15499	0.04403	-0.61536	-0.71657	-0.75737
0.15409	0.04332	-0.61549	-0.71638	-0.75744
0.15319	0.04261	-0.61562	-0.71671	-0.75752
0.15229	0.0419	-0.61573	-0.71662	-0.75759
0.15138	0.04119	-0.61586	-0.71732	-0.75766
0.15048	0.04048	-0.61595	-0.7161	-0.75772
0.14958	0.03976	-0.61608	-0.71685	-0.75779
0.14868	0.03904	-0.61618	-0.71643	-0.75785
0.14777	0.03828	-0.61632	-0.71728	-0.75792
0.14687	0.03758	-0.61645	-0.71765	-0.75798
0.14597	0.03688	-0.61654	-0.71629	-0.75803
0.14507	0.03617	-0.61667	-0.71728	-0.75809
0.14417	0.03546	-0.61678	-0.71681	-0.75815
0.14328	0.03475	-0.61689	-0.71629	-0.75821
0.14238	0.03404	-0.617	-0.71657	-0.75825
0.14148	0.03333	-0.61713	-0.71587	-0.75831
0.14058	0.03262	-0.6172	-0.71714	-0.75836
0.13967	0.03191	-0.61732	-0.71676	-0.75841
0.13877	0.03119	-0.61742	-0.71662	-0.75846
0.13787	0.03048	-0.61752	-0.71742	-0.75851
0.13697	0.02977	-0.61762	-0.71676	-0.75856
0.13607	0.02906	-0.61773	-0.71714	-0.75861
0.13516	0.02835	-0.61783	-0.71803	-0.75866
0.13426	0.02763	-0.61798	-0.71737	-0.7587
0.13336	0.02692	-0.61812	-0.71728	-0.75874
0.13246	0.02621	-0.61822	-0.7177	-0.75879
0.13156	0.0255	-0.61832	-0.71718	-0.75883
0.13065	0.02479	-0.61841	-0.71751	-0.75888
0.12975	0.02408	-0.6185	-0.71624	-0.75892
0.12887	0.02337	-0.61857	-0.71685	-0.75895
0.12796	0.02266	-0.61865	-0.71709	-0.75899
0.12706	0.02196	-0.61874	-0.71629	-0.75903
0.12616	0.02124	-0.61882	-0.71756	-0.75906
0.12526	0.02053	-0.6188	-0.71601	-0.75908
0.12436	0.01982	-0.61885	-0.71676	-0.75911
0.12345	0.0191	-0.6189	-0.71676	-0.75913
0.12255	0.01838	-0.61895	-0.7169	-0.75914
0.12165	0.01766	-0.61897	-0.71742	-0.75917
0.12075	0.01694	-0.61901	-0.71704	-0.75919
0.11984	0.01622	-0.61907	-0.71685	-0.75921
0.11895	0.01549	-0.61909	-0.71765	-0.75923
0.11804	0.01477	-0.61914	-0.71765	-0.75925
0.11714	0.01404	-0.61917	-0.71667	-0.75925
0.11624	0.01332	-0.61921	-0.71779	-0.75925
0.11534	0.01259	-0.61923	-0.71761	-0.75925
0.11445	0.01187	-0.61928	-0.71798	-0.75925
0.11355	0.01115	-0.61927	-0.71704	-0.75924
0.11264	0.01042	-0.61927	-0.71657	-0.75923
0.11175	0.00969	-0.61928	-0.71775	-0.75922
0.11084	0.00897	-0.6193	-0.71709	-0.75921
0.10994	0.00824	-0.61929	-0.71718	-0.7592
0.10904	0.00751	-0.61933	-0.71831	-0.75918
0.10814	0.00678	-0.61931	-0.71657	-0.75917
0.10723	0.00605	-0.6193	-0.71742	-0.75914
0.10633	0.00533	-0.61928	-0.71681	-0.75911
0.10543	0.00459	-0.61924	-0.71685	-0.75908
0.10453	0.00387	-0.61921	-0.71732	-0.75904
0.10363	0.00313	-0.61917	-0.71737	-0.759
0.10272	0.00241	-0.61914	-0.7169	-0.75896
0.10182	0.00167	-0.6191	-0.71775	-0.75892
0.10092	0.000934708	-0.61905	-0.71676	-0.75887
0.10002	0.000205994	-0.61896	-0.71704	-0.75881
0.09912	-0.000537872	-0.61888	-0.71751	-0.75875
0.09821	-0.00126	-0.6188	-0.71681	-0.75869
0.09731	-0.00199	-0.61873	-0.71831	-0.75863
0.09641	-0.00272	-0.61862	-0.71756	-0.75855
0.09551	-0.00345	-0.61851	-0.7169	-0.75847
0.09461	-0.00418	-0.61841	-0.71728	-0.75839
0.09371	-0.00491	-0.61829	-0.71634	-0.7583
0.09281	-0.00563	-0.61818	-0.71634	-0.75821
0.09191	-0.00636	-0.61806	-0.71685	-0.75811
0.09101	-0.00709	-0.6179	-0.71747	-0.75799
0.09011	-0.00781	-0.61777	-0.71685	-0.75787
0.08921	-0.00854	-0.61761	-0.71709	-0.75775
0.08831	-0.00927	-0.61743	-0.71723	-0.75762
0.0874	-0.01	-0.61725	-0.71751	-0.75748
0.0865	-0.01072	-0.61711	-0.71714	-0.75733
0.0856	-0.01144	-0.61691	-0.71695	-0.75717
0.0847	-0.01215	-0.61672	-0.71709	-0.75701
0.0838	-0.01286	-0.61654	-0.71671	-0.75683
0.0829	-0.01357	-0.61621	-0.71615	-0.75665
0.082	-0.01427	-0.61592	-0.71676	-0.75645
0.0811	-0.01497	-0.61561	-0.71577	-0.75625
0.0802	-0.01567	-0.61528	-0.71638	-0.75604
0.0793	-0.01637	-0.61493	-0.71695	-0.75581
0.07839	-0.01706	-0.61459	-0.7162	-0.75557
0.07749	-0.01775	-0.61431	-0.71601	-0.75532
0.07659	-0.01844	-0.61395	-0.7153	-0.75505
0.07569	-0.01912	-0.6136	-0.71549	-0.75478
0.07479	-0.01979	-0.61313	-0.7146	-0.75449
0.07389	-0.02046	-0.61268	-0.71493	-0.75419
0.07299	-0.02113	-0.61223	-0.71483	-0.75388
0.07209	-0.02178	-0.6118	-0.71418	-0.75355
0.07119	-0.02244	-0.61126	-0.71418	-0.7532
0.07029	-0.02309	-0.6107	-0.7145	-0.75284
0.06939	-0.02373	-0.61014	-0.71488	-0.75246
0.06849	-0.02437	-0.60952	-0.71474	-0.75206
0.06759	-0.025	-0.60889	-0.71375	-0.75166
0.06668	-0.02562	-0.60823	-0.71455	-0.75123
0.06578	-0.02623	-0.60753	-0.71267	-0.75078
0.06488	-0.02683	-0.60676	-0.71309	-0.75031
0.06398	-0.02743	-0.60601	-0.71211	-0.74983
0.06308	-0.02801	-0.60528	-0.71159	-0.74932
0.06218	-0.02859	-0.60445	-0.71197	-0.74879
0.06128	-0.02915	-0.60354	-0.71244	-0.74825
0.06038	-0.0297	-0.60262	-0.71178	-0.74767
0.05948	-0.03024	-0.60167	-0.71084	-0.74707
0.05858	-0.03077	-0.60069	-0.71065	-0.74646
0.05767	-0.03129	-0.59963	-0.70957	-0.74579
0.05677	-0.0318	-0.5985	-0.70924	-0.74511
0.05587	-0.03229	-0.59732	-0.70905	-0.7444
0.05497	-0.03277	-0.59603	-0.70839	-0.74367
0.05407	-0.03323	-0.59474	-0.70755	-0.74291
0.05317	-0.03367	-0.59336	-0.70698	-0.74211
0.05227	-0.0341	-0.59187	-0.70703	-0.74128
0.05137	-0.03451	-0.59035	-0.70741	-0.74043
0.05047	-0.03491	-0.58891	-0.70595	-0.73955
0.04957	-0.03528	-0.58732	-0.7059	-0.73863
0.04867	-0.03564	-0.58572	-0.70473	-0.73767
0.04776	-0.03597	-0.58386	-0.70285	-0.73667
0.04686	-0.03628	-0.58194	-0.70261	-0.73562
0.04596	-0.03658	-0.57993	-0.7013	-0.73453
0.04506	-0.03685	-0.57775	-0.70233	-0.73342
0.04416	-0.0371	-0.57542	-0.70054	-0.73225
0.04326	-0.03733	-0.57297	-0.70036	-0.73105
0.04236	-0.03753	-0.57054	-0.69895	-0.72978
0.04146	-0.03771	-0.56777	-0.69725	-0.72848
0.04056	-0.03787	-0.56496	-0.69617	-0.72711
0.03966	-0.038	-0.56186	-0.69566	-0.72567
0.03876	-0.0381	-0.55865	-0.69472	-0.72419
0.03786	-0.03818	-0.55536	-0.69326	-0.72264
0.03695	-0.03823	-0.55179	-0.69185	-0.72104
0.03605	-0.03825	-0.54797	-0.69114	-0.71935
0.03515	-0.03825	-0.54381	-0.68959	-0.71761
0.03425	-0.03821	-0.53919	-0.6886	-0.71577
0.03335	-0.03814	-0.53457	-0.68649	-0.71388
0.03245	-0.03804	-0.5295	-0.68527	-0.71191
0.03155	-0.0379	-0.52427	-0.68339	-0.70987
0.03065	-0.03774	-0.51863	-0.68075	-0.70772
0.02975	-0.03754	-0.51249	-0.67981	-0.7055
0.02885	-0.03731	-0.50579	-0.67742	-0.70317
0.02795	-0.03704	-0.4985	-0.67563	-0.70074
0.02705	-0.03674	-0.49102	-0.67413	-0.69826
0.02614	-0.0364	-0.48291	-0.67126	-0.69565
0.02524	-0.03603	-0.47426	-0.66886	-0.69294
0.02434	-0.03562	-0.46504	-0.66529	-0.69013
0.02344	-0.03518	-0.45543	-0.66261	-0.68724
0.02254	-0.0347	-0.44556	-0.66097	-0.68427
0.02164	-0.03418	-0.43474	-0.6565	-0.68114
0.02074	-0.03363	-0.42378	-0.65373	-0.67793
0.01984	-0.03304	-0.41255	-0.64898	-0.67464
0.01894	-0.03242	-0.40059	-0.64545	-0.67122
0.01803	-0.03177	-0.38867	-0.63991	-0.66765
0.01713	-0.03108	-0.3766	-0.63507	-0.66403
0.01623	-0.03036	-0.36367	-0.62943	-0.66027
0.01533	-0.02961	-0.35014	-0.62153	-0.6564
0.01443	-0.02882	-0.33621	-0.61462	-0.65234
0.01353	-0.02801	-0.32195	-0.60644	-0.64815
0.01263	-0.02717	-0.30719	-0.59723	-0.6438
0.01173	-0.02631	-0.2919	-0.58689	-0.63922
0.01083	-0.02542	-0.276	-0.57504	-0.63434
0.00993	-0.02451	-0.25998	-0.5608	-0.62919
0.00903	-0.02359	-0.24418	-0.54618	-0.62364
0.00813	-0.02264	-0.22912	-0.53137	-0.61744
0.00723	-0.02169	-0.2155	-0.51445	-0.61036
0.00632	-0.02072	-0.20361	-0.49678	-0.60178
0.00542	-0.01976	-0.19359	-0.47887	-0.59015
0.00452	-0.01879	-0.18517	-0.45936	-0.57107
0.00362	-0.01783	-0.17804	-0.43995	-0.53607
0.00272	-0.01689	-0.17187	-0.4196	-0.4959
0.00182	-0.01596	-0.16637	-0.3992	-0.46522
0.000918758	-0.01505	-0.16139	-0.3787	-0.4419
1.7941e-05	-0.01418	-0.15681	-0.35703	-0.42265
-0.000927186	-0.01334	-0.15257	-0.3371	-0.40606
-0.00182	-0.01253	-0.14854	-0.31393	-0.39152
-0.00272	-0.01175	-0.14472	-0.29151	-0.37787
-0.00362	-0.01102	-0.14105	-0.26941	-0.36501
-0.00452	-0.01033	-0.13747	-0.24746	-0.35239
-0.00543	-0.00968	-0.13396	-0.22843	-0.33982
-0.00633	-0.00907	-0.13049	-0.21362	-0.32739
-0.00723	-0.00851	-0.12704	-0.20309	-0.31523
-0.00813	-0.00798	-0.12359	-0.19331	-0.30302
-0.00903	-0.0075	-0.12012	-0.18711	-0.29026
-0.00993	-0.00705	-0.11662	-0.17959	-0.27765
-0.01083	-0.00664	-0.11307	-0.17362	-0.26564
-0.01173	-0.00627	-0.10947	-0.16864	-0.25383
-0.01264	-0.00592	-0.10582	-0.16271	-0.24267
-0.01354	-0.0056	-0.10212	-0.15731	-0.23231
-0.01444	-0.00531	-0.09446	-0.15317	-0.22293
-0.01534	-0.00504	-0.09053	-0.1481	-0.21464
-0.01624	-0.0048	-0.08669	-0.14307	-0.20726
-0.01714	-0.00457	-0.0829	-0.13818	-0.20063
-0.01804	-0.00436	-0.07914	-0.1339	-0.19456
-0.01894	-0.00417	-0.0754	-0.12873	-0.18885
-0.01984	-0.00399	-0.07171	-0.12398	-0.18352
-0.02074	-0.00383	-0.06809	-0.11825	-0.17849
-0.02165	-0.00367	-0.06456	-0.11308	-0.17362
-0.02255	-0.00353	-0.06117	-0.10678	-0.1688
-0.02345	-0.0034	-0.05791	-0.10071	-0.16407
-0.02435	-0.00328	-0.05479	-0.09503	-0.15935
-0.02525	-0.00316	-0.05183	-0.08921	-0.15456
-0.02615	-0.00305	-0.04903	-0.08321	-0.14975
-0.02705	-0.00295	-0.04638	-0.07735	-0.14486
-0.02795	-0.00286	-0.04384	-0.07168	-0.13985
-0.02885	-0.00277	-0.04141	-0.06626	-0.13473
-0.02975	-0.00268	-0.03905	-0.06104	-0.12952
-0.03065	-0.0026	-0.03678	-0.0563	-0.12417
-0.03156	-0.00252	-0.03462	-0.05205	-0.11869
-0.03246	-0.00245	-0.03263	-0.04838	-0.11312
-0.03336	-0.00237	-0.03081	-0.04478	-0.10742
-0.03426	-0.00231	-0.02913	-0.04152	-0.10177
-0.03516	-0.00224	-0.02762	-0.03865	-0.09049
-0.03606	-0.00218	-0.02623	-0.03616	-0.08515
-0.03696	-0.00212	-0.02495	-0.03389	-0.08026
-0.03786	-0.00206	-0.02379	-0.03214	-0.07563
-0.03876	-0.002	-0.02273	-0.03016	-0.07123
-0.03966	-0.00195	-0.02175	-0.02876	-0.06702
-0.04057	-0.00189	-0.02083	-0.02732	-0.06297
-0.04147	-0.00184	-0.01999	-0.02591	-0.05912
-0.04237	-0.00179	-0.0192	-0.02492	-0.05549
-0.04327	-0.00174	-0.01847	-0.02381	-0.05217
-0.04417	-0.00169	-0.0178	-0.02282	-0.04914
-0.04507	-0.00164	-0.01718	-0.02199	-0.04638
-0.04597	-0.00159	-0.0166	-0.02119	-0.04389
-0.04687	-0.00154	-0.01605	-0.02042	-0.04164
-0.04777	-0.00149	-0.01553	-0.01962	-0.03961
-0.04867	-0.00144	-0.01507	-0.01905	-0.03776
-0.04957	-0.00138	-0.01462	-0.01852	-0.03607
-0.05047	-0.00131	-0.01419	-0.01795	-0.03452
-0.05138	-0.00124	-0.0138	-0.01751	-0.0331
-0.05228	-0.00116	-0.01342	-0.01698	-0.03178
-0.05318	-0.00108	-0.01306	-0.01644	-0.03057
-0.05408	-0.000992978	-0.01272	-0.01602	-0.02947
-0.05498	-0.000903857	-0.01238	-0.01565	-0.02844
-0.05588	-0.000837183	-0.01207	-0.01514	-0.0275
-0.05678	-0.000801516	-0.01177	-0.0148	-0.0266
-0.05768	-0.000736463	-0.01149	-0.01441	-0.02579
-0.05858	-0.000694001	-0.01122	-0.01417	-0.02503
-0.05948	-0.000658536	-0.01097	-0.01393	-0.02433
-0.06038	-0.00062325	-0.01072	-0.01361	-0.02368
-0.06128	-0.000605476	-0.01049	-0.01326	-0.02308
-0.06218	-0.000592649	-0.01026	-0.01282	-0.02253
-0.06308	-0.000627398	-0.01005	-0.01273	-0.02202
-0.06398	-0.00069449	-0.00984	-0.01245	-0.02154
-0.06488	-0.000687778	-0.00964	-0.01217	-0.02108
-0.06579	-0.0006778	-0.00946	-0.01189	-0.02065
-0.06669	-0.000682116	-0.00928	-0.0119	-0.02024
-0.06759	-0.000702143	-0.0091	-0.01159	-0.01985
-0.06849	-0.00073216	-0.00893	-0.01141	-0.01946
-0.06939	-0.000812948	-0.00877	-0.01115	-0.01907
-0.07029	-0.000838256	-0.00861	-0.0111	-0.01871
-0.07119	-0.000842893	-0.00845	-0.01082	-0.01835
-0.07209	-0.000845194	-0.00831	-0.01088	-0.01801
-0.07299	-0.000857341	-0.00816	-0.0105	-0.01767
-0.07389	-0.000883269	-0.00801	-0.01031	-0.01734
-0.07479	-0.000904083	-0.00788	-0.01022	-0.01703
-0.07569	-0.000919271	-0.00774	-0.01	-0.01672
-0.07659	-0.000964522	-0.00762	-0.00987	-0.01641
-0.0775	-0.00118	-0.00749	-0.00973	-0.01611
-0.0784	-0.0013	-0.00737	-0.00958	-0.01584
-0.0793	-0.00129	-0.00725	-0.00935	-0.01558
-0.0802	-0.00123	-0.00714	-0.00939	-0.01531
-0.0811	-0.00119	-0.00703	-0.00922	-0.01505
-0.082	-0.00115	-0.00693	-0.00907	-0.01481
-0.0829	-0.00114	-0.00682	-0.00891	-0.01457
-0.0838	-0.00111	-0.00672	-0.00863	-0.01433
-0.0847	-0.00108	-0.00663	-0.00849	-0.0141
-0.0856	-0.00103	-0.00653	-0.00863	-0.01389
-0.0865	-0.001	-0.00644	-0.00835	-0.01367
-0.08741	-0.000948238	-0.00635	-0.0084	-0.01345
-0.08831	-0.000884414	-0.00626	-0.00824	-0.01324
-0.08921	-0.000826156	-0.00618	-0.00793	-0.01303
-0.09011	-0.000784969	-0.0061	-0.00798	-0.01283
-0.09101	-0.000757968	-0.00602	-0.00768	-0.01264
-0.09191	-0.000738978	-0.00595	-0.00783	-0.01244
-0.09281	-0.000718725	-0.00587	-0.00761	-0.01227
-0.09371	-0.000711632	-0.00579	-0.00747	-0.01209
-0.09461	-0.000718153	-0.00572	-0.00747	-0.01189
-0.09551	-0.000737476	-0.00564	-0.0073	-0.01168
-0.09641	-0.000759363	-0.00557	-0.00716	-0.01149
-0.09731	-0.000785053	-0.0055	-0.0071	-0.01131
-0.09821	-0.000807881	-0.00543	-0.00697	-0.01112
-0.09911	-0.000824904	-0.00537	-0.00684	-0.01095
-0.10001	-0.000816703	-0.0053	-0.0068	-0.01079
-0.10091	-0.000796247	-0.00524	-0.00662	-0.01063
-0.10182	-0.000769019	-0.00518	-0.00676	-0.01046
-0.10272	-0.000744057	-0.00512	-0.00666	-0.01031
-0.10362	-0.000713813	-0.00507	-0.00662	-0.01017
-0.10452	-0.000685382	-0.00501	-0.00641	-0.01003
-0.10542	-0.000652933	-0.00496	-0.00647	-0.0099
-0.10633	-0.000622964	-0.0049	-0.00631	-0.00976
-0.10723	-0.000587964	-0.00485	-0.00631	-0.00964
-0.10811	-0.000563848	-0.00479	-0.00618	-0.0095
-0.10901	-0.000540316	-0.00473	-0.00603	-0.00938
-0.10992	-0.00051775	-0.00468	-0.00611	-0.00926
-0.11082	-0.000500357	-0.00463	-0.00599	-0.00914
-0.11172	-0.000485981	-0.00458	-0.00603	-0.00903
-0.11262	-0.000468135	-0.00453	-0.00591	-0.00892
-0.11352	-0.000451517	-0.00449	-0.00582	-0.00881
-0.11442	-0.000435686	-0.00444	-0.00581	-0.0087
-0.11532	-0.000424027	-0.00439	-0.00564	-0.00859
-0.11623	-0.000411057	-0.00435	-0.00565	-0.00849
-0.11713	-0.00039897	-0.0043	-0.00554	-0.00839
-0.11804	-0.000388253	-0.00426	-0.00542	-0.00829
-0.11894	-0.00037719	-0.00421	-0.00545	-0.00819
-0.11984	-0.000366712	-0.00417	-0.00542	-0.00811
-0.12074	-0.00035758	-0.00413	-0.00537	-0.00801
-0.12164	-0.000347912	-0.00408	-0.00529	-0.00792
-0.12254	-0.000337946	-0.00404	-0.00525	-0.00783
-0.12343	-0.000328732	-0.00399	-0.00514	-0.00774
-0.12433	-0.000323045	-0.00395	-0.00507	-0.00766
-0.12523	-0.000319254	-0.00391	-0.00505	-0.00757
-0.12613	-0.000312293	-0.00386	-0.00494	-0.00749
-0.12704	-0.000304115	-0.00382	-0.00492	-0.00741
-0.12794	-0.000298309	-0.00378	-0.00474	-0.00733
-0.12884	-0.000290799	-0.00374	-0.00493	-0.00725
-0.12974	-0.000285757	-0.0037	-0.00481	-0.00717
-0.13064	-0.000279629	-0.00367	-0.0048	-0.00709
-0.13154	-0.000272608	-0.00363	-0.00471	-0.00702
-0.13245	-0.000269794	-0.00358	-0.00461	-0.00695
-0.13335	-0.000264001	-0.00354	-0.00457	-0.00688
-0.13425	-0.000259519	-0.0035	-0.00455	-0.00681
-0.13515	-0.000255418	-0.00346	-0.00438	-0.00674
-0.13605	-0.000252116	-0.00341	-0.00447	-0.00667
-0.13696	-0.000245154	-0.00337	-0.00438	-0.0066
-0.13786	-0.000243306	-0.00333	-0.00435	-0.00653
-0.13874	-0.000237131	-0.0033	-0.0044	-0.00646
-0.13964	-0.000232542	-0.00326	-0.00431	-0.0064
-0.14055	-0.000229716	-0.00322	-0.00428	-0.00634
-0.14145	-0.0002267	-0.00319	-0.00416	-0.00628
-0.14235	-0.000222766	-0.00315	-0.00416	-0.00622
-0.14325	-0.000221992	-0.00311	-0.00396	-0.00616
-0.14415	-0.000218141	-0.00308	-0.00403	-0.0061
-0.14506	-0.000215733	-0.00305	-0.00399	-0.00604
-0.14596	-0.000210989	-0.00302	-0.0039	-0.00598
-0.14686	-0.000208342	-0.00298	-0.00395	-0.00593
-0.14776	-0.000204575	-0.00295	-0.00385	-0.00587
-0.14866	-0.000203717	-0.00291	-0.00391	-0.00582
-0.14956	-0.000200593	-0.00288	-0.00382	-0.00576
-0.15047	-0.000197506	-0.00285	-0.00381	-0.00571
-0.15137	-0.000193191	-0.00282	-0.00384	-0.00566
-0.15227	-0.000192511	-0.00279	-0.00369	-0.00561
-0.15317	-0.000189912	-0.00276	-0.00374	-0.00556
-0.15406	-0.00018791	-0.00273	-0.00353	-0.00551
-0.15496	-0.000185597	-0.0027	-0.00359	-0.00546
-0.15586	-0.000182617	-0.00267	-0.00359	-0.00541
-0.15676	-0.000182605	-0.00265	-0.00359	-0.00536
-0.15767	-0.00018121	-0.00262	-0.00355	-0.00531
-0.15857	-0.000178075	-0.00259	-0.00343	-0.00527
-0.15947	-0.000176036	-0.00256	-0.00361	-0.00522
-0.16037	-0.000174761	-0.00254	-0.00345	-0.00517
-0.16128	-0.000172865	-0.00251	-0.00335	-0.00513
-0.16218	-0.000170231	-0.00249	-0.00333	-0.00508
-0.16308	-0.000168037	-0.00246	-0.00334	-0.00504
-0.16398	-0.000165844	-0.00244	-0.00333	-0.00499
-0.16488	-0.000164592	-0.00242	-0.00345	-0.00495
-0.16578	-0.000161552	-0.00239	-0.0032	-0.0049
-0.16668	-0.000160539	-0.00237	-0.00322	-0.00486
-0.16759	-0.000157702	-0.00235	-0.00315	-0.00482
-0.16849	-0.000155056	-0.00232	-0.0032	-0.00478
-0.16937	-0.000151813	-0.0023	-0.00306	-0.00475
-0.17028	-0.000151062	-0.00228	-0.003	-0.0047
-0.17118	-0.000146818	-0.00226	-0.00309	-0.00466
-0.17208	-0.00014925	-0.00224	-0.00296	-0.00462
-0.17298	-0.000148642	-0.00222	-0.00299	-0.00458
-0.17388	-0.000149083	-0.00219	-0.00298	-0.00455
-0.17479	-0.000147545	-0.00217	-0.00295	-0.00451
-0.17569	-0.000146079	-0.00215	-0.00297	-0.00447
-0.17659	-0.000144863	-0.00213	-0.00276	-0.00443
-0.17749	-0.000142896	-0.00211	-0.00285	-0.0044
-0.17839	-0.00014087	-0.00209	-0.00283	-0.00436
-0.1793	-0.000140262	-0.00208	-0.00276	-0.00433
-0.1802	-0.000138497	-0.00206	-0.00275	-0.0043
-0.1811	-0.000136936	-0.00204	-0.00274	-0.00426
-0.182	-0.000136566	-0.00202	-0.00278	-0.00423
-0.1829	-0.000134134	-0.00201	-0.00263	-0.00419
-0.1838	-0.000133157	-0.00199	-0.00279	-0.00416
-0.18469	-0.000133491	-0.00197	-0.00275	-0.00413
-0.18559	-0.00013113	-0.00196	-0.00261	-0.0041
-0.18649	-0.000130069	-0.00194	-0.00273	-0.00407
-0.1874	-0.000130689	-0.00192	-0.00251	-0.00404
-0.1883	-0.0001297	-0.00191	-0.00255	-0.00401
-0.18921	-0.000127852	-0.00189	-0.00254	-0.00398
-0.19011	-0.000126278	-0.00188	-0.00251	-0.00395
-0.191	-0.00012542	-0.00186	-0.00245	-0.00392
-0.19191	-0.000125265	-0.00184	-0.00246	-0.00389
-0.19281	-0.000122142	-0.00182	-0.00251	-0.00386
-0.19371	-0.000122428	-0.00181	-0.0025	-0.00384
-0.19461	-0.00012188	-0.00179	-0.00246	-0.00381
-0.19551	-0.000120711	-0.00177	-0.00245	-0.00378
-0.19641	-0.000119579	-0.00176	-0.00247	-0.00375
-0.19732	-0.000119138	-0.00174	-0.00233	-0.00372
-0.19822	-0.000118089	-0.00173	-0.00227	-0.0037
-0.19912	-0.000116134	-0.00172	-0.00237	-0.00367
-0.20001	-0.000115061	-0.0017	-0.00227	-0.00364
-0.20091	-0.000115097	-0.00169	-0.00227	-0.00362
-0.20181	-0.000114107	-0.00167	-0.0023	-0.00359
-0.20271	-0.000114024	-0.00166	-0.00227	-0.00357
-0.20361	-0.000112319	-0.00165	-0.00233	-0.00354
-0.20451	-0.000109875	-0.00164	-0.00226	-0.00352
-0.20542	-0.000109684	-0.00162	-0.00225	-0.00349
-0.20632	-0.000108707	-0.00161	-0.0022	-0.00346
-0.20722	-0.000107467	-0.0016	-0.00215	-0.00344
-0.20812	-0.000106454	-0.00159	-0.00224	-0.00342
-0.20903	-0.000106764	-0.00158	-0.00209	-0.00339
-0.20993	-0.000104606	-0.00157	-0.00223	-0.00337
-0.21083	-0.000104761	-0.00156	-0.00202	-0.00334
-0.21173	-0.000102973	-0.00154	-0.00218	-0.00332
-0.21263	-0.000100565	-0.00153	-0.00218	-0.0033
-0.21353	-0.000101805	-0.00152	-0.00211	-0.00328
-0.21444	-0.000102222	-0.00151	-0.00201	-0.00326
-0.21532	-9.92537e-05	-0.0015	-0.00214	-0.00324
-0.21622	-9.93729e-05	-0.00148	-0.00208	-0.00321
-0.21713	-9.72867e-05	-0.00147	-0.00215	-0.00319
-0.21803	-9.77039e-05	-0.00146	-0.00205	-0.00317
-0.21893	-9.74298e-05	-0.00145	-0.00215	-0.00315
-0.21983	-9.5737e-05	-0.00144	-0.00206	-0.00313
-0.22073	-9.52363e-05	-0.00143	-0.00209	-0.00311
-0.22163	-9.45091e-05	-0.00142	-0.00203	-0.00309
-0.22254	-9.49144e-05	-0.00141	-0.00201	-0.00307
-0.22344	-9.42469e-05	-0.0014	-0.00199	-0.00305
-0.22434	-9.38296e-05	-0.00139	-0.00195	-0.00303
-0.22524	-9.18984e-05	-0.00138	-0.002	-0.00301
-0.22615	-9.23872e-05	-0.00137	-0.00196	-0.00299
-0.22705	-9.13978e-05	-0.00136	-0.002	-0.00297
-0.22795	-9.03487e-05	-0.00135	-0.00193	-0.00295
-0.22885	-9.0754e-05	-0.00134	-0.00191	-0.00294
-0.22975	-8.85963e-05	-0.00133	-0.00193	-0.00292
-0.23064	-8.86083e-05	-0.00132	-0.00191	-0.0029
-0.23154	-8.94666e-05	-0.00131	-0.00185	-0.00288
-0.23244	-8.79526e-05	-0.00131	-0.00185	-0.00287
-0.23334	-8.56876e-05	-0.0013	-0.00187	-0.00285
-0.23425	-8.51154e-05	-0.00129	-0.00191	-0.00283
-0.23515	-8.55327e-05	-0.00128	-0.0018	-0.00281
-0.23605	-8.52108e-05	-0.00127	-0.00192	-0.0028
-0.23695	-8.46863e-05	-0.00126	-0.00185	-0.00278
-0.23786	-8.44002e-05	-0.00125	-0.00186	-0.00277
-0.23876	-8.24332e-05	-0.00124	-0.00185	-0.00275
-0.23966	-8.38757e-05	-0.00124	-0.00183	-0.00273
-0.24056	-8.28743e-05	-0.00123	-0.00183	-0.00272
-0.24146	-8.25882e-05	-0.00122	-0.00184	-0.0027
-0.24236	-8.11577e-05	-0.00121	-0.00185	-0.00269
-0.24327	-8.14319e-05	-0.0012	-0.0018	-0.00268
-0.24417	-8.07285e-05	-0.0012	-0.00173	-0.00266
-0.24507	-8.17299e-05	-0.00119	-0.00186	-0.00264
-0.24595	-7.89046e-05	-0.00118	-0.00179	-0.00263
-0.24686	-7.95722e-05	-0.00117	-0.00178	-0.00261
-0.24776	-7.82371e-05	-0.00116	-0.00174	-0.0026
-0.24866	-7.75695e-05	-0.00116	-0.0017	-0.00258
-0.24956	-7.83801e-05	-0.00115	-0.0016	-0.00257
-0.25047	-7.60555e-05	-0.00114	-0.0017	-0.00255
-0.25137	-7.65801e-05	-0.00113	-0.00166	-0.00254
-0.25227	-7.68065e-05	-0.00113	-0.00157	-0.00253
-0.25317	-7.4935e-05	-0.00112	-0.00165	-0.00251
-0.25407	-7.40409e-05	-0.00111	-0.00159	-0.0025
-0.25497	-7.30634e-05	-0.00111	-0.00164	-0.00248
-0.25588	-7.24673e-05	-0.0011	-0.00167	-0.00247
-0.25678	-7.14898e-05	-0.00109	-0.00162	-0.00246
-0.25768	-7.25627e-05	-0.00109	-0.00171	-0.00244
-0.25858	-7.22647e-05	-0.00108	-0.00159	-0.00243
-0.25949	-7.13229e-05	-0.00107	-0.00175	-0.00242
-0.26039	-6.86765e-05	-0.00106	-0.00171	-0.0024
-0.26129	-6.84142e-05	-0.00106	-0.00162	-0.00239
-0.26217	-6.91771e-05	-0.00105	-0.00163	-0.00238
-0.26307	-6.98566e-05	-0.00105	-0.00165	-0.00237
-0.26398	-6.77466e-05	-0.00104	-0.00161	-0.00236
-0.26488	-6.77347e-05	-0.00103	-0.00161	-0.00234
-0.26578	-6.65426e-05	-0.00103	-0.00163	-0.00233
-0.26668	-6.59823e-05	-0.00102	-0.00157	-0.00232
-0.26759	-6.56009e-05	-0.00101	-0.00159	-0.00231
-0.26849	-6.62088e-05	-0.00101	-0.00162	-0.00229
-0.26939	-6.53028e-05	-0.000998843	-0.00158	-0.00228
-0.27029	-6.63042e-05	-0.000992036	-0.00157	-0.00227
-0.27119	-6.52075e-05	-0.000987589	-0.00166	-0.00226
-0.2721	-6.6185e-05	-0.000979316	-0.00151	-0.00225
-0.273	-6.49452e-05	-0.000975752	-0.0015	-0.00224
-0.2739	-6.40273e-05	-0.000968468	-0.00154	-0.00223
-0.2748	-6.40392e-05	-0.000963354	-0.00155	-0.00222
-0.2757	-6.41108e-05	-0.000957501	-0.0015	-0.00221
-0.2766	-6.34789e-05	-0.000952649	-0.00153	-0.0022
-0.27749	-6.29663e-05	-0.000946128	-0.00156	-0.00219
-0.27839	-6.34789e-05	-0.000940311	-0.00154	-0.00218
-0.27929	-6.22034e-05	-0.000933242	-0.00155	-0.00217
-0.2802	-6.20842e-05	-0.000927424	-0.0015	-0.00216
-0.2811	-6.33359e-05	-0.000920022	-0.0015	-0.00215
-0.282	-6.23465e-05	-0.000913405	-0.00151	-0.00213
-0.2829	-6.09875e-05	-0.000908923	-0.00142	-0.00212
-0.2838	-6.02365e-05	-0.000904369	-0.00148	-0.00212
-0.2847	-6.04272e-05	-0.000898337	-0.00149	-0.0021
-0.28561	-5.9545e-05	-0.000892043	-0.00155	-0.00209
-0.28651	-5.97239e-05	-0.000887263	-0.00148	-0.00209
-0.28741	-6.02484e-05	-0.000881743	-0.00146	-0.00208
-0.28831	-5.99504e-05	-0.000877392	-0.00154	-0.00207
-0.28921	-5.92709e-05	-0.000873017	-0.00149	-0.00206
-0.29011	-5.9104e-05	-0.000867045	-0.00152	-0.00205
-0.29102	-5.93901e-05	-0.000864065	-0.00147	-0.00204
-0.29192	-5.86271e-05	-0.000859654	-0.00149	-0.00203
-0.2928	-5.84245e-05	-0.00085429	-0.00143	-0.00202
-0.2937	-5.80311e-05	-0.000847864	-0.00134	-0.00201
-0.29461	-5.77807e-05	-0.000842309	-0.00141	-0.002
-0.29551	-5.6529e-05	-0.000836229	-0.00134	-0.00199
-0.29641	-5.77331e-05	-0.000832164	-0.00137	-0.00198
-0.29732	-5.77092e-05	-0.00082761	-0.00136	-0.00198
-0.29822	-5.62787e-05	-0.000823975	-0.00138	-0.00197
-0.29912	-5.58376e-05	-0.000817394	-0.00141	-0.00196
-0.30002	-5.43475e-05	-0.000811994	-0.00135	-0.00195
-0.30092	-5.69463e-05	-0.000807536	-0.00137	-0.00194
-0.30182	-5.45025e-05	-0.000802839	-0.00127	-0.00193
-0.30273	-5.58257e-05	-0.000800109	-0.00133	-0.00193
-0.30363	-5.50628e-05	-0.000795889	-0.00133	-0.00192
-0.30453	-5.51462e-05	-0.000789571	-0.00133	-0.00191
-0.30543	-5.32985e-05	-0.000786519	-0.00129	-0.0019
-0.30633	-5.43118e-05	-0.000781202	-0.00136	-0.00189
-0.30724	-5.38826e-05	-0.00077672	-0.00142	-0.00188
-0.30812	-5.3525e-05	-0.000772166	-0.00138	-0.00188
-0.30902	-5.21183e-05	-0.000769448	-0.00127	-0.00187
-0.30992	-5.38826e-05	-0.000764287	-0.00138	-0.00186
-0.31082	-5.14865e-05	-0.000760829	-0.00126	-0.00185
-0.31173	-5.37038e-05	-0.000754809	-0.00129	-0.00184
-0.31263	-5.15103e-05	-0.000750971	-0.00119	-0.00183
-0.31353	-5.23925e-05	-0.000746012	-0.00123	-0.00183
-0.31444	-5.23448e-05	-0.000742006	-0.00127	-0.00182
-0.31534	-5.19514e-05	-0.000738466	-0.00123	-0.00181
-0.31624	-5.33342e-05	-0.000734699	-0.00135	-0.00181
-0.31714	-5.27024e-05	-0.000730872	-0.0013	-0.0018
-0.31804	-5.0354e-05	-0.000728011	-0.00131	-0.00179
-0.31895	-5.14746e-05	-0.000721705	-0.0013	-0.00178
-0.31985	-5.0056e-05	-0.000720549	-0.00123	-0.00178
-0.32075	-5.16295e-05	-0.000716031	-0.00127	-0.00177
-0.32165	-4.96745e-05	-0.000711083	-0.00126	-0.00176
-0.32255	-5.01513e-05	-0.000708497	-0.00121	-0.00175
-0.32344	-4.99129e-05	-0.000706089	-0.00114	-0.00175
-0.32434	-5.05805e-05	-0.00070188	-0.00122	-0.00174
-0.32524	-4.93646e-05	-0.000697303	-0.0012	-0.00173
-0.32614	-5.04017e-05	-0.000694442	-0.00115	-0.00173
-0.32705	-4.92573e-05	-0.000690675	-0.00131	-0.00172
-0.32795	-4.99487e-05	-0.000687408	-0.00125	-0.00171
-0.32885	-4.99368e-05	-0.000683761	-0.00114	-0.00171
-0.32975	-4.92334e-05	-0.000680006	-0.00122	-0.0017
-0.33065	-4.80056e-05	-0.000678015	-0.00119	-0.00169
-0.33156	-4.75764e-05	-0.000674188	-0.00123	-0.00169
-0.33246	-4.78148e-05	-0.000670111	-0.00123	-0.00168
-0.33336	-4.83632e-05	-0.000666881	-0.00118	-0.00167
-0.33426	-4.66943e-05	-0.000663662	-0.0011	-0.00167
-0.33516	-4.80413e-05	-0.000660872	-0.00122	-0.00166
-0.33606	-4.76122e-05	-0.00065521	-0.00122	-0.00165
-0.33697	-4.86851e-05	-0.000652659	-0.00116	-0.00165
-0.33787	-4.75287e-05	-0.00064975	-0.00112	-0.00164
-0.33875	-4.85063e-05	-0.000647712	-0.00108	-0.00163
-0.33966	-4.61459e-05	-0.000642824	-0.00116	-0.00163
-0.34056	-4.6587e-05	-0.00064106	-0.00111	-0.00162
-0.34146	-4.51565e-05	-0.000636017	-0.00112	-0.00162
-0.34236	-4.47392e-05	-0.000633824	-0.00113	-0.00161
-0.34326	-4.44531e-05	-0.000631535	-0.0011	-0.00161
-0.34416	-4.59909e-05	-0.000629044	-0.00119	-0.0016
-0.34507	-4.45127e-05	-0.000622988	-0.00106	-0.00159
-0.34597	-4.42743e-05	-0.000620806	-0.00107	-0.00159
-0.34687	-4.32611e-05	-0.000619316	-0.00104	-0.00158
-0.34777	-4.45366e-05	-0.000617015	-0.000990748	-0.00158
-0.34868	-4.51803e-05	-0.000613964	-0.001	-0.00157
-0.34957	-4.44174e-05	-0.000608945	-0.0011	-0.00156
-0.35048	-4.41909e-05	-0.000606966	-0.00109	-0.00156
-0.35138	-4.38452e-05	-0.00060612	-0.00114	-0.00155
-0.35228	-4.44055e-05	-0.000602293	-0.00108	-0.00155
-0.35318	-4.23431e-05	-0.000599837	-0.00106	-0.00154
-0.35406	-4.30703e-05	-0.000594854	-0.000917614	-0.00154
-0.35497	-4.40359e-05	-0.000593054	-0.00108	-0.00153
-0.35587	-4.37021e-05	-0.000590622	-0.00107	-0.00153
-0.35677	-4.42624e-05	-0.000587547	-0.000985527	-0.00152
-0.35767	-4.22955e-05	-0.000584936	-0.00108	-0.00152
-0.35858	-4.27604e-05	-0.000581765	-0.000975072	-0.00151
-0.35948	-4.29034e-05	-0.000578356	-0.00115	-0.00151
-0.36038	-4.23431e-05	-0.000576735	-0.00111	-0.0015
-0.36128	-4.23312e-05	-0.000575352	-0.000938511	-0.00149
-0.36218	-4.32014e-05	-0.000571609	-0.00111	-0.00149
-0.36308	-4.22001e-05	-0.000570691	-0.000975072	-0.00148
-0.36399	-4.17471e-05	-0.000567293	-0.000969851	-0.00148
-0.36489	-3.93033e-05	-0.000564373	-0.000964618	-0.00148
-0.36579	-3.83616e-05	-0.000560951	-0.000975072	-0.00147
-0.3667	-3.98874e-05	-0.000557947	-0.00099597	-0.00147
-0.3676	-3.94225e-05	-0.000555336	-0.00106	-0.00146
-0.3685	-3.99709e-05	-0.000552797	-0.00104	-0.00146
-0.36938	-4.00782e-05	-0.00054934	-0.00103	-0.00145
-0.37028	-4.01855e-05	-0.000548494	-0.00102	-0.00145
-0.37118	-4.05073e-05	-0.000545251	-0.00102	-0.00144
-0.37209	-4.01139e-05	-0.0005422	-0.000938511	-0.00144
-0.37299	-3.94821e-05	-0.000539506	-0.000990748	-0.00144
-0.37389	-3.94821e-05	-0.000537491	-0.000959396	-0.00143
-0.37479	-3.85642e-05	-0.000535238	-0.00102	-0.00143
-0.3757	-3.98994e-05	-0.000533307	-0.000901937	-0.00142
-0.3766	-3.92079e-05	-0.000530994	-0.000985527	-0.00141
-0.3775	-3.86238e-05	-0.000529993	-0.00105	-0.00141
-0.3784	-3.79324e-05	-0.000526547	-0.000975072	-0.00141
-0.3793	-3.85404e-05	-0.000524962	-0.00099597	-0.0014
-0.3802	-3.80754e-05	-0.000519097	-0.000922835	-0.0014
-0.38111	-3.85642e-05	-0.000517046	-0.000907159	-0.00139
-0.38201	-3.82304e-05	-0.000514543	-0.000969851	-0.00139
-0.38291	-3.78251e-05	-0.000513577	-0.000943732	-0.00139
-0.38381	-3.79086e-05	-0.000511515	-0.000985527	-0.00138
-0.3847	-3.87311e-05	-0.00050956	-0.00101	-0.00138
-0.3856	-3.76463e-05	-0.000507236	-0.000980294	-0.00137
-0.3865	-3.83496e-05	-0.000506806	-0.000975072	-0.00137
-0.3874	-3.71456e-05	-0.00050559	-0.000907159	-0.00136
-0.3883	-3.85642e-05	-0.000503373	-0.000975072	-0.00136
-0.38921	-3.83854e-05	-0.000500798	-0.000964618	-0.00136
-0.39011	-3.80158e-05	-0.00049808	-0.000959396	-0.00135
-0.39101	-3.88026e-05	-0.000496411	-0.00099597	-0.00135
-0.39191	-3.81827e-05	-0.00049473	-0.000990748	-0.00135
-0.39281	-3.61681e-05	-0.000494611	-0.00101	-0.00134
-0.39371	-3.7694e-05	-0.000490832	-0.000948954	-0.00134
-0.39462	-3.618e-05	-0.000488913	-0.000938511	-0.00133
-0.39552	-3.62873e-05	-0.00048728	-0.000907159	-0.00133
-0.39642	-3.66688e-05	-0.000485122	-0.00091238	-0.00133
-0.39732	-3.7241e-05	-0.000485182	-0.000865364	-0.00133
-0.39822	-3.65615e-05	-0.000481856	-0.000839245	-0.00132
-0.39912	-3.60847e-05	-0.000480986	-0.000938511	-0.00132
-0.40001	-3.81827e-05	-0.00047859	-0.000943732	-0.00131
-0.40091	-3.74317e-05	-0.00047698	-0.000938511	-0.00131
-0.40181	-3.82185e-05	-0.000476336	-0.000943732	-0.00131
-0.40272	-3.73721e-05	-0.000473881	-0.000933278	-0.0013
-0.40362	-3.61681e-05	-0.000473738	-0.000980294	-0.0013
-0.40452	-3.68237e-05	-0.000471556	-0.000886261	-0.0013
-0.40542	-3.58582e-05	-0.000471067	-0.000933278	-0.00129
-0.40632	-3.55601e-05	-0.00046643	-0.000813115	-0.00129
-0.40722	-3.50714e-05	-0.000464463	-0.000907159	-0.00129
-0.40813	-3.37005e-05	-0.000460744	-0.000959396	-0.00129
-0.40903	-3.57032e-05	-0.000459194	-0.000860143	-0.00128
-0.40993	-3.59058e-05	-0.000457704	-0.000907159	-0.00128
-0.41083	-3.58224e-05	-0.000458264	-0.000860143	-0.00128
-0.41173	-3.51906e-05	-0.000456262	-0.00103	-0.00127
-0.41263	-3.4678e-05	-0.000453448	-0.001	-0.00127
-0.41354	-3.68357e-05	-0.000451565	-0.000802672	-0.00127
-0.41444	-3.58105e-05	-0.000450528	-0.000907159	-0.00127
-0.41532	-3.37362e-05	-0.000447273	-0.000922835	-0.00126
-0.41623	-3.50714e-05	-0.000446713	-0.000943732	-0.00126
-0.41713	-3.42607e-05	-0.000445056	-0.001	-0.00126
-0.41803	-3.4225e-05	-0.000443387	-0.000917614	-0.00125
-0.41893	-3.46422e-05	-0.000440395	-0.000985527	-0.00125
-0.41983	-3.41773e-05	-0.000439441	-0.000865364	-0.00125
-0.42074	-3.18408e-05	-0.000437737	-0.000896716	-0.00125
-0.42164	-3.20435e-05	-0.00043714	-0.000818348	-0.00125
-0.42254	-3.22938e-05	-0.00043714	-0.000870585	-0.00124
-0.42344	-3.20196e-05	-0.000434828	-0.000860143	-0.00124
-0.42434	-3.28541e-05	-0.000432909	-0.000959396	-0.00124
-0.42524	-3.33548e-05	-0.000431824	-0.000959396	-0.00123
-0.42615	-3.20077e-05	-0.000430799	-0.000854909	-0.00123
-0.42705	-3.15189e-05	-0.000428176	-0.000959396	-0.00123
-0.42795	-3.10063e-05	-0.000427771	-0.000865364	-0.00123
-0.42885	-3.23892e-05	-0.000425732	-0.000896716	-0.00122
-0.42975	-3.19839e-05	-0.000425017	-0.000896716	-0.00122
-0.43064	-3.15666e-05	-0.000423968	-0.000891483	-0.00122
-0.43154	-3.16262e-05	-0.000421929	-0.000875807	-0.00122
-0.43244	-3.23176e-05	-0.000423765	-0.000849688	-0.00121
-0.43334	-3.26276e-05	-0.000420403	-0.000875807	-0.00121
-0.43425	-3.16262e-05	-0.00041734	-0.000875807	-0.00121
-0.43515	-3.30806e-05	-0.00041604	-0.000792217	-0.00121
-0.43605	-3.25799e-05	-0.000416327	-0.00101	-0.0012
-0.43695	-3.20435e-05	-0.000414133	-0.000896716	-0.0012
-0.43786	-3.19481e-05	-0.00041275	-0.000933278	-0.0012
-0.43876	-3.07441e-05	-0.000411761	-0.000917614	-0.0012
-0.43966	-3.11852e-05	-0.000410414	-0.000870585	-0.00119
-0.44056	-3.09229e-05	-0.000409186	-0.000875807	-0.00119
-0.44146	-2.93016e-05	-0.000407648	-0.000860143	-0.00119
-0.44236	-2.91228e-05	-0.000406492	-0.000849688	-0.00119
-0.44327	-2.90632e-05	-0.000406635	-0.000797439	-0.00118
-0.44417	-3.17693e-05	-0.000407028	-0.000844467	-0.00118
-0.44507	-3.09229e-05	-0.000402844	-0.000823569	-0.00118
-0.44595	-3.11255e-05	-0.000403321	-0.000844467	-0.00118
-0.44686	-3.10302e-05	-0.000400603	-0.000948954	-0.00118
-0.44776	-3.1364e-05	-0.000398767	-0.000907159	-0.00117
-0.44866	-3.05414e-05	-0.000397885	-0.000933278	-0.00117
-0.44956	-3.14713e-05	-0.000396323	-0.000818348	-0.00117
-0.45046	-3.06845e-05	-0.000397277	-0.000844467	-0.00117
-0.45136	-3.08633e-05	-0.000394344	-0.000849688	-0.00117
-0.45227	-3.06368e-05	-0.000393987	-0.000813115	-0.00116
-0.45317	-3.02792e-05	-0.000391018	-0.000870585	-0.00116
-0.45407	-3.15905e-05	-0.000389862	-0.000849688	-0.00116
-0.45498	-2.99931e-05	-0.000388396	-0.000870585	-0.00116
-0.45588	-3.24249e-05	-0.000388074	-0.000954175	-0.00116
-0.45678	-3.11971e-05	-0.00038687	-0.000870585	-0.00115
-0.45768	-2.98262e-05	-0.000387585	-0.000938511	-0.00115
-0.45858	-3.09348e-05	-0.000386834	-0.000766098	-0.00115
-0.45948	-3.08037e-05	-0.000385475	-0.000823569	-0.00115
-0.46038	-3.05295e-05	-0.000384116	-0.000870585	-0.00115
-0.46127	-3.08633e-05	-0.000384092	-0.000834012	-0.00114
-0.46217	-2.88486e-05	-0.000381482	-0.000844467	-0.00114
-0.46307	-2.99573e-05	-0.000380003	-0.000860143	-0.00114
-0.46398	-2.86341e-05	-0.000380778	-0.00102	-0.00114
-0.46488	-2.85506e-05	-0.00037992	-0.000896716	-0.00114
-0.46578	-2.88844e-05	-0.000377977	-0.000865364	-0.00114
-0.46668	-2.90751e-05	-0.000378478	-0.000922835	-0.00113
-0.46758	-3.04341e-05	-0.000376654	-0.000875807	-0.00113
-0.46849	-3.1054e-05	-0.000374985	-0.000786996	-0.00113
-0.46939	-3.02911e-05	-0.000374699	-0.000818348	-0.00113
-0.47029	-3.02315e-05	-0.000373816	-0.000860143	-0.00113
-0.47119	-3.09825e-05	-0.000370359	-0.000844467	-0.00112
-0.47209	-3.12567e-05	-0.000369799	-0.000917614	-0.00112
-0.47299	-3.07322e-05	-0.000369656	-0.000870585	-0.00112
-0.4739	-2.95043e-05	-0.000368071	-0.000834012	-0.00112
-0.4748	-2.9707e-05	-0.000367939	-0.000917614	-0.00112
-0.4757	-2.84314e-05	-0.000367594	-0.000933278	-0.00111
-0.47658	-2.79069e-05	-0.000366139	-0.000781775	-0.00111
-0.47749	-2.9397e-05	-0.00036639	-0.000818348	-0.00111
-0.47839	-2.83718e-05	-0.000364876	-0.000818348	-0.00111
-0.47929	-2.85029e-05	-0.000365007	-0.000865364	-0.00111
-0.48019	-2.85864e-05	-0.000363255	-0.000745201	-0.00111
-0.48109	-2.91824e-05	-0.000362563	-0.000849688	-0.00111
-0.482	-2.98619e-05	-0.000360847	-0.000886261	-0.0011
-0.4829	-2.84433e-05	-0.000360894	-0.000886261	-0.0011
-0.4838	-2.97666e-05	-0.000359786	-0.000776541	-0.0011
-0.4847	-3.07202e-05	-0.000359595	-0.000860143	-0.0011
-0.4856	-3.04222e-05	-0.00035851	-0.000786996	-0.0011
-0.48651	-2.88963e-05	-0.000357735	-0.000818348	-0.00109
-0.48741	-2.81692e-05	-0.000356936	-0.000734746	-0.00109
-0.48831	-2.83003e-05	-0.000357032	-0.000823569	-0.00109
-0.48921	-2.90036e-05	-0.000354838	-0.000839245	-0.00109
-0.49011	-2.83718e-05	-0.000355113	-0.00088104	-0.00109
-0.49102	-2.75493e-05	-0.000351977	-0.000849688	-0.00109
-0.4919	-2.73824e-05	-0.000352848	-0.000813115	-0.00109
-0.4928	-2.77638e-05	-0.000352573	-0.000854909	-0.00109
-0.4937	-2.67625e-05	-0.000350666	-0.000828791	-0.00108
-0.4946	-2.85983e-05	-0.000350583	-0.000823569	-0.00108
-0.49551	-2.79069e-05	-0.000350761	-0.000792217	-0.00108
-0.49641	-2.96354e-05	-0.000347924	-0.000797439	-0.00108
-0.49731	-3.00288e-05	-0.000349164	-0.000724304	-0.00108
-0.49821	-3.03149e-05	-0.000348949	-0.000760877	-0.00108
-0.49912	-2.95758e-05	-0.0003479	-0.000823569	-0.00108
-0.50002	-2.93612e-05	-0.000348651	-0.000828791	-0.00108
-0.50092	-2.82049e-05	-0.000347888	-0.000792217	-0.00107
-0.50182	-2.774e-05	-0.000345707	-0.000818348	-0.00107
-0.50272	-2.79427e-05	-0.000345516	-0.000839245	-0.00107
-0.50362	-2.80261e-05	-0.000345218	-0.000807893	-0.00107
-0.50452	-2.9397e-05	-0.000344455	-0.000750422	-0.00107
-0.50542	-2.9242e-05	-0.000343514	-0.000802672	-0.00107
-0.50633	-2.87414e-05	-0.0003425	-0.000703406	-0.00107
-0.50723	-2.79427e-05	-0.000341582	-0.000755644	-0.00107
-0.50812	-2.74539e-05	-0.00034101	-0.000834012	-0.00107
-0.50902	-2.62737e-05	-0.000341356	-0.00077132	-0.00106
-0.50992	-2.70486e-05	-0.000339437	-0.000844467	-0.00106
-0.51082	-2.58088e-05	-0.000339556	-0.000755644	-0.00106
-0.51172	-2.67744e-05	-0.000339544	-0.000886261	-0.00106
-0.51263	-2.62976e-05	-0.00033803	-0.000860143	-0.00106
-0.51353	-2.70367e-05	-0.000335753	-0.000708628	-0.00106
-0.51443	-2.59995e-05	-0.000336242	-0.000776541	-0.00106
-0.51533	-2.77519e-05	-0.00033536	-0.000781775	-0.00106
-0.51623	-2.55466e-05	-0.000335062	-0.000818348	-0.00105
-0.51714	-2.65121e-05	-0.000333965	-0.000807893	-0.00105
-0.51804	-2.48432e-05	-0.000334036	-0.000766098	-0.00105
-0.51894	-2.62499e-05	-0.000334156	-0.000875807	-0.00105
-0.51984	-2.59995e-05	-0.000334072	-0.00073998	-0.00105
-0.52074	-2.73108e-05	-0.000332177	-0.000797439	-0.00105
-0.52165	-2.57373e-05	-0.000331116	-0.000755644	-0.00105
-0.52255	-2.79427e-05	-0.000332665	-0.00073998	-0.00105
-0.52343	-2.6691e-05	-0.000330114	-0.000813115	-0.00105
-0.52433	-2.67506e-05	-0.00033083	-0.000682509	-0.00105
-0.52524	-2.60711e-05	-0.000331581	-0.000776541	-0.00105
-0.52614	-2.73466e-05	-0.000329292	-0.000776541	-0.00104
-0.52704	-2.50816e-05	-0.000329816	-0.000854909	-0.00104
-0.52794	-2.64049e-05	-0.000329339	-0.000750422	-0.00104
-0.52885	-2.68817e-05	-0.000328565	-0.000651157	-0.00104
-0.52975	-2.60115e-05	-0.000328004	-0.000724304	-0.00104
-0.53065	-2.56538e-05	-0.000325322	-0.000745201	-0.00104
-0.53155	-2.74062e-05	-0.000323975	-0.000786996	-0.00104
-0.53245	-2.7144e-05	-0.000326288	-0.000692952	-0.00104
-0.53335	-2.82526e-05	-0.00032289	-0.000802672	-0.00104
-0.53426	-2.75612e-05	-0.00032351	-0.000755644	-0.00103
-0.53516	-2.84314e-05	-0.000321937	-0.000813115	-0.00103
-0.53606	-2.79665e-05	-0.000321007	-0.000755644	-0.00103
-0.53696	-2.85864e-05	-0.000322616	-0.000724304	-0.00103
-0.53786	-2.82168e-05	-0.000321817	-0.000656378	-0.00103
-0.53875	-2.87056e-05	-0.000320518	-0.000750422	-0.00103
-0.53965	-2.84314e-05	-0.000322235	-0.000625038	-0.00103
-0.54055	-2.91348e-05	-0.00032084	-0.000792217	-0.00103
-0.54145	-2.76566e-05	-0.000321221	-0.000724304	-0.00103
-0.54235	-2.83122e-05	-0.000319994	-0.000802672	-0.00103
-0.54326	-2.8038e-05	-0.000320113	-0.000802672	-0.00102
-0.54416	-2.88844e-05	-0.000318599	-0.000760877	-0.00102
-0.54507	-2.70486e-05	-0.00032022	-0.00077132	-0.00102
-0.54597	-2.83957e-05	-0.000318813	-0.000792217	-0.00102
-0.54687	-2.81811e-05	-0.000318885	-0.000781775	-0.00102
-0.54777	-2.73824e-05	-0.000317001	-0.00068773	-0.00102
-0.54867	-2.78592e-05	-0.000316918	-0.000750422	-0.00102
-0.54957	-2.85745e-05	-0.000315785	-0.000656378	-0.00102
-0.55048	-2.53439e-05	-0.000316524	-0.000672054	-0.00102
-0.55138	-2.68817e-05	-0.00031513	-0.00077132	-0.00102
-0.55228	-2.64287e-05	-0.000313556	-0.000708628	-0.00102
-0.55318	-3.01003e-05	-0.000313234	-0.000760877	-0.00102
-0.55407	-2.82526e-05	-0.000314295	-0.000713849	-0.00101
-0.55497	-2.75135e-05	-0.000313663	-0.000734746	-0.00102
-0.55587	-2.64645e-05	-0.00031414	-0.000724304	-0.00101
-0.55677	-2.93612e-05	-0.000314021	-0.000604141	-0.00101
-0.55767	-2.83599e-05	-0.000314915	-0.000698173	-0.00101
-0.55857	-2.92778e-05	-0.000313699	-0.000672054	-0.00101
-0.55948	-2.76923e-05	-0.000314462	-0.000682509	-0.00101
-0.56038	-2.80976e-05	-0.000312018	-0.000813115	-0.00101
-0.56128	-2.47717e-05	-0.00031358	-0.000776541	-0.00101
-0.56218	-2.774e-05	-0.000312126	-0.000797439	-0.00101
-0.56308	-2.64764e-05	-0.00031184	-0.000672054	-0.00101
-0.56399	-2.60949e-05	-0.00031091	-0.000839245	-0.00101
-0.56489	-2.59757e-05	-0.000310552	-0.00077132	-0.001
-0.56579	-2.66671e-05	-0.000308847	-0.000677276	-0.00101
-0.56669	-2.54869e-05	-0.000310063	-0.000729525	-0.001
-0.56759	-2.59399e-05	-0.000309432	-0.000766098	-0.00101
-0.56849	-2.61068e-05	-0.000308657	-0.000776541	-0.00101
-0.56938	-2.83837e-05	-0.000309157	-0.000844467	-0.001
-0.57028	-2.74062e-05	-0.000308025	-0.000839245	-0.001
-0.57118	-2.81811e-05	-0.000307179	-0.000807893	-0.001
-0.57208	-2.92778e-05	-0.000307524	-0.000776541	-0.001
-0.57299	-2.81692e-05	-0.000306535	-0.000760877	-0.001
-0.57389	-2.78115e-05	-0.000307143	-0.000692952	-0.001
-0.57479	-2.78831e-05	-0.000305974	-0.000755644	-0.001
-0.57569	-2.62856e-05	-0.000307751	-0.000807893	-0.001
-0.57659	-2.65718e-05	-0.000306618	-0.000797439	-0.001
-0.57749	-2.47121e-05	-0.000306153	-0.000844467	-0.000999808
-0.5784	-2.79903e-05	-0.000306523	-0.000792217	-0.000999188
-0.5793	-2.65241e-05	-0.000306213	-0.000766098	-0.000999367
-0.5802	-2.84076e-05	-0.00030582	-0.000781775	-0.000997865
-0.58111	-2.92063e-05	-0.000304627	-0.000645936	-0.00099628
-0.58201	-2.87771e-05	-0.000303507	-0.00071907	-0.000997114
-0.58291	-2.86698e-05	-0.000304532	-0.000708628	-0.00099498
-0.58381	-2.72393e-05	-0.000304711	-0.000792217	-0.000996089
-0.58469	-2.70963e-05	-0.000302458	-0.000703406	-0.000993681
-0.5856	-2.77519e-05	-0.000302577	-0.00077132	-0.000993168
-0.5865	-2.73466e-05	-0.000302804	-0.000807893	-0.000992382
-0.5874	-2.62022e-05	-0.000304198	-0.000818348	-0.000993681
-0.5883	-2.67744e-05	-0.000303531	-0.000734746	-0.000992262
-0.5892	-2.7585e-05	-0.000302172	-0.000724304	-0.00099057
-0.5901	-2.73585e-05	-0.000301528	-0.000672054	-0.000990546
-0.59101	-3.01957e-05	-0.000300646	-0.000713849	-0.000990093
-0.59191	-2.76804e-05	-0.000300729	-0.000645936	-0.000988495
-0.59281	-2.7597e-05	-0.000300884	-0.000729525	-0.0009884
-0.59371	-2.70844e-05	-0.000301838	-0.000708628	-0.000988567
-0.59461	-2.90036e-05	-0.000300026	-0.000844467	-0.000989282
-0.59551	-2.84553e-05	-0.000299251	-0.000750422	-0.00098784
-0.59642	-2.97546e-05	-0.000299847	-0.000750422	-0.000990903
-0.59732	-2.86937e-05	-0.000300205	-0.000776541	-0.000988829
-0.59822	-2.78831e-05	-0.000299227	-0.000807893	-0.000987554
-0.59913	-2.59042e-05	-0.000298929	-0.000802672	-0.000986278
-0.60001	-2.79307e-05	-0.000298011	-0.000797439	-0.000985348
		-0.000294876	-0.000729525	-0.000981557
		-0.000294781	-0.000619805	-0.000980306
		-0.000292027	-0.000640702	-0.000978279
		-0.000293088	-0.000692952	-0.000980413
		-0.00029459	-0.000635481	-0.000978184
		-0.000292587	-0.000677276	-0.000977612
		-0.00029074	-0.000713849	-0.000975788
		-0.000288963	-0.000745201	-0.000974202
		-0.00028851	-0.000734746	-0.000973129
		-0.000287902	-0.000666833	-0.000971854
		-0.000285709	-0.00071907	-0.000970161
		-0.000285316	-0.000557113	-0.000970817
		-0.000283384	-0.000745201	-0.000968874
		-0.000284779	-0.000755644	-0.000969219
		-0.000282645	-0.000645936	-0.000968027
		-0.000283289	-0.000672054	-0.00096755
		-0.000282335	-0.000656378	-0.000968814
		-0.000281692	-0.000677276	-0.000968027
		-0.000280809	-0.000677276	-0.000966108
		-0.000279951	-0.000625038	-0.000966334
		-0.000278854	-0.00073998	-0.000966704
		-0.000277221	-0.000760877	-0.000966454
		-0.000277436	-0.000786996	-0.000965273
		-0.00027746	-0.00077132	-0.00096519
		-0.00027566	-0.000734746	-0.000965536
		-0.000276268	-0.000766098	-0.00096463
		-0.000276852	-0.000640702	-0.00096451
		-0.000275862	-0.000677276	-0.000965798
		-0.000275087	-0.000682509	-0.000965536
		-0.00027535	-0.000734746	-0.000964749
		-0.000273442	-0.000598907	-0.000964701
		-0.000273228	-0.000698173	-0.000964189
		-0.000273311	-0.00071907	-0.000964868
		-0.000273156	-0.000786996	-0.000964046
		-0.000274968	-0.000698173	-0.000963581
		-0.000272369	-0.000666833	-0.00096308
		-0.000272727	-0.000635481	-0.0009619
		-0.000272441	-0.000703406	-0.000961781
		-0.000271881	-0.000583243	-0.000960732
		-0.000272417	-0.000672054	-0.000960875
		-0.000271022	-0.000698173	-0.00096128
		-0.000271916	-0.000698173	-0.000961196
		-0.000270176	-0.000734746	-0.000960672
		-0.000271034	-0.000640702	-0.000961173
		-0.000268948	-0.00071907	-0.000960457
		-0.000270677	-0.000703406	-0.000958955
		-0.000269914	-0.000729525	-0.000958169
		-0.000268424	-0.000698173	-0.000959218
		-0.000267887	-0.000682509	-0.000957608
		-0.000268757	-0.000745201	-0.000959194
		-0.000267577	-0.000713849	-0.000959849
		-0.000266087	-0.000750422	-0.000959623
		-0.000266838	-0.000713849	-0.000959849
		-0.000268722	-0.000760877	-0.000959337
		-0.000266624	-0.000614583	-0.000959349
		-0.000267577	-0.000609362	-0.000957894
		-0.000267875	-0.000708628	-0.000957632
		-0.000269032	-0.000619805	-0.000957632
		-0.000266635	-0.000651157	-0.000958002
		-0.000268221	-0.000640702	-0.000958669
		-0.00026778	-0.00068773	-0.000959206
		-0.000266945	-0.000692952	-0.000959122
		-0.0002689	-0.000640702	-0.000960302
		-0.000267458	-0.000672054	-0.000961411
		-0.000266671	-0.000557113	-0.000960922
		-0.000266421	-0.000666833	-0.000960946
		-0.000264657	-0.000614583	-0.00096103
		-0.000266159	-0.000614583	-0.000958025
		-0.000265694	-0.000682509	-0.000957096
		-0.000266278	-0.000677276	-0.00095824
		-0.000263596	-0.000797439	-0.000960481
		-0.000264359	-0.00073998	-0.000959551
		-0.000265634	-0.000708628	-0.000960493
		-0.000263906	-0.00073998	-0.000960278
		-0.000265336	-0.000692952	-0.000961506
		-0.000266218	-0.000656378	-0.000959277
		-0.000264275	-0.000609362	-0.000959957
		-0.00026387	-0.000677276	-0.000960684
		-0.000264812	-0.000682509	-0.00096128
		-0.000265563	-0.000760877	-0.000961292
		-0.000266337	-0.000776541	-0.000960493
		-0.000265074	-0.000692952	-0.000961363
		-0.00026623	-0.000666833	-0.000963151
		-0.000265825	-0.000729525	-0.000962651
		-0.000265372	-0.000604141	-0.00096457
		-0.00026381	-0.000598907	-0.000965703
		-0.000264299	-0.000640702	-0.000967634
		-0.000263011	-0.000672054	-0.000967658
		-0.000264657	-0.000562334	-0.000969374
		-0.00026356	-0.00073998	-0.000968409
		-0.000264418	-0.000713849	-0.000968194
		-0.000263178	-0.000666833	-0.000968456
		-0.000263381	-0.00063026	-0.000967956
		-0.000263333	-0.000703406	-0.000968397
		-0.000262833	-0.000598907	-0.000970423
		-0.00026294	-0.000645936	-0.000968969
		-0.000264359	-0.000567567	-0.000970876
		-0.000263715	-0.000698173	-0.00097146
		-0.000263762	-0.000672054	-0.000970602
		-0.000263	-0.000672054	-0.000969636
		-0.000263417	-0.000682509	-0.000970411
		-0.000264537	-0.000619805	-0.000971448
		-0.000266206	-0.000651157	-0.000973296
		-0.000265133	-0.000703406	-0.000972164
		-0.000265312	-0.000635481	-0.00097394
		-0.000264251	-0.000593686	-0.000974488
		-0.000264704	-0.000651157	-0.000975156
		-0.000263679	-0.000672054	-0.000975561
		-0.000263953	-0.000708628	-0.000976741
		-0.000264311	-0.000692952	-0.000978124
		-0.000266957	-0.000724304	-0.000979841
		-0.000265062	-0.000745201	-0.000980377
		-0.000267577	-0.000593686	-0.000977898
		-0.000265825	-0.000640702	-0.000979078
		-0.000265968	-0.000645936	-0.000981629
		-0.000263345	-0.000588465	-0.000981462
		-0.000264692	-0.00063026	-0.000980997
		-0.000263906	-0.00054667	-0.000981176
		-0.000265944	-0.000645936	-0.000982678
		-0.000263691	-0.000692952	-0.000982642
		-0.000266349	-0.000672054	-0.00098275
		-0.000264549	-0.000656378	-0.000983691
		-0.000265801	-0.000525773	-0.000985217
		-0.000264728	-0.000598907	-0.000986266
		-0.000265503	-0.000609362	-0.000986719
		-0.000264764	-0.000609362	-0.000987136
		-0.000265789	-0.000666833	-0.000987101
		-0.000266671	-0.000661612	-0.000987577
		-0.000268579	-0.000734746	-0.000987589
		-0.000268805	-0.000703406	-0.000989747
		-0.000268853	-0.000776541	-0.000990582
		-0.000268316	-0.00071907	-0.000989914
		-0.00026722	-0.000588465	-0.000991821
		-0.000267553	-0.000666833	-0.000992751
		-0.000268757	-0.000588465	-0.00099144
		-0.00026741	-0.000604141	-0.00099169
		-0.000268972	-0.000729525	-0.000993073
		-0.000266933	-0.000776541	-0.000995529
		-0.000268269	-0.00073998	-0.000997066
		-0.000268257	-0.000703406	-0.00099715
		-0.000267982	-0.00073998	-0.000996649
		-0.000267899	-0.000677276	-0.000997663
		-0.000268674	-0.000625038	-0.000996459
		-0.000269079	-0.00063026	-0.000998139
		-0.000269067	-0.000703406	-0.000999403
		-0.000269747	-0.000672054	-0.000999093
		-0.000270009	-0.000583243	-0.000998151
		-0.000270379	-0.000677276	-0.001
		-0.000269747	-0.000635481	-0.001
		-0.000269794	-0.000562334	-0.001
		-0.000271559	-0.000766098	-0.001
		-0.000271428	-0.000682509	-0.001
		-0.000271618	-0.000682509	-0.001
		-0.000270832	-0.000745201	-0.00101
		-0.000271082	-0.000713849	-0.00101
		-0.000271714	-0.000645936	-0.00101
		-0.000272954	-0.000734746	-0.00101
		-0.000274038	-0.000698173	-0.00101
		-0.000273228	-0.000635481	-0.00101
		-0.000273263	-0.000677276	-0.00101
		-0.000272644	-0.000640702	-0.00101
		-0.000271404	-0.00071907	-0.00101
		-0.000274014	-0.000745201	-0.00101
		-0.000273824	-0.000745201	-0.00102
		-0.000273907	-0.000760877	-0.00102
		-0.000273645	-0.000645936	-0.00102
		-0.000273252	-0.000692952	-0.00102
		-0.000275445	-0.000645936	-0.00102
		-0.000275505	-0.000619805	-0.00102
		-0.00027653	-0.000677276	-0.00102
		-0.000276411	-0.000766098	-0.00102
		-0.000274754	-0.000713849	-0.00103
		-0.000276339	-0.00077132	-0.00102
		-0.000276887	-0.00068773	-0.00103
		-0.000277317	-0.000692952	-0.00103
		-0.000278556	-0.00063026	-0.00103
		-0.000278652	-0.000651157	-0.00103
		-0.000278461	-0.00071907	-0.00103
		-0.000279558	-0.000724304	-0.00103
		-0.000280249	-0.000666833	-0.00103
		-0.000281072	-0.000703406	-0.00104
		-0.000280678	-0.000823569	-0.00104
		-0.00028044	-0.000813115	-0.00104
		-0.000281024	-0.000766098	-0.00104
		-0.000282288	-0.000724304	-0.00104
		-0.0002823	-0.000698173	-0.00104
		-0.000282097	-0.000677276	-0.00104
		-0.00028249	-0.000698173	-0.00104
		-0.000283539	-0.000724304	-0.00104
		-0.000283289	-0.00071907	-0.00105
		-0.000283158	-0.000818348	-0.00105
		-0.000283515	-0.000802672	-0.00105
		-0.000285482	-0.00077132	-0.00105
		-0.000285578	-0.00073998	-0.00105
		-0.000285399	-0.000834012	-0.00105
		-0.000285161	-0.000645936	-0.00106
		-0.000286329	-0.000729525	-0.00106
		-0.000287354	-0.00071907	-0.00106
		-0.000288177	-0.000766098	-0.00106
		-0.000288045	-0.000645936	-0.00106
		-0.000289178	-0.000692952	-0.00106
		-0.000288689	-0.000724304	-0.00106
		-0.000290096	-0.000802672	-0.00107
		-0.000290287	-0.000708628	-0.00107
		-0.000290859	-0.000745201	-0.00107
		-0.000290942	-0.000713849	-0.00107
		-0.000292122	-0.000776541	-0.00107
		-0.000294232	-0.000677276	-0.00108
		-0.000294793	-0.000807893	-0.00108
		-0.00029248	-0.000792217	-0.00108
		-0.00029465	-0.000834012	-0.00108
		-0.000294507	-0.000860143	-0.00108
		-0.0002949	-0.00073998	-0.00108
		-0.00029403	-0.000797439	-0.00109
		-0.000296271	-0.000813115	-0.00109
		-0.000296533	-0.000807893	-0.00109
		-0.000297213	-0.000750422	-0.00109
		-0.000296795	-0.000745201	-0.00109
		-0.000297415	-0.000818348	-0.00109
		-0.000298512	-0.000776541	-0.0011
		-0.00029943	-0.000786996	-0.0011
		-0.000299144	-0.000834012	-0.0011
		-0.000299406	-0.000860143	-0.0011
		-0.000300109	-0.000745201	-0.0011
		-0.000301325	-0.000661612	-0.0011
		-0.000302064	-0.000745201	-0.00111
		-0.00030278	-0.000729525	-0.00111
		-0.000302804	-0.000698173	-0.00111
		-0.000303817	-0.000766098	-0.00111
		-0.000302291	-0.000760877	-0.00111
		-0.000302994	-0.000834012	-0.00112
		-0.000304258	-0.000818348	-0.00112
		-0.000304949	-0.000766098	-0.00112
		-0.000305867	-0.000651157	-0.00112
		-0.000306571	-0.000776541	-0.00112
		-0.000308585	-0.000786996	-0.00113
		-0.000309289	-0.000766098	-0.00113
		-0.000309706	-0.000776541	-0.00113
		-0.000310326	-0.000802672	-0.00113
		-0.000310707	-0.000896716	-0.00113
		-0.000310838	-0.000849688	-0.00114
		-0.000310516	-0.000860143	-0.00114
		-0.000311279	-0.000823569	-0.00114
		-0.000313497	-0.000766098	-0.00114
		-0.000312936	-0.000734746	-0.00114
		-0.000314283	-0.000692952	-0.00115
		-0.000315619	-0.000807893	-0.00115
		-0.00031395	-0.000818348	-0.00115
		-0.000315368	-0.000854909	-0.00115
		-0.000314677	-0.000849688	-0.00116
		-0.000316727	-0.000891483	-0.00116
		-0.000319052	-0.000844467	-0.00116
		-0.000320649	-0.000891483	-0.00116
		-0.000319994	-0.00077132	-0.00117
		-0.000320804	-0.000792217	-0.00117
		-0.000320768	-0.000745201	-0.00117
		-0.000322557	-0.000797439	-0.00118
		-0.000323784	-0.000698173	-0.00118
		-0.000323522	-0.000797439	-0.00118
		-0.000324488	-0.000839245	-0.00118
		-0.000325	-0.000849688	-0.00119
		-0.000326192	-0.000766098	-0.00119
		-0.000325429	-0.000766098	-0.00119
		-0.00032661	-0.000766098	-0.00119
		-0.00032891	-0.000797439	-0.00119
		-0.000329316	-0.000724304	-0.0012
		-0.000330102	-0.000849688	-0.0012
		-0.000330508	-0.000786996	-0.0012
		-0.000332785	-0.000886261	-0.0012
		-0.000332963	-0.000901937	-0.00121
		-0.000335228	-0.000802672	-0.00121
		-0.000335705	-0.000813115	-0.00121
		-0.000336719	-0.000860143	-0.00122
		-0.000337052	-0.000834012	-0.00122
		-0.000339139	-0.000834012	-0.00122
		-0.000338841	-0.000797439	-0.00122
		-0.000341022	-0.000849688	-0.00123
		-0.000340962	-0.000849688	-0.00123
		-0.000342369	-0.000901937	-0.00123
		-0.000342798	-0.000792217	-0.00124
		-0.000344276	-0.000828791	-0.00124
		-0.000344503	-0.000703406	-0.00124
		-0.000346184	-0.00073998	-0.00125
		-0.000347662	-0.000828791	-0.00125
		-0.000348854	-0.000776541	-0.00125
		-0.000348687	-0.000834012	-0.00126
		-0.00034945	-0.000865364	-0.00126
		-0.000350285	-0.000917614	-0.00126
		-0.000351667	-0.000875807	-0.00127
		-0.000354826	-0.000854909	-0.00127
		-0.000356233	-0.000875807	-0.00127
		-0.000356627	-0.00073998	-0.00128
		-0.000357807	-0.000844467	-0.00128
		-0.000359893	-0.000823569	-0.00128
		-0.00036149	-0.000839245	-0.00129
		-0.000361443	-0.000823569	-0.00129
		-0.000362515	-0.000839245	-0.00129
		-0.000364089	-0.000980294	-0.0013
		-0.000365341	-0.000943732	-0.0013
		-0.000366747	-0.00091238	-0.0013
		-0.000366735	-0.000928056	-0.00131
		-0.000370228	-0.000823569	-0.00131
		-0.000371015	-0.000849688	-0.00131
		-0.000372946	-0.000802672	-0.00132
		-0.000373578	-0.000860143	-0.00132
		-0.000376534	-0.000839245	-0.00133
		-0.000376916	-0.000813115	-0.00133
		-0.00037868	-0.00088104	-0.00134
		-0.000377953	-0.000849688	-0.00134
		-0.000381017	-0.000865364	-0.00134
		-0.000382376	-0.000786996	-0.00135
		-0.00038408	-0.000834012	-0.00135
		-0.000383294	-0.000870585	-0.00135
		-0.000386763	-0.000860143	-0.00136
		-0.000387096	-0.000802672	-0.00136
		-0.000388587	-0.000828791	-0.00137
		-0.000390112	-0.000896716	-0.00137
		-0.000392652	-0.000875807	-0.00138
		-0.00039171	-0.000901937	-0.00138
		-0.000393772	-0.000834012	-0.00139
		-0.000395727	-0.00091238	-0.00139
		-0.000398624	-0.000886261	-0.0014
		-0.000398397	-0.000891483	-0.0014
		-0.000403607	-0.000849688	-0.0014
		-0.00040226	-0.000964618	-0.00141
		-0.000404954	-0.000922835	-0.00141
		-0.000404751	-0.000901937	-0.00142
		-0.000407398	-0.00103	-0.00142
		-0.000407934	-0.000954175	-0.00143
		-0.000409222	-0.000854909	-0.00143
		-0.000410461	-0.000928056	-0.00144
		-0.000413609	-0.000917614	-0.00144
		-0.000414693	-0.000928056	-0.00145
		-0.000417519	-0.000875807	-0.00145
		-0.000418568	-0.00102	-0.00146
		-0.000421238	-0.000917614	-0.00146
		-0.000421238	-0.000922835	-0.00147
		-0.000423574	-0.000891483	-0.00147
		-0.00042336	-0.000969851	-0.00148
		-0.000425959	-0.000849688	-0.00148
		-0.000428009	-0.000886261	-0.00149
		-0.000431848	-0.000975072	-0.00149
		-0.000431311	-0.000954175	-0.0015
		-0.000432754	-0.000886261	-0.0015
		-0.000435758	-0.000975072	-0.00151
		-0.000435925	-0.00104	-0.00151
		-0.000438905	-0.00104	-0.00152
		-0.000442243	-0.000964618	-0.00153
		-0.000441802	-0.00102	-0.00153
		-0.00044409	-0.000849688	-0.00154
		-0.000446761	-0.000964618	-0.00154
		-0.000449157	-0.00102	-0.00155
		-0.000450289	-0.000975072	-0.00156
		-0.00045234	-0.000975072	-0.00156
		-0.000453734	-0.00103	-0.00157
		-0.000458014	-0.00115	-0.00157
		-0.000459111	-0.00118	-0.00158
		-0.000460708	-0.00105	-0.00159
		-0.000462663	-0.00113	-0.0016
		-0.000467253	-0.00104	-0.0016
		-0.000467694	-0.00104	-0.00161
		-0.000469804	-0.000985527	-0.00161
		-0.000469279	-0.00105	-0.00162
		-0.000473976	-0.00111	-0.00163
		-0.000476456	-0.00109	-0.00164
		-0.000479805	-0.00111	-0.00164
		-0.000481987	-0.00105	-0.00165
		-0.000483882	-0.00107	-0.00165
		-0.000486004	-0.00116	-0.00166
		-0.000487888	-0.00104	-0.00167
		-0.00048914	-0.0011	-0.00168
		-0.00049268	-0.0011	-0.00168
		-0.000494671	-0.00118	-0.00169
		-0.000496745	-0.00104	-0.0017
		-0.000498319	-0.00118	-0.00171
		-0.000502932	-0.0012	-0.00171
		-0.000505793	-0.00114	-0.00172
		-0.000509238	-0.00114	-0.00173
		-0.000509906	-0.00116	-0.00174
		-0.000513422	-0.00118	-0.00175
		-0.000516558	-0.00114	-0.00175
		-0.000519466	-0.00108	-0.00176
		-0.000521195	-0.00128	-0.00177
		-0.000523508	-0.00125	-0.00178
		-0.000525546	-0.00135	-0.00179
		-0.000530398	-0.00127	-0.00179
		-0.000532389	-0.00129	-0.0018
		-0.000534034	-0.00128	-0.00181
		-0.000536394	-0.00127	-0.00182
		-0.000539887	-0.00131	-0.00183
		-0.000542223	-0.00125	-0.00184
		-0.000546849	-0.00133	-0.00185
		-0.000548422	-0.00113	-0.00186
		-0.000551903	-0.00124	-0.00187
		-0.000553632	-0.00128	-0.00188
		-0.000558734	-0.00118	-0.00188
		-0.00056318	-0.00129	-0.00189
		-0.000565386	-0.00126	-0.0019
		-0.000567627	-0.00122	-0.00191
		-0.000571263	-0.00125	-0.00192
		-0.000573409	-0.00125	-0.00193
		-0.000577927	-0.00118	-0.00194
		-0.000580728	-0.00131	-0.00195
		-0.00058279	-0.00129	-0.00196
		-0.000587559	-0.00142	-0.00197
		-0.000589871	-0.0014	-0.00198
		-0.000593388	-0.00147	-0.00199
		-0.000595903	-0.00135	-0.002
		-0.000599372	-0.00158	-0.00201
		-0.000602543	-0.00142	-0.00202
		-0.000606072	-0.00143	-0.00203
		-0.000608397	-0.00138	-0.00204
		-0.000612605	-0.00138	-0.00205
		-0.000616777	-0.00141	-0.00206
		-0.000620985	-0.00138	-0.00207
		-0.000623763	-0.00138	-0.00209
		-0.000629282	-0.00146	-0.0021
		-0.000632536	-0.00153	-0.00211
		-0.000637293	-0.0015	-0.00212
		-0.000642324	-0.00134	-0.00213
		-0.000645816	-0.00151	-0.00215
		-0.000649655	-0.00148	-0.00216
		-0.000653982	-0.00142	-0.00217
		-0.000658417	-0.00147	-0.00218
		-0.000662196	-0.00142	-0.00219
		-0.000665581	-0.00156	-0.0022
		-0.000670564	-0.00146	-0.00221
		-0.000672913	-0.00148	-0.00223
		-0.000676167	-0.00154	-0.00224
		-0.000680578	-0.00157	-0.00225
		-0.000684965	-0.00147	-0.00227
		-0.000689876	-0.00153	-0.00228
		-0.000694013	-0.0015	-0.00229
		-0.000698876	-0.0016	-0.00231
		-0.000703478	-0.00148	-0.00232
		-0.00070852	-0.00166	-0.00233
		-0.000714552	-0.00158	-0.00235
		-0.000718844	-0.00159	-0.00236
		-0.000723922	-0.00165	-0.00238
		-0.000726926	-0.00157	-0.00239
		-0.000731134	-0.00165	-0.00241
		-0.000736713	-0.00166	-0.00242
		-0.000743067	-0.00163	-0.00244
		-0.000745511	-0.00161	-0.00245
		-0.000749302	-0.00164	-0.00246
		-0.000754428	-0.00153	-0.00248
		-0.00075947	-0.00158	-0.00249
		-0.000765026	-0.00167	-0.00251
		-0.000769269	-0.00163	-0.00252
		-0.000774848	-0.00166	-0.00254
		-0.000779092	-0.00174	-0.00255
		-0.000784338	-0.00173	-0.00257
		-0.00078969	-0.00171	-0.00259
		-0.000795102	-0.00172	-0.0026
		-0.000801015	-0.00172	-0.00262
		-0.000805545	-0.00168	-0.00264
		-0.000810635	-0.00171	-0.00266
		-0.000816906	-0.00176	-0.00267
		-0.000823498	-0.00178	-0.00269
		-0.000828314	-0.00176	-0.00271
		-0.00083425	-0.0018	-0.00273
		-0.000839913	-0.0019	-0.00274
		-0.000846159	-0.00186	-0.00276
		-0.000852621	-0.00186	-0.00278
		-0.000858521	-0.0019	-0.00279
		-0.000865078	-0.00186	-0.00281
		-0.000869775	-0.00189	-0.00283
		-0.000877488	-0.00183	-0.00285
		-0.000883031	-0.00182	-0.00287
		-0.00088923	-0.00191	-0.00289
		-0.000896919	-0.00187	-0.00291
		-0.000902963	-0.00194	-0.00293
		-0.000908625	-0.00192	-0.00295
		-0.000914454	-0.0019	-0.00297
		-0.000922382	-0.00187	-0.00299
		-0.000929844	-0.00188	-0.00301
		-0.000938821	-0.00195	-0.00303
		-0.000943995	-0.00197	-0.00305
		-0.000950789	-0.00194	-0.00307
		-0.00095731	-0.00194	-0.00309
		-0.000963652	-0.00198	-0.00312
		-0.000972354	-0.00198	-0.00314
		-0.000978494	-0.00193	-0.00316
		-0.000986826	-0.0021	-0.00319
		-0.000993609	-0.00209	-0.00321
		-0.001	-0.00204	-0.00323
		-0.00101	-0.00212	-0.00325
		-0.00102	-0.00199	-0.00328
		-0.00103	-0.00209	-0.0033
		-0.00104	-0.00209	-0.00332
		-0.00104	-0.00211	-0.00335
		-0.00105	-0.00207	-0.00337
		-0.00106	-0.00212	-0.00339
		-0.00107	-0.00222	-0.00342
		-0.00108	-0.00218	-0.00345
		-0.00109	-0.00224	-0.00347
		-0.00109	-0.0022	-0.0035
		-0.0011	-0.0022	-0.00352
		-0.00111	-0.00215	-0.00355
		-0.00112	-0.00215	-0.00357
		-0.00113	-0.00224	-0.0036
		-0.00114	-0.00221	-0.00362
		-0.00115	-0.00231	-0.00365
		-0.00116	-0.00224	-0.00368
		-0.00117	-0.00224	-0.00371
		-0.00117	-0.00227	-0.00374
		-0.00119	-0.00231	-0.00376
		-0.00119	-0.00232	-0.00379
		-0.0012	-0.00236	-0.00382
		-0.00121	-0.00237	-0.00385
		-0.00122	-0.00237	-0.00389
		-0.00123	-0.00241	-0.00392
		-0.00124	-0.00249	-0.00395
		-0.00125	-0.00247	-0.00398
		-0.00126	-0.00256	-0.00401
		-0.00127	-0.00253	-0.00405
		-0.00129	-0.00252	-0.00408
		-0.0013	-0.00258	-0.00412
		-0.00131	-0.00259	-0.00415
		-0.00132	-0.0027	-0.00418
		-0.00133	-0.00263	-0.00422
		-0.00134	-0.0027	-0.00426
		-0.00135	-0.0027	-0.00429
		-0.00136	-0.00278	-0.00433
		-0.00137	-0.0027	-0.00436
		-0.00139	-0.00269	-0.0044
		-0.0014	-0.00273	-0.00444
		-0.00141	-0.00272	-0.00448
		-0.00142	-0.00282	-0.00452
		-0.00143	-0.00298	-0.00456
		-0.00145	-0.00291	-0.0046
		-0.00146	-0.00287	-0.00464
		-0.00147	-0.00299	-0.00468
		-0.00149	-0.00284	-0.00472
		-0.0015	-0.00302	-0.00476
		-0.00151	-0.00302	-0.0048
		-0.00153	-0.00294	-0.00484
		-0.00154	-0.00299	-0.00489
		-0.00156	-0.00296	-0.00493
		-0.00157	-0.00317	-0.00498
		-0.00159	-0.00308	-0.00502
		-0.0016	-0.00324	-0.00507
		-0.00161	-0.00323	-0.00511
		-0.00163	-0.00328	-0.00516
		-0.00164	-0.00335	-0.00521
		-0.00166	-0.00328	-0.00526
		-0.00168	-0.00328	-0.0053
		-0.00169	-0.00331	-0.00535
		-0.00171	-0.00342	-0.0054
		-0.00172	-0.00349	-0.00546
		-0.00174	-0.00347	-0.00551
		-0.00176	-0.00349	-0.00556
		-0.00177	-0.00356	-0.00562
		-0.00179	-0.00365	-0.00567
		-0.00181	-0.00366	-0.00572
		-0.00182	-0.00362	-0.00578
		-0.00184	-0.00362	-0.00584
		-0.00186	-0.00378	-0.0059
		-0.00188	-0.00369	-0.00596
		-0.0019	-0.00389	-0.00602
		-0.00192	-0.00386	-0.00608
		-0.00194	-0.00401	-0.00614
		-0.00196	-0.00389	-0.0062
		-0.00198	-0.00404	-0.00626
		-0.002	-0.00404	-0.00633
		-0.00202	-0.00402	-0.00639
		-0.00204	-0.00418	-0.00646
		-0.00206	-0.00411	-0.00653
		-0.00208	-0.0043	-0.00659
		-0.0021	-0.00429	-0.00666
		-0.00212	-0.00432	-0.00673
		-0.00215	-0.00436	-0.0068
		-0.00217	-0.00447	-0.00688
		-0.00219	-0.00458	-0.00695
		-0.00221	-0.00465	-0.00703
		-0.00224	-0.00467	-0.00711
		-0.00226	-0.0047	-0.00719
		-0.00228	-0.00475	-0.00727
		-0.00231	-0.00476	-0.00735
		-0.00233	-0.00476	-0.00742
		-0.00236	-0.00479	-0.00751
		-0.00239	-0.00505	-0.0076
		-0.00241	-0.00492	-0.00768
		-0.00244	-0.00504	-0.00777
		-0.00247	-0.00507	-0.00786
		-0.00249	-0.00513	-0.00794
		-0.00252	-0.00526	-0.00804
		-0.00255	-0.00532	-0.00813
		-0.00258	-0.0054	-0.00823
		-0.0026	-0.00543	-0.00832
		-0.00263	-0.00543	-0.00842
		-0.00266	-0.00569	-0.00852
		-0.00269	-0.00569	-0.00862
		-0.00272	-0.00585	-0.00872
		-0.00276	-0.00583	-0.00883
		-0.00279	-0.00597	-0.00893
		-0.00282	-0.00594	-0.00904
		-0.00285	-0.00604	-0.00915
		-0.00289	-0.00622	-0.00926
		-0.00292	-0.00631	-0.00938
		-0.00296	-0.00637	-0.0095
		-0.00299	-0.00646	-0.00962
		-0.00303	-0.0064	-0.00974
		-0.00306	-0.00657	-0.00986
		-0.0031	-0.00654	-0.00999
		-0.00314	-0.00679	-0.01011
		-0.00318	-0.00671	-0.01025
		-0.00321	-0.00697	-0.01038
		-0.00325	-0.007	-0.01052
		-0.0033	-0.00728	-0.01065
		-0.00334	-0.00727	-0.0108
		-0.00338	-0.00731	-0.01094
		-0.00343	-0.00732	-0.01109
		-0.00347	-0.00764	-0.01124
		-0.00352	-0.00761	-0.01139
		-0.00356	-0.00788	-0.01154
		-0.00361	-0.00805	-0.0117
		-0.00365	-0.00803	-0.01186
		-0.0037	-0.00821	-0.01203
		-0.00374	-0.00815	-0.0122
		-0.00379	-0.00848	-0.01237
		-0.00384	-0.00856	-0.01254
		-0.00389	-0.00856	-0.01272
		-0.00394	-0.00873	-0.01291
		-0.004	-0.00888	-0.0131
		-0.00405	-0.00899	-0.01329
		-0.0041	-0.00929	-0.01349
		-0.00416	-0.00929	-0.01369
		-0.00422	-0.00944	-0.01389
		-0.00428	-0.00962	-0.0141
		-0.00434	-0.00979	-0.01432
		-0.0044	-0.00995	-0.01453
		-0.00446	-0.00996	-0.01476
		-0.00452	-0.01019	-0.01498
		-0.00459	-0.01038	-0.01522
		-0.00465	-0.01053	-0.01545
		-0.00472	-0.01068	-0.01569
		-0.00478	-0.01101	-0.01595
		-0.00485	-0.01105	-0.01621
		-0.00493	-0.01131	-0.01647
		-0.005	-0.01157	-0.01674
		-0.00508	-0.01177	-0.01701
		-0.00516	-0.01199	-0.0173
		-0.00523	-0.01214	-0.01759
		-0.00531	-0.01233	-0.01788
		-0.00539	-0.01249	-0.01819
		-0.00547	-0.01274	-0.01849
		-0.00555	-0.01291	-0.01882
		-0.00564	-0.01323	-0.01915
		-0.00573	-0.01349	-0.01949
		-0.00582	-0.01379	-0.01984
		-0.00591	-0.01402	-0.0202
		-0.006	-0.01433	-0.02056
		-0.0061	-0.01448	-0.02093
		-0.0062	-0.0149	-0.02132
		-0.0063	-0.01512	-0.02172
		-0.0064	-0.01536	-0.02213
		-0.00651	-0.01568	-0.02254
		-0.00661	-0.01592	-0.02298
		-0.00672	-0.01634	-0.02343
		-0.00684	-0.01665	-0.02389
		-0.00696	-0.017	-0.02436
		-0.00707	-0.01744	-0.02485
		-0.00719	-0.01768	-0.02535
		-0.00731	-0.01806	-0.02587
		-0.00744	-0.01768	-0.0264
		-0.00757	-0.01888	-0.02695
		-0.0077	-0.01934	-0.02752
		-0.00784	-0.01976	-0.0281
		-0.00798	-0.02026	-0.02871
		-0.00812	-0.02066	-0.02933
		-0.00827	-0.02122	-0.02997
		-0.00842	-0.02156	-0.03064
		-0.00857	-0.0221	-0.03133
		-0.00874	-0.02262	-0.03205
		-0.0089	-0.02328	-0.03277
		-0.00906	-0.02388	-0.03354
		-0.00923	-0.02454	-0.03433
		-0.00941	-0.02513	-0.03514
		-0.00959	-0.02572	-0.036
		-0.00978	-0.02633	-0.03688
		-0.00998	-0.02714	-0.0378
		-0.01018	-0.02767	-0.03875
		-0.01038	-0.02861	-0.03974
		-0.01059	-0.02934	-0.04077
		-0.0108	-0.0302	-0.04184
		-0.01102	-0.03118	-0.04295
		-0.01125	-0.0321	-0.04411
		-0.01148	-0.03312	-0.04532
		-0.01172	-0.03418	-0.04659
		-0.01197	-0.03514	-0.04791
		-0.01221	-0.03629	-0.04927
		-0.01247	-0.03738	-0.05069
		-0.01274	-0.0387	-0.05219
		-0.01302	-0.0399	-0.05376
		-0.01331	-0.04144	-0.0554
		-0.0136	-0.04292	-0.05711
		-0.0139	-0.04453	-0.0589
		-0.01422	-0.04614	-0.0608
		-0.01454	-0.04762	-0.0628
		-0.01487	-0.04963	-0.06489
		-0.01522	-0.05149	-0.06708
		-0.01558	-0.05357	-0.06937
		-0.01596	-0.05572	-0.07181
		-0.01634	-0.05799	-0.07437
		-0.01675	-0.06067	-0.07709
		-0.01716	-0.06297	-0.07997
		-0.01759	-0.06594	-0.08301
		-0.01803	-0.06874	-0.08621
		-0.01849	-0.07193	-0.0896
		-0.01896	-0.07474	-0.09317
		-0.01945	-0.07829	-0.09692
		-0.01996	-0.0819	-0.10086
		-0.02049	-0.08564	-0.10951
		-0.02104	-0.08955	-0.11415
		-0.0216	-0.09351	-0.11883
		-0.0222	-0.0977	-0.12371
		-0.02281	-0.10222	-0.12879
		-0.02346	-0.10664	-0.13413
		-0.02414	-0.11096	-0.13975
		-0.02484	-0.11665	-0.14568
		-0.02558	-0.12135	-0.15203
		-0.02634	-0.12657	-0.15897
		-0.02711	-0.13155	-0.16682
		-0.02792	-0.13752	-0.1763
		-0.02876	-0.14264	-0.1892
		-0.02965	-0.14965	-0.2117
		-0.03057	-0.1583	-0.25571
		-0.03155	-0.16755	-0.304
		-0.03256	-0.18269	-0.34539
		-0.03362	-0.21475	-0.38086
		-0.03472	-0.29546	-0.41041
		-0.03588	-0.36465	-0.43477
		-0.0371	-0.42011	-0.4554
		-0.0384	-0.46134	-0.47304
		-0.03976	-0.4886	-0.48821
		-0.04119	-0.50895	-0.50184
		-0.04268	-0.52489	-0.51427
		-0.04423	-0.54059	-0.52593
		-0.04584	-0.55704	-0.53707
		-0.04754	-0.57377	-0.54756
		-0.04932	-0.59173	-0.55758
		-0.0512	-0.6062	-0.567
		-0.05317	-0.61899	-0.57579
		-0.05525	-0.62994	-0.58365
		-0.05742	-0.6393	-0.59088
		-0.0597	-0.64686	-0.59744
		-0.06208	-0.6526	-0.60347
		-0.06457	-0.65819	-0.60901
		-0.06719	-0.66313	-0.61407
		-0.06992	-0.66614	-0.61879
		-0.07278	-0.66952	-0.62319
		-0.07575	-0.67211	-0.62731
		-0.07884	-0.67469	-0.6312
		-0.08205	-0.67812	-0.63494
		-0.0854	-0.68052	-0.63853
		-0.08887	-0.68296	-0.64197
		-0.09247	-0.68442	-0.64529
		-0.0962	-0.68597	-0.64855
		-0.10004	-0.68856	-0.65174
		-0.10834	-0.68856	-0.65488
		-0.11281	-0.69034	-0.65794
		-0.11743	-0.69161	-0.66096
		-0.12229	-0.69293	-0.66393
		-0.12756	-0.69392	-0.66684
		-0.13345	-0.69617	-0.66972
		-0.14035	-0.69786	-0.6726
		-0.14916	-0.69829	-0.67543
		-0.16245	-0.69815	-0.6782
		-0.19241	-0.69937	-0.68095
		-0.25946	-0.70012	-0.68367
		-0.31831	-0.70115	-0.68635
		-0.36065	-0.70092	-0.68902
		-0.38972	-0.70299	-0.69162
		-0.40982	-0.70327	-0.69421
		-0.42459	-0.70398	-0.69678
		-0.43589	-0.70473	-0.6993
		-0.44503	-0.70534	-0.70176
		-0.45296	-0.70633	-0.70423
		-0.4596	-0.70614	-0.70661
		-0.46547	-0.70647	-0.70892
		-0.47073	-0.70811	-0.71116
		-0.47555	-0.70811	-0.71336
		-0.47998	-0.70882	-0.71548
		-0.48413	-0.70962	-0.71755
		-0.48799	-0.7099	-0.71956
		-0.49167	-0.70994	-0.72152
		-0.49521	-0.70952	-0.7234
		-0.49854	-0.71056	-0.72519
		-0.50179	-0.71084	-0.72693
		-0.50481	-0.71131	-0.72862
		-0.50775	-0.7123	-0.73024
		-0.51052	-0.71192	-0.7318
		-0.51318	-0.71267	-0.7333
		-0.51567	-0.71197	-0.73476
		-0.5181	-0.71314	-0.73614
		-0.52048	-0.71324	-0.73751
		-0.52282	-0.71333	-0.73881
		-0.52507	-0.71356	-0.74008
		-0.52726	-0.71394	-0.74129
		-0.52946	-0.71474	-0.74244
		-0.53157	-0.71493	-0.74354
		-0.53367	-0.71469	-0.74457
		-0.53568	-0.7154	-0.74555
		-0.53768	-0.71507	-0.74648
		-0.53963	-0.71521	-0.74735
		-0.54155	-0.71521	-0.74818
		-0.54342	-0.71502	-0.74897
		-0.54527	-0.71582	-0.74971
		-0.54708	-0.71657	-0.7504
		-0.5489	-0.71681	-0.75104
		-0.55065	-0.71638	-0.75165
		-0.55239	-0.71591	-0.75222
		-0.55412	-0.7169	-0.75276
		-0.55583	-0.71591	-0.75327
		-0.55754	-0.71648	-0.75377
		-0.55922	-0.71676	-0.75422
		-0.56087	-0.717	-0.75465
		-0.56247	-0.71657	-0.75506
		-0.56403	-0.71667	-0.75545
		-0.56561	-0.71718	-0.75581
		-0.5671	-0.71737	-0.75616
		-0.56858	-0.7169	-0.75649
		-0.57002	-0.71704	-0.75679
		-0.57143	-0.71709	-0.75709
		-0.57282	-0.71765	-0.75737
		-0.57422	-0.717	-0.75764
		-0.57562	-0.71822	-0.75788
		-0.577	-0.71784	-0.7581
		-0.57828	-0.71794	-0.75831
		-0.57956	-0.71826	-0.75852
		-0.5808	-0.71779	-0.75872
		-0.58204	-0.71794	-0.7589
		-0.58327	-0.71808	-0.75907
		-0.58448	-0.71873	-0.75923
		-0.58563	-0.71803	-0.75939
		-0.58675	-0.71817	-0.75954
		-0.58783	-0.71845	-0.75969
		-0.58892	-0.71878	-0.75984
		-0.58997	-0.71831	-0.75998
		-0.59102	-0.71775	-0.76012
		-0.59202	-0.71803	-0.76025
		-0.59303	-0.71714	-0.76037
		-0.59405	-0.7169	-0.76048
		-0.595	-0.71817	-0.76058
		-0.59589	-0.71742	-0.76068
		-0.59677	-0.71794	-0.76079
		-0.59762	-0.71859	-0.7609
		-0.59846	-0.71779	-0.76099
		-0.59928	-0.71765	-0.76109
		-0.60009	-0.71718	-0.76117
		-0.60088	-0.71732	-0.76126
		-0.60165	-0.71817	-0.76135
		-0.60242	-0.71761	-0.76143
		-0.60315	-0.7185	-0.76151
		-0.60386	-0.71803	-0.76158
		-0.60458	-0.71836	-0.76165
		-0.60524	-0.71761	-0.76173
		-0.60589	-0.71855	-0.7618
		-0.60654	-0.71836	-0.76186
		-0.60719	-0.71803	-0.76193
		-0.60778	-0.71817	-0.762
		-0.60835	-0.71869	-0.76206
		-0.60892	-0.71859	-0.76212
		-0.60947	-0.71869	-0.76217
		-0.60999	-0.71803	-0.76222
		-0.61047	-0.71822	-0.76227
		-0.61099	-0.71756	-0.76232
		-0.61146	-0.71779	-0.76237
		-0.61191	-0.71742	-0.76243
		-0.61234	-0.71723	-0.76247
		-0.61275	-0.71775	-0.76252
		-0.61316	-0.7185	-0.76257
		-0.61355	-0.71855	-0.76261
		-0.61394	-0.71789	-0.76265
		-0.61431	-0.71765	-0.76269
		-0.61466	-0.71765	-0.76272
		-0.615	-0.717	-0.76275
		-0.61533	-0.71709	-0.76279
		-0.61568	-0.71761	-0.76282
		-0.61598	-0.71709	-0.76286
		-0.61629	-0.71653	-0.76289
		-0.61655	-0.71718	-0.76293
		-0.61683	-0.71765	-0.76297
		-0.61709	-0.7177	-0.763
		-0.61736	-0.71728	-0.76303
		-0.61761	-0.71742	-0.76306
		-0.61785	-0.71681	-0.7631
		-0.61811	-0.71723	-0.76312
		-0.61838	-0.7162	-0.76315
		-0.61858	-0.71742	-0.76317
		-0.61877	-0.71681	-0.7632
		-0.61897	-0.71751	-0.76323
		-0.61914	-0.71714	-0.76325
		-0.61934	-0.71676	-0.76328
		-0.61951	-0.71709	-0.7633
		-0.61966	-0.71718	-0.76333
		-0.61984	-0.71685	-0.76335
		-0.61999	-0.71624	-0.76337
		-0.62016	-0.71676	-0.76339
		-0.62036	-0.71596	-0.7634
		-0.62053	-0.71554	-0.76342
		-0.62064	-0.71704	-0.76344
		-0.62077	-0.7161	-0.76346
		-0.6209	-0.71662	-0.76349
		-0.62103	-0.71685	-0.7635
		-0.62113	-0.71643	-0.76351
		-0.62126	-0.71671	-0.76353
		-0.62135	-0.71601	-0.76354
		-0.62148	-0.71629	-0.76355
		-0.62158	-0.71591	-0.76357
		-0.62168	-0.71596	-0.76359
		-0.62177	-0.71667	-0.76361
		-0.62186	-0.71629	-0.76363
		-0.62196	-0.71638	-0.76364
		-0.62206	-0.71596	-0.76365
		-0.62213	-0.71685	-0.76367
		-0.62224	-0.71648	-0.76368
		-0.62232	-0.7161	-0.76369
		-0.6224	-0.71606	-0.7637
		-0.62249	-0.7161	-0.76371
		-0.62256	-0.71577	-0.76372
		-0.62264	-0.71573	-0.76374
		-0.62268	-0.71516	-0.76375
		-0.62277	-0.71568	-0.76376
		-0.6228	-0.71535	-0.76377
		-0.62284	-0.71554	-0.76379
		-0.62291	-0.71516	-0.7638
		-0.62297	-0.71488	-0.76381
		-0.62301	-0.71587	-0.76382
		-0.62306	-0.71544	-0.76383
		-0.62311	-0.71606	-0.76384
		-0.62315	-0.71606	-0.76384
		-0.62317	-0.71591	-0.76385
		-0.62324	-0.7153	-0.76386
		-0.62324	-0.71502	-0.76387
		-0.62329	-0.71535	-0.76388
		-0.62333	-0.71563	-0.76388
		-0.62337	-0.71554	-0.76389
		-0.62342	-0.71512	-0.7639
		-0.62343	-0.71502	-0.76391
		-0.62348	-0.71563	-0.76392
		-0.62352	-0.7153	-0.76393
		-0.62355	-0.71653	-0.76394
		-0.6236	-0.71568	-0.76394
		-0.62363	-0.71535	-0.76396
		-0.62367	-0.71601	-0.76396
		-0.62369	-0.71483	-0.76396
		-0.62373	-0.71512	-0.76397
		-0.62375	-0.71521	-0.76398
		-0.62376	-0.71615	-0.76399
		-0.6238	-0.71591	-0.764
		-0.62382	-0.71549	-0.764
		-0.62387	-0.71554	-0.76401
		-0.6239	-0.71582	-0.76401
		-0.62392	-0.7154	-0.76402
		-0.62394	-0.71502	-0.76402
		-0.62397	-0.71559	-0.76403
		-0.624	-0.71629	-0.76403
		-0.62403	-0.71568	-0.76404
		-0.62405	-0.7161	-0.76405
		-0.62406	-0.71629	-0.76407
		-0.6241	-0.71643	-0.76408
		-0.62411	-0.71554	-0.76409
		-0.62414	-0.7153	-0.7641
		-0.62416	-0.71497	-0.76411
		-0.62419	-0.71479	-0.76412
		-0.62421	-0.71516	-0.76413
		-0.62421	-0.71591	-0.76413
		-0.62424	-0.71563	-0.76414
		-0.62425	-0.7161	-0.76415
		-0.62426	-0.71549	-0.76415
		-0.62429	-0.7161	-0.76416
		-0.6243	-0.71488	-0.76416
		-0.62432	-0.71582	-0.76416
		-0.62434	-0.71577	-0.76417
		-0.62437	-0.71521	-0.76418
		-0.6244	-0.71568	-0.76418
		-0.62442	-0.71615	-0.76418
		-0.62444	-0.71676	-0.76419
		-0.62446	-0.71676	-0.76419
		-0.62449	-0.71648	-0.7642
		-0.62454	-0.71671	-0.7642
		-0.62458	-0.71559	-0.76421
		-0.6246	-0.7161	-0.76421
		-0.62459	-0.71544	-0.76422
		-0.62462	-0.71544	-0.76421
		-0.62464	-0.71591	-0.76421
		-0.62465	-0.71671	-0.7642
		-0.62467	-0.7169	-0.7642
		-0.6247	-0.71653	-0.7642
		-0.62471	-0.71662	-0.7642
		-0.62473	-0.71704	-0.7642
		-0.62474	-0.71554	-0.76421
		-0.62476	-0.71624	-0.76422
		-0.62476	-0.71662	-0.76422
		-0.62479	-0.71648	-0.76422
		-0.62479	-0.71573	-0.76422
		-0.62481	-0.717	-0.76422

## Sheet: Figure 4h
Time (s)	Vout (V)	Time (s)	Vout (V)	Time (s)	Vout (V)	Time (s)	Vout (V)	Time (s)	Vout (V)	Time (s)	Vout (V)	Time (s)	Vout (V)	Time (s)	Vout (V)	Time (s)	Vout (V)	Time (s)	Vout (V)	Time (s)	Vout (V)	Time (s)	Vout (V)	Time (s)	Vout (V)	Time (s)	Vout (V)	Time (s)	Vout (V)	Time (s)	Vout (V)	Time (s)	Vout (V)	Time (s)	Vout (V)	Time (s)	Vout (V)	Time (s)	Vout (V)
0	-0.62188	205.4	-0.05488	416.08	-0.61722	621.48	-0.05983	826.9	-0.34327	1036.6	-0.49801	1246.3	-0.05874	1457	-0.66781	1662.4	-0.05026	1873.1	-0.0531	2083.8	-0.06015	2294.5	-0.66949	2500	-0.0622	2710.7	-0.145	2920.4	-0.07137	3131.1	-0.06224	3341.8	-0.06486	3552.5	-0.67917	3757.9	-0.05901	3969	-0.66026
0.00205	-0.64451	206.411	-0.64452	416.082	-0.63017	621.482	-0.07208	826.902	-0.3936	1036.6	-0.53359	1247.31	-0.65241	1457	-0.67106	1663.41	-0.67684	1874.11	-0.67167	2084.81	-0.683	2294.5	-0.67593	2501.01	-0.68621	2710.7	-0.22758	2921.41	-0.68284	3132.11	-0.68981	3342.81	-0.68329	3552.5	-0.68215	3758.91	-0.68709	3969	-0.67739
0.00411	-0.65708	206.413	-0.6537	416.084	-0.63726	621.484	-0.08738	826.904	-0.44039	1036.6	-0.56844	1247.31	-0.66239	1457	-0.67153	1663.42	-0.6756	1874.11	-0.68031	2084.82	-0.68714	2294.5	-0.67678	2501.02	-0.69054	2710.7	-0.30778	2921.41	-0.68435	3132.11	-0.69141	3342.81	-0.68535	3552.5	-0.68485	3758.91	-0.68919	3969	-0.68697
0.00616	-0.66184	206.415	-0.66215	416.086	-0.64167	621.486	-0.11077	826.906	-0.48708	1036.61	-0.60217	1247.31	-0.67084	1457.01	-0.67157	1663.42	-0.675	1874.11	-0.68407	2084.82	-0.68932	2294.51	-0.67675	2501.02	-0.69335	2710.71	-0.37421	2921.42	-0.68796	3132.11	-0.69036	3342.81	-0.68919	3552.51	-0.68899	3758.92	-0.69283	3969.01	-0.69224
0.00822	-0.66241	206.417	-0.66868	416.088	-0.64506	621.488	-0.15688	826.908	-0.53128	1036.61	-0.63063	1247.31	-0.67802	1457.01	-0.67325	1663.42	-0.6772	1874.12	-0.684	2084.82	-0.68859	2294.51	-0.67714	2501.02	-0.69417	2710.71	-0.43708	2921.42	-0.69218	3132.12	-0.68792	3342.82	-0.6935	3552.51	-0.69343	3758.92	-0.69682	3969.01	-0.69513
0.01027	-0.66165	206.419	-0.67284	416.09	-0.65064	621.49	-0.23295	826.91	-0.57101	1036.61	-0.65049	1247.32	-0.68249	1457.01	-0.67726	1663.42	-0.68107	1874.12	-0.68202	2084.82	-0.68635	2294.51	-0.6802	2501.02	-0.69287	2710.71	-0.49767	2921.42	-0.6955	3132.12	-0.68628	3342.82	-0.69631	3552.51	-0.69659	3758.92	-0.69923	3969.01	-0.69527
0.01232	-0.6609	206.421	-0.67437	416.092	-0.65725	621.492	-0.31081	826.913	-0.60544	1036.61	-0.66051	1247.32	-0.68506	1457.01	-0.68199	1663.42	-0.68542	1874.12	-0.67974	2084.82	-0.68363	2294.51	-0.68434	2501.02	-0.69034	2710.71	-0.55221	2921.42	-0.69777	3132.12	-0.68548	3342.82	-0.69781	3552.51	-0.69851	3758.92	-0.70042	3969.01	-0.69395
0.01438	-0.66164	206.423	-0.6733	416.094	-0.66359	621.494	-0.38	826.915	-0.63002	1036.61	-0.66337	1247.32	-0.68473	1457.01	-0.68548	1663.43	-0.68818	1874.12	-0.67818	2084.83	-0.68152	2294.51	-0.68813	2501.03	-0.68793	2710.71	-0.5981	2921.42	-0.69793	3132.12	-0.68761	3342.82	-0.69712	3552.51	-0.69852	3758.92	-0.6993	3969.01	-0.69133
0.01643	-0.66509	206.425	-0.67072	416.096	-0.66819	621.496	-0.44144	826.917	-0.64304	1036.62	-0.66237	1247.32	-0.68263	1457.02	-0.68759	1663.43	-0.68956	1874.12	-0.67883	2084.83	-0.68121	2294.52	-0.69067	2501.03	-0.68636	2710.72	-0.63561	2921.43	-0.6963	3132.12	-0.69107	3342.83	-0.69504	3552.52	-0.69663	3758.93	-0.6971	3969.02	-0.68956
0.01849	-0.66962	206.427	-0.66855	416.098	-0.67072	621.498	-0.49262	826.919	-0.64754	1036.62	-0.66099	1247.32	-0.67968	1457.02	-0.6874	1663.43	-0.68822	1874.13	-0.68212	2084.83	-0.68373	2294.52	-0.6916	2501.03	-0.68691	2710.72	-0.65872	2921.43	-0.6934	3132.13	-0.6944	3342.83	-0.692	3552.52	-0.69377	3758.93	-0.69419	3969.02	-0.68869
0.02054	-0.6735	206.429	-0.66706	416.101	-0.67036	621.501	-0.53243	826.921	-0.64897	1036.62	-0.66018	1247.33	-0.67753	1457.02	-0.68542	1663.43	-0.68558	1874.13	-0.6863	2084.83	-0.68761	2294.52	-0.69029	2501.03	-0.68948	2710.72	-0.66907	2921.43	-0.69099	3132.13	-0.69651	3342.83	-0.68993	3552.52	-0.69159	3758.93	-0.69213	3969.02	-0.69063
0.02259	-0.67601	206.432	-0.66828	416.103	-0.66822	621.503	-0.56218	826.923	-0.64952	1036.62	-0.66284	1247.33	-0.67679	1457.02	-0.68234	1663.43	-0.68272	1874.13	-0.68933	2084.83	-0.69079	2294.52	-0.68767	2501.03	-0.69311	2710.72	-0.67262	2921.43	-0.68934	3132.13	-0.69699	3342.83	-0.68898	3552.52	-0.69013	3758.93	-0.69164	3969.02	-0.69387
0.02465	-0.67651	206.434	-0.67176	416.105	-0.66557	621.505	-0.5844	826.925	-0.65226	1036.63	-0.66765	1247.33	-0.67926	1457.02	-0.67999	1663.44	-0.68051	1874.13	-0.69108	2084.84	-0.6927	2294.52	-0.68492	2501.04	-0.69546	2710.73	-0.67393	2921.43	-0.69003	3132.13	-0.69529	3342.83	-0.69083	3552.52	-0.69116	3758.94	-0.69389	3969.02	-0.6975
0.0267	-0.67485	206.436	-0.67585	416.107	-0.66344	621.507	-0.60391	826.927	-0.65726	1036.63	-0.67253	1247.33	-0.68303	1457.03	-0.67843	1663.44	-0.68017	1874.13	-0.69049	2084.84	-0.69267	2294.53	-0.68288	2501.04	-0.69679	2710.73	-0.67592	2921.44	-0.6928	3132.13	-0.69247	3342.84	-0.69402	3552.53	-0.69399	3758.94	-0.69717	3969.03	-0.69955
0.02876	-0.672	206.438	-0.67863	416.109	-0.66298	621.509	-0.62174	826.929	-0.66304	1036.63	-0.67591	1247.34	-0.68641	1457.03	-0.67973	1663.44	-0.68285	1874.14	-0.68824	2084.84	-0.69067	2294.53	-0.68264	2501.04	-0.69599	2710.73	-0.68014	2921.44	-0.69624	3132.14	-0.68986	3342.84	-0.69709	3552.53	-0.6974	3758.94	-0.6999	3969.03	-0.70035
0.03081	-0.66947	206.44	-0.6801	416.111	-0.66551	621.511	-0.63813	826.931	-0.66765	1036.63	-0.6773	1247.34	-0.68853	1457.03	-0.68292	1663.44	-0.68665	1874.14	-0.68496	2084.84	-0.68759	2294.53	-0.68511	2501.04	-0.69397	2710.73	-0.68522	2921.44	-0.69827	3132.14	-0.68798	3342.84	-0.69898	3552.53	-0.69946	3758.94	-0.70156	3969.03	-0.69895
0.03286	-0.6677	206.442	-0.67908	416.113	-0.66957	621.513	-0.6516	826.934	-0.67075	1036.63	-0.67568	1247.34	-0.68886	1457.03	-0.68675	1663.45	-0.68966	1874.14	-0.68258	2084.85	-0.68499	2294.53	-0.68863	2501.04	-0.69084	2710.73	-0.6892	2921.44	-0.69956	3132.14	-0.68819	3342.84	-0.69931	3552.53	-0.70057	3758.94	-0.70141	3969.03	-0.69652
0.03492	-0.66827	206.444	-0.67648	416.115	-0.67334	621.515	-0.66054	826.936	-0.66963	1036.64	-0.67248	1247.34	-0.68698	1457.03	-0.68911	1663.45	-0.69142	1874.14	-0.68127	2084.85	-0.68324	2294.53	-0.69148	2501.05	-0.6887	2710.74	-0.69153	2921.44	-0.6985	3132.14	-0.69084	3342.84	-0.69753	3552.53	-0.69958	3758.95	-0.69951	3969.03	-0.69344
0.03697	-0.67122	206.446	-0.67349	416.117	-0.67585	621.517	-0.6657	826.938	-0.66675	1036.64	-0.6689	1247.34	-0.6838	1457.04	-0.69037	1663.45	-0.69116	1874.14	-0.68311	2084.85	-0.68428	2294.54	-0.69318	2501.05	-0.68757	2710.74	-0.69184	2921.45	-0.69616	3132.14	-0.69425	3342.85	-0.69476	3552.54	-0.69732	3758.95	-0.69662	3969.04	-0.69145
0.03903	-0.67509	206.448	-0.67117	416.119	-0.67649	621.519	-0.66643	826.94	-0.6633	1036.64	-0.66604	1247.35	-0.68099	1457.04	-0.68916	1663.45	-0.68904	1874.15	-0.68654	2084.85	-0.68723	2294.54	-0.69314	2501.05	-0.6894	2710.74	-0.69005	2921.45	-0.69303	3132.15	-0.69665	3342.85	-0.69212	3552.54	-0.69426	3758.95	-0.6942	3969.04	-0.69096
0.04108	-0.6778	206.45	-0.67037	416.121	-0.67482	621.521	-0.66438	826.942	-0.66065	1036.64	-0.66558	1247.35	-0.67906	1457.04	-0.68681	1663.45	-0.68579	1874.15	-0.69004	2084.85	-0.69098	2294.54	-0.69126	2501.05	-0.69245	2710.74	-0.68713	2921.45	-0.69094	3132.15	-0.698	3342.85	-0.69028	3552.54	-0.69218	3758.95	-0.69257	3969.04	-0.69332
0.04313	-0.67945	206.452	-0.67267	416.123	-0.67173	621.523	-0.65433	826.944	-0.65923	1036.64	-0.66877	1247.35	-0.67966	1457.04	-0.68355	1663.46	-0.68319	1874.15	-0.6922	2084.86	-0.69317	2294.54	-0.68829	2501.06	-0.6953	2710.74	-0.6847	2921.45	-0.68998	3132.15	-0.69724	3342.85	-0.69048	3552.54	-0.69114	3758.95	-0.69338	3969.04	-0.69647
0.04519	-0.67885	206.455	-0.67629	416.125	-0.66881	621.525	-0.6493	826.946	-0.66204	1036.65	-0.67339	1247.35	-0.68265	1457.05	-0.68115	1663.46	-0.68148	1874.15	-0.69284	2084.86	-0.69434	2294.55	-0.68568	2501.06	-0.69724	2710.75	-0.68309	2921.46	-0.69192	3132.15	-0.69503	3342.85	-0.69302	3552.55	-0.69275	3758.96	-0.69605	3969.05	-0.69937
0.04724	-0.67662	206.457	-0.67945	416.127	-0.66669	621.527	-0.65231	826.948	-0.66665	1036.65	-0.67698	1247.35	-0.68641	1457.05	-0.68005	1663.46	-0.68261	1874.15	-0.69102	2084.86	-0.69298	2294.55	-0.68391	2501.06	-0.69755	2710.75	-0.68431	2921.46	-0.69501	3132.16	-0.69185	3342.86	-0.69633	3552.55	-0.6957	3758.96	-0.69942	3969.05	-0.70111
0.0493	-0.67341	206.459	-0.68146	416.129	-0.66666	621.529	-0.65663	826.95	-0.67109	1036.65	-0.67878	1247.36	-0.68888	1457.05	-0.68206	1663.46	-0.68572	1874.16	-0.68805	2084.86	-0.69046	2294.55	-0.68437	2501.06	-0.69586	2710.75	-0.68758	2921.46	-0.69783	3132.16	-0.68962	3342.86	-0.69872	3552.55	-0.69879	3758.96	-0.70144	3969.05	-0.70118
0.05135	-0.67105	206.461	-0.68153	416.131	-0.66942	621.531	-0.66196	826.952	-0.67376	1036.65	-0.67867	1247.36	-0.69022	1457.05	-0.68537	1663.46	-0.6894	1874.16	-0.6852	2084.86	-0.68732	2294.55	-0.68704	2501.06	-0.6931	2710.75	-0.69144	2921.46	-0.69958	3132.16	-0.68834	3342.86	-0.69997	3552.55	-0.70059	3758.96	-0.70244	3969.05	-0.69926
0.0534	-0.66949	206.463	-0.67955	416.133	-0.6733	621.533	-0.66705	826.955	-0.67392	1036.65	-0.67559	1247.36	-0.68917	1457.05	-0.68858	1663.47	-0.69161	1874.16	-0.68309	2084.87	-0.68498	2294.55	-0.69056	2501.07	-0.69051	2710.75	-0.69369	2921.46	-0.69981	3132.16	-0.68989	3342.86	-0.69918	3552.55	-0.70117	3758.96	-0.7013	3969.05	-0.69645
0.05546	-0.67073	206.465	-0.67634	416.135	-0.67644	621.535	-0.67095	826.957	-0.67193	1036.66	-0.67166	1247.36	-0.68667	1457.06	-0.6907	1663.47	-0.69266	1874.16	-0.6831	2084.87	-0.68424	2294.56	-0.69294	2501.07	-0.68868	2710.76	-0.69479	2921.47	-0.69798	3132.16	-0.69293	3342.87	-0.69697	3552.56	-0.69952	3758.97	-0.69892	3969.06	-0.69385
0.05751	-0.67388	206.467	-0.67361	416.138	-0.67829	621.538	-0.67277	826.959	-0.668	1036.66	-0.66891	1247.36	-0.68333	1457.06	-0.69127	1663.47	-0.69117	1874.17	-0.68583	2084.87	-0.68645	2294.56	-0.69426	2501.07	-0.68885	2710.76	-0.6934	2921.47	-0.69502	3132.17	-0.69607	3342.87	-0.69385	3552.56	-0.69699	3758.97	-0.69585	3969.06	-0.69192
0.05957	-0.6774	206.469	-0.67154	416.14	-0.67807	621.54	-0.67155	826.961	-0.66485	1036.66	-0.66718	1247.37	-0.68096	1457.06	-0.6895	1663.47	-0.68847	1874.17	-0.68949	2084.87	-0.68995	2294.56	-0.69354	2501.07	-0.69134	2710.76	-0.69077	2921.47	-0.69243	3132.17	-0.69797	3342.87	-0.69163	3552.56	-0.69429	3758.97	-0.69374	3969.06	-0.69221
0.06162	-0.67971	206.471	-0.67235	416.142	-0.6759	621.542	-0.66872	826.963	-0.66244	1036.66	-0.66875	1247.37	-0.67985	1457.06	-0.68663	1663.47	-0.68536	1874.17	-0.69216	2084.87	-0.69281	2294.56	-0.69138	2501.07	-0.69464	2710.76	-0.68768	2921.47	-0.69065	3132.17	-0.69843	3342.87	-0.69037	3552.56	-0.6922	3758.97	-0.69298	3969.06	-0.69481
0.06367	-0.68077	206.473	-0.67545	416.144	-0.67246	621.544	-0.66502	826.965	-0.66369	1036.66	-0.67248	1247.37	-0.68189	1457.06	-0.68372	1663.48	-0.68302	1874.17	-0.69364	2084.88	-0.69459	2294.56	-0.68819	2501.08	-0.69687	2710.76	-0.68534	2921.47	-0.69103	3132.17	-0.69669	3342.87	-0.69191	3552.56	-0.69177	3758.97	-0.695	3969.06	-0.69808
0.06573	-0.67945	206.476	-0.6793	416.146	-0.66908	621.546	-0.66236	826.967	-0.66769	1036.67	-0.67669	1247.37	-0.68534	1457.07	-0.68156	1663.48	-0.68236	1874.17	-0.69297	2084.88	-0.69454	2294.57	-0.68585	2501.08	-0.69816	2710.77	-0.68464	2921.48	-0.69352	3132.17	-0.6939	3342.88	-0.69484	3552.57	-0.69397	3758.98	-0.6981	3969.07	-0.70053
0.06778	-0.67682	206.478	-0.68186	416.148	-0.66719	621.548	-0.66173	826.969	-0.67252	1036.67	-0.67952	1247.38	-0.68847	1457.07	-0.68117	1663.48	-0.68474	1874.18	-0.69067	2084.88	-0.69254	2294.57	-0.68436	2501.08	-0.69739	2710.77	-0.68708	2921.48	-0.69685	3132.18	-0.69117	3342.88	-0.69799	3552.57	-0.6971	3758.98	-0.70081	3969.07	-0.70183
0.06984	-0.67384	206.48	-0.68341	416.15	-0.66837	621.55	-0.66444	826.971	-0.67572	1036.67	-0.68064	1247.38	-0.69037	1457.07	-0.6836	1663.48	-0.68826	1874.18	-0.68733	2084.88	-0.68944	2294.57	-0.68559	2501.08	-0.69523	2710.77	-0.69063	2921.48	-0.69894	3132.18	-0.68914	3342.88	-0.69982	3552.57	-0.69963	3758.98	-0.70248	3969.07	-0.70125
0.07189	-0.67152	206.482	-0.68217	416.152	-0.67154	621.552	-0.6687	826.973	-0.67722	1036.67	-0.67882	1247.38	-0.69066	1457.07	-0.6871	1663.49	-0.69115	1874.18	-0.68489	2084.89	-0.68675	2294.57	-0.68846	2501.08	-0.69217	2710.77	-0.69348	2921.48	-0.70026	3132.18	-0.68908	3342.88	-0.70022	3552.57	-0.7012	3758.98	-0.70247	3969.07	-0.69913
0.07394	-0.67056	206.484	-0.67916	416.154	-0.67542	621.554	-0.67254	826.975	-0.67591	1036.68	-0.67557	1247.38	-0.6887	1457.07	-0.68992	1663.49	-0.69286	1874.18	-0.68342	2084.89	-0.68492	2294.57	-0.69187	2501.09	-0.69001	2710.78	-0.69515	2921.48	-0.69932	3132.18	-0.69156	3342.88	-0.69849	3552.57	-0.70115	3758.99	-0.7006	3969.07	-0.69611
0.076	-0.67253	206.486	-0.67577	416.156	-0.67793	621.556	-0.67515	826.978	-0.67286	1036.68	-0.67224	1247.38	-0.68564	1457.08	-0.69162	1663.49	-0.69277	1874.18	-0.68492	2084.89	-0.68568	2294.58	-0.69388	2501.09	-0.68871	2710.78	-0.69504	2921.49	-0.69705	3132.18	-0.69485	3342.89	-0.69578	3552.58	-0.69928	3758.99	-0.6977	3969.08	-0.69373
0.07805	-0.67581	206.488	-0.67315	416.158	-0.67942	621.558	-0.67548	826.98	-0.66904	1036.68	-0.66959	1247.39	-0.68278	1457.08	-0.69149	1663.49	-0.69062	1874.19	-0.68814	2084.89	-0.68844	2294.58	-0.69482	2501.09	-0.69034	2710.78	-0.69294	2921.49	-0.69387	3132.19	-0.69733	3342.89	-0.69309	3552.58	-0.69647	3758.99	-0.69522	3969.08	-0.69222
0.08011	-0.67891	206.49	-0.67178	416.16	-0.67846	621.56	-0.67338	826.982	-0.66609	1036.68	-0.66897	1247.39	-0.68083	1457.08	-0.68946	1663.49	-0.6874	1874.19	-0.6916	2084.89	-0.69204	2294.58	-0.6935	2501.09	-0.69322	2710.78	-0.6898	2921.49	-0.69175	3132.19	-0.69867	3342.89	-0.69111	3552.58	-0.69395	3758.99	-0.69346	3969.08	-0.69327
0.08216	-0.68094	206.492	-0.674	416.162	-0.67595	621.562	-0.66983	826.984	-0.66494	1036.68	-0.67196	1247.39	-0.68114	1457.08	-0.68635	1663.5	-0.68475	1874.19	-0.6936	2084.9	-0.69419	2294.58	-0.691	2501.1	-0.69618	2710.78	-0.68707	2921.49	-0.69061	3132.19	-0.69801	3342.89	-0.69104	3552.58	-0.69219	3758.99	-0.69404	3969.08	-0.69607
0.08421	-0.68136	206.494	-0.67787	416.164	-0.6727	621.564	-0.66637	826.986	-0.66747	1036.69	-0.6762	1247.39	-0.68395	1457.08	-0.68363	1663.5	-0.68292	1874.19	-0.6943	2084.9	-0.69539	2294.58	-0.68796	2501.1	-0.69803	2710.79	-0.68516	2921.49	-0.69227	3132.19	-0.69581	3342.89	-0.69345	3552.58	-0.69253	3759	-0.69661	3969.08	-0.69933
0.08627	-0.6796	206.496	-0.68121	416.166	-0.67018	621.566	-0.66398	826.988	-0.67166	1036.69	-0.67966	1247.39	-0.68749	1457.09	-0.68177	1663.5	-0.68376	1874.19	-0.69253	2084.9	-0.69415	2294.59	-0.68572	2501.1	-0.69848	2710.79	-0.68598	2921.5	-0.69522	3132.2	-0.69266	3342.9	-0.69668	3552.59	-0.69501	3759	-0.69987	3969.09	-0.70133
0.08832	-0.67668	206.499	-0.68335	416.168	-0.66868	621.568	-0.66438	826.99	-0.67556	1036.69	-0.68166	1247.4	-0.68999	1457.09	-0.68221	1663.5	-0.68666	1874.2	-0.68963	2084.9	-0.69168	2294.59	-0.68476	2501.1	-0.69677	2710.79	-0.68894	2921.5	-0.69816	3132.2	-0.69033	3342.9	-0.69912	3552.59	-0.69816	3759	-0.70196	3969.09	-0.70231
0.09038	-0.67388	206.501	-0.68369	416.17	-0.67028	621.57	-0.66765	826.992	-0.67797	1036.69	-0.68143	1247.4	-0.69133	1457.09	-0.68497	1663.5	-0.69031	1874.2	-0.68671	2084.9	-0.68845	2294.59	-0.68669	2501.1	-0.69409	2710.79	-0.69255	2921.5	-0.69995	3132.2	-0.68895	3342.9	-0.70041	3552.59	-0.7004	3759	-0.70302	3969.09	-0.70114
0.09243	-0.67176	206.503	-0.68144	416.172	-0.67363	621.572	-0.67207	826.994	-0.67838	1036.69	-0.67903	1247.4	-0.69035	1457.09	-0.6885	1663.51	-0.6925	1874.2	-0.68455	2084.91	-0.68612	2294.59	-0.68982	2501.11	-0.6915	2710.79	-0.69471	2921.5	-0.70035	3132.2	-0.69028	3342.9	-0.69983	3552.59	-0.70167	3759	-0.70201	3969.09	-0.69882
0.09448	-0.67149	206.505	-0.67794	416.174	-0.67712	621.574	-0.6754	826.996	-0.67602	1036.7	-0.67542	1247.4	-0.6879	1457.09	-0.69093	1663.51	-0.69362	1874.2	-0.68428	2084.91	-0.68517	2294.59	-0.69273	2501.11	-0.68953	2710.8	-0.69582	2921.51	-0.69856	3132.2	-0.69319	3342.91	-0.69765	3552.59	-0.70097	3759.01	-0.69971	3969.09	-0.69561
0.09654	-0.6739	206.507	-0.67503	416.177	-0.67944	621.577	-0.67759	826.999	-0.67239	1036.7	-0.67251	1247.4	-0.68451	1457.1	-0.6923	1663.51	-0.69233	1874.21	-0.68687	2084.91	-0.68726	2294.6	-0.6946	2501.11	-0.6895	2710.8	-0.69453	2921.51	-0.69571	3132.21	-0.69649	3342.91	-0.69459	3552.6	-0.69887	3759.01	-0.69662	3969.1	-0.69355
0.09859	-0.67732	206.509	-0.67268	416.179	-0.68029	621.579	-0.67723	827.001	-0.66911	1036.7	-0.67048	1247.41	-0.68218	1457.1	-0.69151	1663.51	-0.68973	1874.21	-0.69046	2084.91	-0.69061	2294.6	-0.69497	2501.11	-0.6919	2710.8	-0.69191	2921.51	-0.69307	3132.21	-0.69832	3342.91	-0.69229	3552.6	-0.69589	3759.01	-0.6945	3969.1	-0.69254
0.10065	-0.68011	206.511	-0.67301	416.181	-0.67874	621.581	-0.67479	827.003	-0.66676	1036.7	-0.67155	1247.41	-0.6809	1457.1	-0.68921	1663.51	-0.68641	1874.21	-0.69311	2084.91	-0.69345	2294.6	-0.69322	2501.11	-0.6951	2710.8	-0.68857	2921.51	-0.69117	3132.21	-0.69892	3342.91	-0.69086	3552.6	-0.69364	3759.01	-0.69352	3969.1	-0.69428
0.1027	-0.68176	206.513	-0.67614	416.183	-0.6758	621.583	-0.67088	827.005	-0.66732	1036.7	-0.67486	1247.41	-0.68274	1457.1	-0.6859	1663.52	-0.68414	1874.21	-0.69455	2084.92	-0.69532	2294.6	-0.6904	2501.12	-0.69736	2710.8	-0.68616	2921.51	-0.69128	3132.21	-0.69728	3342.91	-0.69216	3552.6	-0.6922	3759.01	-0.69533	3969.1	-0.69713
0.10475	-0.68157	206.515	-0.68018	416.185	-0.67283	621.585	-0.66793	827.007	-0.67074	1036.71	-0.67906	1247.41	-0.686	1457.1	-0.68349	1663.52	-0.6832	1874.21	-0.69399	2084.92	-0.69537	2294.6	-0.68764	2501.12	-0.69871	2710.81	-0.6852	2921.52	-0.69361	3132.21	-0.69457	3342.92	-0.69498	3552.6	-0.69322	3759.02	-0.69829	3969.1	-0.70037
0.10681	-0.67944	206.517	-0.68276	416.187	-0.6705	621.587	-0.66624	827.009	-0.67513	1036.71	-0.68162	1247.42	-0.68919	1457.11	-0.68196	1663.52	-0.68541	1874.22	-0.69175	2084.92	-0.69348	2294.61	-0.6856	2501.12	-0.69803	2710.81	-0.68738	2921.52	-0.69692	3132.22	-0.69177	3342.92	-0.69822	3552.61	-0.69594	3759.02	-0.70114	3969.11	-0.70203
0.10886	-0.67632	206.52	-0.68438	416.189	-0.66978	621.589	-0.6675	827.011	-0.67795	1036.71	-0.68299	1247.42	-0.69115	1457.11	-0.68322	1663.52	-0.68879	1874.22	-0.68842	2084.92	-0.69038	2294.61	-0.68534	2501.12	-0.69595	2710.81	-0.69078	2921.52	-0.69919	3132.22	-0.68963	3342.92	-0.70001	3552.61	-0.69915	3759.02	-0.70284	3969.11	-0.7025
0.11092	-0.67375	206.522	-0.68326	416.191	-0.67195	621.591	-0.67091	827.013	-0.67957	1036.71	-0.68141	1247.42	-0.69153	1457.11	-0.68621	1663.52	-0.69173	1874.22	-0.68592	2084.92	-0.68766	2294.61	-0.68765	2501.12	-0.69291	2710.81	-0.69362	2921.52	-0.70051	3132.22	-0.68936	3342.92	-0.70064	3552.61	-0.70105	3759.02	-0.70303	3969.11	-0.70086
0.11297	-0.67188	206.524	-0.68036	416.193	-0.6755	621.593	-0.67514	827.015	-0.67839	1036.72	-0.67832	1247.42	-0.68959	1457.11	-0.68972	1663.53	-0.69353	1874.22	-0.68435	2084.93	-0.68582	2294.61	-0.69097	2501.13	-0.69065	2710.82	-0.69541	2921.52	-0.69976	3132.22	-0.69174	3342.92	-0.69906	3552.61	-0.70192	3759.03	-0.70118	3969.11	-0.69832
0.11502	-0.67234	206.526	-0.67688	416.195	-0.67857	621.595	-0.67777	827.017	-0.6754	1036.72	-0.67489	1247.42	-0.68659	1457.12	-0.69177	1663.53	-0.69357	1874.22	-0.68567	2084.93	-0.6863	2294.62	-0.69355	2501.13	-0.68931	2710.82	-0.69548	2921.53	-0.69758	3132.22	-0.69503	3342.93	-0.69645	3552.62	-0.70071	3759.03	-0.69841	3969.12	-0.69529
0.11708	-0.67507	206.528	-0.6743	416.197	-0.68051	621.597	-0.67944	827.019	-0.67161	1036.72	-0.67219	1247.43	-0.68368	1457.12	-0.69276	1663.53	-0.69154	1874.23	-0.68868	2084.93	-0.68903	2294.62	-0.69507	2501.13	-0.6907	2710.82	-0.69345	2921.53	-0.69438	3132.23	-0.69754	3342.93	-0.69363	3552.62	-0.69842	3759.03	-0.69582	3969.12	-0.69328
0.11913	-0.67865	206.53	-0.67271	416.199	-0.6806	621.599	-0.67817	827.022	-0.66869	1036.72	-0.67143	1247.43	-0.68168	1457.12	-0.69134	1663.53	-0.6884	1874.23	-0.69222	2084.93	-0.69255	2294.62	-0.69481	2501.13	-0.69349	2710.82	-0.69032	2921.53	-0.69226	3132.23	-0.69892	3342.93	-0.69159	3552.62	-0.69536	3759.03	-0.69403	3969.12	-0.69292
0.12119	-0.68097	206.532	-0.67471	416.201	-0.67858	621.601	-0.67548	827.024	-0.66735	1036.72	-0.67384	1247.43	-0.68177	1457.12	-0.68872	1663.54	-0.68567	1874.23	-0.69424	2084.94	-0.69477	2294.62	-0.69282	2501.13	-0.69656	2710.82	-0.68753	2921.53	-0.69088	3132.23	-0.69847	3342.93	-0.69122	3552.62	-0.6933	3759.03	-0.69428	3969.12	-0.69533
0.12324	-0.68233	206.534	-0.67847	416.203	-0.6754	621.603	-0.67181	827.026	-0.66966	1036.73	-0.67769	1247.43	-0.68451	1457.12	-0.68563	1663.54	-0.68379	1874.23	-0.69499	2084.94	-0.69605	2294.62	-0.68981	2501.14	-0.69836	2710.83	-0.68555	2921.53	-0.69231	3132.23	-0.69632	3342.93	-0.69356	3552.62	-0.69232	3759.04	-0.69678	3969.12	-0.69836
0.12529	-0.68148	206.536	-0.68183	416.205	-0.6726	621.605	-0.66896	827.028	-0.67354	1036.73	-0.68054	1247.43	-0.68804	1457.13	-0.68329	1663.54	-0.68429	1874.23	-0.69334	2084.94	-0.69491	2294.63	-0.68721	2501.14	-0.69895	2710.83	-0.68603	2921.54	-0.69515	3132.24	-0.69322	3342.94	-0.69675	3552.63	-0.69409	3759.04	-0.69999	3969.13	-0.70098
0.12735	-0.70699	206.538	-0.68403	416.207	-0.70097	621.607	-0.70203	827.03	-0.70907	1036.73	-0.71036	1247.44	-0.69055	1457.13	-0.70711	1663.54	-0.68709	1874.24	-0.6905	2084.94	-0.69254	2294.63	-0.71816	2501.14	-0.69733	2710.83	-0.71664	2921.54	-0.69828	3132.24	-0.69082	3342.94	-0.69925	3552.63	-0.72612	3759.04	-0.70216	3969.13	-0.72047
0.1294	-0.69135	206.541	-0.71042	416.209	-0.68924	621.609	-0.68853	827.032	-0.6975	1036.73	-0.69837	1247.44	-0.71475	1457.13	-0.69518	1663.54	-0.71279	1874.24	-0.71026	2084.94	-0.71295	2294.63	-0.7027	2501.14	-0.7224	2710.83	-0.69777	2921.54	-0.72028	3132.24	-0.72	3342.94	-0.72853	3552.63	-0.70394	3759.04	-0.73033	3969.13	-0.68018
0.13146	-0.67531	206.543	-0.69403	416.211	-0.67597	621.611	-0.68423	827.034	-0.68883	1036.73	-0.68573	1247.44	-0.70212	1457.13	-0.68319	1663.55	-0.69897	1874.24	-0.69154	2084.95	-0.69478	2294.63	-0.67895	2501.15	-0.69892	2710.83	-0.66546	2921.54	-0.71075	3132.24	-0.70571	3342.94	-0.70786	3552.63	-0.65469	3759.04	-0.69869	3969.13	-0.6223
0.13351	-0.65387	206.545	-0.67598	416.214	-0.65789	621.614	-0.6781	827.036	-0.67215	1036.74	-0.66409	1247.44	-0.68772	1457.13	-0.66675	1663.55	-0.68471	1874.24	-0.67444	2084.95	-0.6783	2294.63	-0.64959	2501.15	-0.66578	2710.84	-0.62048	2921.55	-0.70246	3132.24	-0.6792	3342.94	-0.65998	3552.63	-0.58698	3759.05	-0.6445	3969.13	-0.53304
0.13556	-0.62907	206.547	-0.65287	416.216	-0.63373	621.616	-0.66946	827.038	-0.64911	1036.74	-0.636	1247.44	-0.66583	1457.14	-0.64504	1663.55	-0.66414	1874.25	-0.6565	2084.95	-0.66211	2294.64	-0.61617	2501.15	-0.62636	2710.84	-0.55199	2921.55	-0.68559	3132.25	-0.64373	3342.95	-0.59217	3552.64	-0.49724	3759.05	-0.56899	3969.14	-0.41121
0.13762	-0.60079	206.549	-0.62355	416.218	-0.6026	621.618	-0.65911	827.041	-0.6204	1036.74	-0.59932	1247.45	-0.63703	1457.14	-0.61623	1663.55	-0.63589	1874.25	-0.63737	2084.95	-0.64598	2294.64	-0.57527	2501.15	-0.58304	2710.84	-0.4533	2921.55	-0.66578	3132.25	-0.60283	3342.95	-0.50317	3552.64	-0.3913	3759.05	-0.47866	3969.14	-0.29087
0.13967	-0.56858	206.551	-0.58979	416.22	-0.56093	621.62	-0.64502	827.043	-0.58488	1036.74	-0.55532	1247.45	-0.59953	1457.14	-0.57664	1663.55	-0.59782	1874.25	-0.61623	2084.95	-0.62986	2294.64	-0.52364	2501.15	-0.53847	2710.84	-0.32558	2921.55	-0.64413	3132.25	-0.55311	3342.95	-0.39908	3552.64	-0.28377	3759.05	-0.38061	3969.14	-0.231
0.14173	-0.53085	206.553	-0.55497	416.222	-0.50609	621.622	-0.627	827.045	-0.54449	1036.74	-0.50477	1247.45	-0.55678	1457.14	-0.52461	1663.56	-0.55148	1874.25	-0.5914	2084.96	-0.6124	2294.64	-0.45893	2501.16	-0.49229	2710.84	-0.2353	2921.55	-0.62072	3132.25	-0.49093	3342.95	-0.29486	3552.64	-0.22466	3759.05	-0.29105	3969.14	-0.2058
0.14378	-0.48686	206.555	-0.51935	416.224	-0.43688	621.624	-0.60539	827.047	-0.50183	1036.75	-0.44771	1247.45	-0.50971	1457.14	-0.46165	1663.56	-0.49823	1874.25	-0.56041	2084.96	-0.59225	2294.64	-0.38043	2501.16	-0.44203	2710.85	-0.20631	2921.56	-0.59903	3132.25	-0.41477	3342.96	-0.23408	3552.64	-0.19985	3759.06	-0.2379	3969.14	-0.18885
0.14583	-0.43317	206.557	-0.4814	416.226	-0.35783	621.626	-0.58152	827.049	-0.45696	1036.75	-0.38072	1247.45	-0.45827	1457.15	-0.39153	1663.56	-0.44693	1874.26	-0.52092	2084.96	-0.56704	2294.65	-0.29753	2501.16	-0.38426	2710.85	-0.19019	2921.56	-0.57927	3132.26	-0.32734	3342.96	-0.20912	3552.65	-0.18399	3759.06	-0.21358	3969.15	-0.17485
0.14789	-0.36951	206.559	-0.44183	416.228	-0.27887	621.628	-0.55733	827.051	-0.40632	1036.75	-0.3078	1247.46	-0.39961	1457.15	-0.32043	1663.56	-0.40023	1874.26	-0.47431	2084.96	-0.53709	2294.65	-0.23896	2501.16	-0.31842	2710.85	-0.17705	2921.56	-0.55809	3132.26	-0.25511	3342.96	-0.19306	3552.65	-0.17122	3759.06	-0.1982	3969.15	-0.16235
0.14994	-0.30209	206.562	-0.39633	416.23	-0.23016	621.63	-0.53731	827.053	-0.34826	1036.75	-0.24833	1247.46	-0.33313	1457.15	-0.26591	1663.56	-0.35774	1874.26	-0.42589	2084.96	-0.50476	2294.65	-0.21276	2501.16	-0.25896	2710.85	-0.16479	2921.56	-0.53278	3132.26	-0.22087	3342.96	-0.17986	3552.65	-0.15967	3759.06	-0.18564	3969.15	-0.1507
0.152	-0.24868	206.564	-0.34299	416.232	-0.20885	621.632	-0.5207	827.055	-0.28555	1036.76	-0.21758	1247.46	-0.2673	1457.15	-0.23458	1663.57	-0.31753	1874.26	-0.37999	2084.97	-0.47338	2294.65	-0.19809	2501.17	-0.22319	2710.86	-0.15258	2921.56	-0.49891	3132.26	-0.20362	3342.96	-0.16726	3552.65	-0.14861	3759.07	-0.17365	3969.15	-0.13966
0.15405	-0.2194	206.566	-0.28881	416.234	-0.19615	621.634	-0.50413	827.057	-0.23968	1036.76	-0.19957	1247.46	-0.22576	1457.15	-0.21681	1663.57	-0.28059	1874.26	-0.34376	2084.97	-0.44745	2294.65	-0.1874	2501.17	-0.20337	2710.86	-0.14	2921.57	-0.45389	3132.26	-0.19169	3342.97	-0.15476	3552.65	-0.13757	3759.07	-0.16165	3969.15	-0.12945
0.1561	-0.20405	206.568	-0.24793	416.236	-0.18581	621.636	-0.48449	827.059	-0.21506	1036.76	-0.18592	1247.47	-0.20371	1457.16	-0.20443	1663.57	-0.24809	1874.27	-0.31977	2084.97	-0.43157	2294.66	-0.17796	2501.17	-0.19072	2710.86	-0.12678	2921.57	-0.39753	3132.27	-0.18172	3342.97	-0.14222	3552.66	-0.12626	3759.07	-0.14962	3969.16	-0.1206
0.15816	-0.19364	206.57	-0.22297	416.238	-0.17633	621.638	-0.4578	827.061	-0.19959	1036.76	-0.17436	1247.47	-0.18884	1457.16	-0.19385	1663.57	-0.22496	1874.27	-0.3052	2084.97	-0.42423	2294.66	-0.16907	2501.17	-0.18127	2710.86	-0.11318	2921.57	-0.33578	3132.27	-0.17258	3342.97	-0.13002	3552.66	-0.11487	3759.07	-0.13777	3969.16	-0.11334
0.16021	-0.18515	206.572	-0.20961	416.24	-0.16648	621.64	-0.41921	827.064	-0.18779	1036.76	-0.16435	1247.47	-0.17712	1457.16	-0.18363	1663.58	-0.20893	1874.27	-0.29208	2084.98	-0.41976	2294.66	-0.15979	2501.17	-0.17347	2710.86	-0.0998	2921.57	-0.27856	3132.27	-0.16348	3342.97	-0.11873	3552.66	-0.10394	3759.07	-0.12662	3969.16	-0.10798
0.16227	-0.17742	206.574	-0.20091	416.242	-0.1562	621.642	-0.36908	827.066	-0.17854	1036.77	-0.15531	1247.47	-0.16743	1457.16	-0.17353	1663.58	-0.1968	1874.27	-0.27879	2084.98	-0.41583	2294.66	-0.15013	2501.18	-0.166	2710.87	-0.08735	2921.57	-0.2446	3132.27	-0.15395	3342.97	-0.1091	3552.66	-0.094	3759.08	-0.11674	3969.16	-0.10422
0.16432	-0.16967	206.576	-0.19404	416.244	-0.14549	621.644	-0.31337	827.068	-0.17063	1036.77	-0.14661	1247.47	-0.15881	1457.16	-0.16355	1663.58	-0.18726	1874.27	-0.26164	2084.98	-0.40527	2294.66	-0.1402	2501.18	-0.15857	2710.87	-0.07669	2921.58	-0.22719	3132.27	-0.14406	3342.98	-0.10109	3552.66	-0.08572	3759.08	-0.10811	3969.16	-0.10153
0.16637	-0.16119	206.578	-0.18782	416.246	-0.13464	621.646	-0.26438	827.07	-0.16341	1036.77	-0.13793	1247.48	-0.15051	1457.17	-0.15378	1663.58	-0.17976	1874.28	-0.24349	2084.98	-0.38606	2294.67	-0.13042	2501.18	-0.15038	2710.87	-0.06837	2921.58	-0.21671	3132.28	-0.13431	3342.98	-0.09435	3552.67	-0.07946	3759.08	-0.10045	3969.17	-0.09926
0.16843	-0.15209	206.58	-0.18155	416.248	-0.12403	621.648	-0.23638	827.072	-0.15636	1036.77	-0.1289	1247.48	-0.14211	1457.17	-0.14455	1663.58	-0.17346	1874.28	-0.22771	2084.98	-0.35951	2294.67	-0.12115	2501.18	-0.14151	2710.87	-0.06202	2921.58	-0.208	3132.28	-0.12499	3342.98	-0.08846	3552.67	-0.07491	3759.08	-0.09358	3969.17	-0.09717
0.17048	-0.14258	206.583	-0.17433	416.25	-0.11446	621.65	-0.22237	827.074	-0.14899	1036.77	-0.11923	1247.48	-0.1331	1457.17	-0.13615	1663.59	-0.16746	1874.28	-0.21545	2084.99	-0.3335	2294.67	-0.11325	2501.19	-0.1322	2710.87	-0.05687	2921.58	-0.20012	3132.28	-0.11692	3342.98	-0.08304	3552.67	-0.07133	3759.08	-0.08708	3969.17	-0.0949
0.17254	-0.13295	206.585	-0.16637	416.253	-0.1061	621.653	-0.21395	827.076	-0.14088	1036.78	-0.10905	1247.48	-0.12335	1457.17	-0.12843	1663.59	-0.16146	1874.28	-0.20638	2084.99	-0.31105	2294.67	-0.10654	2501.19	-0.12278	2710.88	-0.05245	2921.59	-0.19162	3132.28	-0.1103	3342.98	-0.07774	3552.67	-0.06834	3759.09	-0.08092	3969.17	-0.0925
0.17459	-0.12369	206.587	-0.15815	416.255	-0.09877	621.655	-0.20678	827.078	-0.13212	1036.78	-0.09899	1247.48	-0.11298	1457.17	-0.12094	1663.59	-0.15468	1874.28	-0.20046	2084.99	-0.29848	2294.67	-0.10073	2501.19	-0.11383	2710.88	-0.04814	2921.59	-0.18276	3132.29	-0.10501	3342.99	-0.0726	3552.67	-0.06535	3759.09	-0.07522	3969.17	-0.09006
0.17664	-0.11541	206.589	-0.14979	416.257	-0.09222	621.657	-0.20028	827.08	-0.12313	1036.78	-0.08957	1247.49	-0.10272	1457.18	-0.11352	1663.59	-0.14694	1874.29	-0.19646	2084.99	-0.29389	2294.68	-0.09543	2501.19	-0.10609	2710.88	-0.04382	2921.59	-0.1739	3132.29	-0.10029	3342.99	-0.06792	3552.68	-0.06223	3759.09	-0.07038	3969.18	-0.08793
0.1787	-0.10834	206.591	-0.1419	416.259	-0.0861	621.659	-0.19308	827.082	-0.11436	1036.78	-0.08161	1247.49	-0.09303	1457.18	-0.10567	1663.59	-0.13827	1874.29	-0.19321	2084.99	-0.2938	2294.68	-0.0903	2501.19	-0.09951	2710.88	-0.0395	2921.59	-0.16541	3132.29	-0.09593	3342.99	-0.06385	3552.68	-0.059	3759.09	-0.06649	3969.18	-0.08612
0.18075	-0.10195	206.593	-0.135	416.261	-0.08007	621.661	-0.18544	827.085	-0.10653	1036.78	-0.07537	1247.49	-0.08482	1457.18	-0.09734	1663.6	-0.1293	1874.29	-0.19007	2085	-0.29369	2294.68	-0.08492	2501.2	-0.09366	2710.88	-0.03565	2921.59	-0.15773	3132.29	-0.09128	3342.99	-0.06075	3552.68	-0.05606	3759.09	-0.06388	3969.18	-0.08494
0.18281	-0.09547	206.595	-0.1289	416.263	-0.0743	621.663	-0.17734	827.087	-0.10012	1036.79	-0.07055	1247.49	-0.07829	1457.18	-0.0887	1663.6	-0.12035	1874.29	-0.18623	2085	-0.29003	2294.68	-0.07942	2501.2	-0.08826	2710.89	-0.03235	2921.6	-0.15145	3132.29	-0.08636	3343	-0.05857	3552.68	-0.05343	3759.1	-0.06229	3969.18	-0.08414
0.18486	-0.08905	206.597	-0.12301	416.265	-0.06906	621.665	-0.16964	827.089	-0.09499	1036.79	-0.06645	1247.49	-0.0735	1457.18	-0.0805	1663.6	-0.11228	1874.3	-0.18135	2085	-0.2784	2294.68	-0.07407	2501.2	-0.08282	2710.89	-0.03013	2921.6	-0.14638	3132.3	-0.08135	3343	-0.05696	3552.68	-0.05157	3759.1	-0.06129	3969.18	-0.08357
0.18691	-0.08283	206.599	-0.11721	416.267	-0.06455	621.667	-0.16219	827.091	-0.09054	1036.79	-0.06282	1247.5	-0.069	1457.19	-0.07305	1663.6	-0.1053	1874.3	-0.1753	2085	-0.26196	2294.69	-0.06928	2501.2	-0.07713	2710.89	-0.02881	2921.6	-0.14187	3132.3	-0.0767	3343	-0.05534	3552.69	-0.05034	3759.1	-0.0603	3969.19	-0.08289
0.18897	-0.07621	206.601	-0.11081	416.269	-0.06105	621.669	-0.15595	827.093	-0.08655	1036.79	-0.05896	1247.5	-0.0649	1457.19	-0.06712	1663.6	-0.09925	1874.3	-0.16873	2085	-0.2458	2294.69	-0.06537	2501.2	-0.07136	2710.89	-0.02803	2921.6	-0.1375	3132.3	-0.07271	3343	-0.05355	3552.69	-0.04949	3759.1	-0.05914	3969.19	-0.08202
0.19102	-0.07023	206.603	-0.10361	416.271	-0.05883	621.671	-0.15069	827.095	-0.08226	1036.8	-0.05482	1247.5	-0.06068	1457.19	-0.06277	1663.61	-0.09361	1874.3	-0.16209	2085.01	-0.23289	2294.69	-0.06264	2501.21	-0.06604	2710.89	-0.02736	2921.6	-0.13272	3132.3	-0.06987	3343	-0.05123	3552.69	-0.04851	3759.1	-0.05745	3969.19	-0.08076
0.19308	-0.065	206.606	-0.09589	416.273	-0.05745	621.673	-0.14625	827.097	-0.07758	1036.8	-0.05045	1247.5	-0.05644	1457.19	-0.05959	1663.61	-0.08802	1874.3	-0.15624	2085.01	-0.22407	2294.69	-0.06079	2501.21	-0.06143	2710.9	-0.02652	2921.61	-0.12711	3132.3	-0.06789	3343.01	-0.04842	3552.69	-0.04735	3759.11	-0.05544	3969.19	-0.07933
0.19513	-0.06102	206.608	-0.08834	416.275	-0.0563	621.675	-0.14188	827.099	-0.07267	1036.8	-0.04623	1247.51	-0.05249	1457.2	-0.05691	1663.61	-0.08195	1874.31	-0.15143	2085.01	-0.21961	2294.7	-0.05927	2501.21	-0.05803	2710.9	-0.02524	2921.61	-0.12073	3132.31	-0.0663	3343.01	-0.04528	3552.7	-0.04559	3759.11	-0.05333	3969.2	-0.07784
0.19718	-0.05826	206.61	-0.08127	416.277	-0.05526	621.677	-0.13752	827.101	-0.06806	1036.8	-0.04239	1247.51	-0.04898	1457.2	-0.05445	1663.61	-0.07555	1874.31	-0.14748	2085.01	-0.21753	2294.7	-0.05773	2501.21	-0.05581	2710.9	-0.02372	2921.61	-0.11414	3132.31	-0.06468	3343.01	-0.04231	3552.7	-0.04345	3759.11	-0.05146	3969.2	-0.07649
0.19924	-0.05641	206.612	-0.07572	416.279	-0.05389	621.679	-0.13238	827.103	-0.06389	1036.8	-0.03948	1247.51	-0.04616	1457.2	-0.05168	1663.62	-0.06932	1874.31	-0.14371	2085.02	-0.21616	2294.7	-0.0559	2501.21	-0.05442	2710.9	-0.0222	2921.61	-0.10763	3132.31	-0.06266	3343.01	-0.03969	3552.7	-0.04104	3759.11	-0.05007	3969.2	-0.07547
0.20129	-0.05477	206.614	-0.07166	416.281	-0.05201	621.681	-0.12659	827.106	-0.06068	1036.81	-0.0374	1247.51	-0.04441	1457.2	-0.04874	1663.62	-0.06371	1874.31	-0.13986	2085.02	-0.21435	2294.7	-0.05352	2501.22	-0.05316	2710.91	-0.02093	2921.61	-0.10212	3132.31	-0.05995	3343.01	-0.03788	3552.7	-0.03879	3759.12	-0.0494	3969.2	-0.07494
0.20335	-0.0532	206.616	-0.06858	416.283	-0.04988	621.683	-0.12028	827.108	-0.05811	1036.81	-0.03588	1247.51	-0.04335	1457.2	-0.04564	1663.62	-0.05923	1874.31	-0.13511	2085.02	-0.21053	2294.7	-0.05077	2501.22	-0.05184	2710.91	-0.02016	2921.62	-0.09781	3132.31	-0.05672	3343.02	-0.03664	3552.7	-0.03684	3759.12	-0.04915	3969.2	-0.07466
0.2054	-0.05127	206.618	-0.06594	416.285	-0.04798	621.685	-0.11397	827.11	-0.05578	1036.81	-0.03456	1247.52	-0.0425	1457.21	-0.04277	1663.62	-0.05627	1874.32	-0.12936	2085.02	-0.20515	2294.71	-0.04803	2501.22	-0.04997	2710.91	-0.02016	2921.62	-0.09455	3132.32	-0.05336	3343.02	-0.0357	3552.71	-0.0356	3759.12	-0.04892	3969.21	-0.07441
0.20745	-0.049	206.62	-0.0634	416.287	-0.04647	621.687	-0.10806	827.112	-0.05333	1036.81	-0.03316	1247.52	-0.04157	1457.21	-0.04037	1663.62	-0.05446	1874.32	-0.1228	2085.02	-0.19855	2294.71	-0.04552	2501.22	-0.0477	2710.91	-0.02056	2921.62	-0.09152	3132.32	-0.05021	3343.02	-0.03477	3552.71	-0.03483	3759.12	-0.04852	3969.21	-0.07405
0.20951	-0.04658	206.622	-0.06031	416.29	-0.04562	621.69	-0.10338	827.114	-0.05057	1036.81	-0.03133	1247.52	-0.04021	1457.21	-0.03898	1663.63	-0.05307	1874.32	-0.11597	2085.03	-0.19213	2294.71	-0.0437	2501.23	-0.04526	2710.91	-0.02094	2921.62	-0.08856	3132.32	-0.04775	3343.02	-0.0336	3552.71	-0.03426	3759.12	-0.04766	3969.21	-0.07338
0.21156	-0.0444	206.624	-0.05683	416.292	-0.04542	621.692	-0.09979	827.116	-0.04716	1036.82	-0.02926	1247.52	-0.03831	1457.21	-0.03824	1663.63	-0.05176	1874.32	-0.10932	2085.03	-0.18609	2294.71	-0.04266	2501.23	-0.04296	2710.92	-0.02114	2921.62	-0.08493	3132.32	-0.04612	3343.02	-0.03193	3552.71	-0.03362	3759.13	-0.04631	3969.21	-0.07239
0.21362	-0.04249	206.627	-0.05343	416.294	-0.0456	621.694	-0.09691	827.118	-0.04341	1036.82	-0.02722	1247.52	-0.03606	1457.21	-0.03774	1663.63	-0.04997	1874.32	-0.10379	2085.03	-0.1816	2294.71	-0.04208	2501.23	-0.04117	2710.92	-0.02082	2921.63	-0.08063	3132.33	-0.04512	3343.03	-0.03001	3552.71	-0.03269	3759.13	-0.04462	3969.21	-0.0712
0.21567	-0.04135	206.629	-0.05052	416.296	-0.04567	621.696	-0.0943	827.12	-0.03978	1036.82	-0.02551	1247.53	-0.03395	1457.22	-0.03718	1663.63	-0.04764	1874.33	-0.09936	2085.03	-0.17847	2294.72	-0.04144	2501.23	-0.04023	2710.92	-0.02007	2921.63	-0.07585	3132.33	-0.04413	3343.03	-0.0281	3552.72	-0.03126	3759.13	-0.04303	3969.22	-0.07002
0.21772	-0.04077	206.631	-0.04846	416.298	-0.0455	621.698	-0.09155	827.122	-0.0366	1036.82	-0.0245	1247.53	-0.03208	1457.22	-0.03636	1663.63	-0.04491	1874.33	-0.09563	2085.03	-0.17636	2294.72	-0.04069	2501.23	-0.0399	2710.92	-0.01901	2921.63	-0.07115	3132.33	-0.04302	3343.03	-0.02649	3552.72	-0.02955	3759.13	-0.04165	3969.22	-0.06899
0.21978	-0.04052	206.633	-0.04739	416.3	-0.04474	621.7	-0.0882	827.124	-0.03428	1036.82	-0.02424	1247.53	-0.03094	1457.22	-0.03492	1663.64	-0.04234	1874.33	-0.09213	2085.04	-0.17432	2294.72	-0.0394	2501.24	-0.03972	2710.92	-0.01811	2921.63	-0.06694	3132.33	-0.04135	3343.03	-0.02556	3552.72	-0.02779	3759.13	-0.04088	3969.22	-0.06832
0.22183	-0.04076	206.635	-0.04698	416.302	-0.04356	621.702	-0.08434	827.126	-0.03305	1036.83	-0.02449	1247.53	-0.03043	1457.22	-0.03307	1663.64	-0.04014	1874.33	-0.08836	2085.04	-0.17184	2294.72	-0.03765	2501.24	-0.03938	2710.93	-0.0174	2921.64	-0.06395	3132.33	-0.03916	3343.04	-0.02536	3552.72	-0.02625	3759.14	-0.04065	3969.22	-0.06801
0.22389	-0.03984	206.637	-0.04653	416.304	-0.04213	621.704	-0.08024	827.129	-0.03259	1036.83	-0.0247	1247.53	-0.03032	1457.22	-0.03119	1663.64	-0.03891	1874.34	-0.08388	2085.04	-0.16826	2294.72	-0.03559	2501.24	-0.03866	2710.93	-0.01735	2921.64	-0.06198	3132.34	-0.03665	3343.04	-0.02561	3552.72	-0.02524	3759.14	-0.0407	3969.22	-0.06791
0.22594	-0.03849	206.639	-0.04593	416.306	-0.04079	621.706	-0.07627	827.131	-0.03231	1036.83	-0.02477	1247.54	-0.03018	1457.23	-0.02951	1663.64	-0.03848	1874.34	-0.07874	2085.04	-0.16362	2294.73	-0.03371	2501.24	-0.03735	2710.93	-0.01779	2921.64	-0.06054	3132.34	-0.03432	3343.04	-0.02582	3552.73	-0.02496	3759.14	-0.04056	3969.23	-0.06773
0.22799	-0.03683	206.641	-0.04486	416.308	-0.03964	621.708	-0.07286	827.133	-0.03197	1036.83	-0.0243	1247.54	-0.02981	1457.23	-0.02836	1663.64	-0.03851	1874.34	-0.07346	2085.04	-0.15835	2294.73	-0.03205	2501.24	-0.03563	2710.93	-0.01844	2921.64	-0.05918	3132.34	-0.03242	3343.04	-0.02586	3552.73	-0.0252	3759.14	-0.04019	3969.23	-0.0674
0.23005	-0.03503	206.643	-0.04326	416.31	-0.03906	621.71	-0.07048	827.135	-0.03116	1036.83	-0.02336	1247.54	-0.02882	1457.23	-0.02799	1663.65	-0.03837	1874.34	-0.06854	2085.05	-0.15291	2294.73	-0.03113	2501.25	-0.03392	2710.93	-0.01889	2921.64	-0.05745	3132.34	-0.03147	3343.04	-0.0253	3552.73	-0.0255	3759.14	-0.03922	3969.23	-0.06672
0.2321	-0.03331	206.645	-0.04131	416.312	-0.0389	621.712	-0.06884	827.137	-0.02983	1036.84	-0.02214	1247.54	-0.02739	1457.23	-0.02811	1663.65	-0.03793	1874.34	-0.06477	2085.05	-0.14782	2294.73	-0.03085	2501.25	-0.03242	2710.94	-0.01905	2921.65	-0.05507	3132.34	-0.03122	3343.05	-0.0243	3552.73	-0.02563	3759.15	-0.03785	3969.23	-0.06573
0.23416	-0.032	206.648	-0.03955	416.314	-0.0389	621.714	-0.06746	827.139	-0.02815	1036.84	-0.02108	1247.55	-0.02576	1457.23	-0.02827	1663.65	-0.03676	1874.35	-0.06247	2085.05	-0.14378	2294.73	-0.03099	2501.25	-0.03162	2710.94	-0.01868	2921.65	-0.05202	3132.35	-0.03126	3343.05	-0.02298	3552.73	-0.02536	3759.15	-0.03634	3969.23	-0.06453
0.23621	-0.03135	206.65	-0.03807	416.316	-0.03867	621.716	-0.06603	827.141	-0.02658	1036.84	-0.0203	1247.55	-0.02428	1457.24	-0.02829	1663.65	-0.03506	1874.35	-0.06129	2085.05	-0.14074	2294.74	-0.03086	2501.25	-0.03156	2710.94	-0.01794	2921.65	-0.04886	3132.35	-0.03129	3343.05	-0.02183	3552.74	-0.02461	3759.15	-0.03498	3969.24	-0.06346
0.23826	-0.03111	206.652	-0.03741	416.318	-0.03817	621.718	-0.06412	827.143	-0.02534	1036.84	-0.02025	1247.55	-0.0232	1457.24	-0.02787	1663.65	-0.03322	1874.35	-0.06034	2085.05	-0.13824	2294.74	-0.0305	2501.25	-0.03195	2710.94	-0.01711	2921.65	-0.0459	3132.35	-0.03092	3343.05	-0.02101	3552.74	-0.02354	3759.15	-0.03402	3969.24	-0.06248
0.24032	-0.03091	206.654	-0.03738	416.32	-0.03708	621.72	-0.06153	827.145	-0.02491	1036.85	-0.02073	1247.55	-0.02295	1457.24	-0.0269	1663.66	-0.03152	1874.35	-0.05935	2085.06	-0.13585	2294.74	-0.02963	2501.26	-0.03224	2710.95	-0.01638	2921.65	-0.04379	3132.35	-0.02997	3343.05	-0.02093	3552.74	-0.02247	3759.16	-0.03378	3969.24	-0.06191
0.24237	-0.03061	206.656	-0.0376	416.322	-0.0356	621.722	-0.05832	827.147	-0.02513	1036.85	-0.02136	1247.55	-0.02322	1457.24	-0.02563	1663.66	-0.03039	1874.35	-0.05761	2085.06	-0.13263	2294.74	-0.02838	2501.26	-0.03235	2710.95	-0.01607	2921.66	-0.04269	3132.35	-0.02857	3343.06	-0.02136	3552.74	-0.02161	3759.16	-0.03398	3969.24	-0.06164
0.24443	-0.03005	206.658	-0.03766	416.324	-0.03396	621.724	-0.0549	827.15	-0.02564	1036.85	-0.02186	1247.56	-0.0236	1457.24	-0.02436	1663.66	-0.03016	1874.36	-0.05518	2085.06	-0.12836	2294.74	-0.02697	2501.26	-0.03185	2710.95	-0.01638	2921.66	-0.04237	3132.36	-0.02709	3343.06	-0.02197	3552.74	-0.02128	3759.16	-0.03426	3969.24	-0.06154
0.24648	-0.02897	206.66	-0.03739	416.326	-0.03245	621.726	-0.0516	827.152	-0.02606	1036.85	-0.02203	1247.56	-0.02386	1457.25	-0.02328	1663.66	-0.03051	1874.36	-0.05223	2085.06	-0.123	2294.75	-0.02569	2501.26	-0.03082	2710.95	-0.01702	2921.66	-0.04214	3132.36	-0.02582	3343.06	-0.02246	3552.75	-0.02154	3759.16	-0.03434	3969.25	-0.06123
0.24853	-0.02764	206.662	-0.03646	416.329	-0.03124	621.729	-0.04865	827.154	-0.02616	1036.85	-0.02162	1247.56	-0.02367	1457.25	-0.02282	1663.67	-0.03089	1874.36	-0.04949	2085.07	-0.11714	2294.75	-0.02483	2501.26	-0.02956	2710.95	-0.01763	2921.66	-0.04187	3132.36	-0.02514	3343.06	-0.02253	3552.75	-0.02215	3759.16	-0.03406	3969.25	-0.06075
0.25059	-0.02635	206.664	-0.03507	416.331	-0.03068	621.731	-0.04655	827.156	-0.02558	1036.86	-0.02079	1247.56	-0.02296	1457.25	-0.02294	1663.67	-0.03107	1874.36	-0.04727	2085.07	-0.11111	2294.75	-0.02472	2501.27	-0.02841	2710.96	-0.01803	2921.66	-0.0409	3132.36	-0.02525	3343.06	-0.02204	3552.75	-0.02261	3759.17	-0.03325	3969.25	-0.05986
0.25264	-0.02527	206.666	-0.03353	416.333	-0.03052	621.733	-0.04535	827.158	-0.02457	1036.86	-0.0199	1247.56	-0.02195	1457.25	-0.02341	1663.67	-0.03071	1874.36	-0.04633	2085.07	-0.10605	2294.75	-0.02513	2501.27	-0.02763	2710.96	-0.018	2921.67	-0.03927	3132.37	-0.02583	3343.07	-0.02116	3552.75	-0.02288	3759.17	-0.03216	3969.25	-0.05866
0.2547	-0.02465	206.668	-0.03216	416.335	-0.03042	621.735	-0.04442	827.16	-0.02339	1036.86	-0.01918	1247.57	-0.02098	1457.25	-0.02377	1663.67	-0.0297	1874.37	-0.04625	2085.07	-0.10224	2294.75	-0.02569	2501.27	-0.02757	2710.96	-0.01752	2921.67	-0.03719	3132.37	-0.02637	3343.07	-0.0202	3552.75	-0.02268	3759.17	-0.03113	3969.25	-0.05726
0.25675	-0.02468	206.671	-0.03123	416.337	-0.03014	621.737	-0.04358	827.162	-0.02237	1036.86	-0.0189	1247.57	-0.02024	1457.26	-0.02394	1663.67	-0.02826	1874.37	-0.04649	2085.07	-0.09948	2294.76	-0.02613	2501.27	-0.02797	2710.96	-0.01672	2921.67	-0.03523	3132.37	-0.02669	3343.07	-0.0194	3552.76	-0.02201	3759.17	-0.03031	3969.26	-0.05597
0.2588	-0.02509	206.673	-0.03121	416.339	-0.02959	621.739	-0.04224	827.164	-0.02183	1036.86	-0.01929	1247.57	-0.02001	1457.26	-0.02354	1663.68	-0.0269	1874.37	-0.04663	2085.08	-0.09706	2294.76	-0.02621	2501.28	-0.02849	2710.96	-0.016	2921.67	-0.03362	3132.37	-0.02643	3343.07	-0.01908	3552.76	-0.02104	3759.17	-0.03013	3969.26	-0.05483
0.26086	-0.02549	206.675	-0.03166	416.341	-0.02855	621.741	-0.04044	827.166	-0.02202	1036.87	-0.02003	1247.57	-0.02036	1457.26	-0.0227	1663.68	-0.02579	1874.37	-0.04625	2085.08	-0.09457	2294.76	-0.02571	2501.28	-0.02882	2710.97	-0.01546	2921.68	-0.03299	3132.37	-0.02563	3343.07	-0.0194	3552.76	-0.02017	3759.18	-0.03045	3969.26	-0.05413
0.26291	-0.0257	206.677	-0.03208	416.343	-0.02719	621.743	-0.03818	827.168	-0.02269	1036.87	-0.02069	1247.57	-0.02103	1457.26	-0.02157	1663.68	-0.02548	1874.38	-0.04497	2085.08	-0.09117	2294.76	-0.02481	2501.28	-0.02874	2710.97	-0.0155	2921.68	-0.03312	3132.38	-0.02446	3343.08	-0.02009	3552.76	-0.01952	3759.18	-0.03107	3969.26	-0.05364
0.26497	-0.02551	206.679	-0.03228	416.345	-0.02582	621.745	-0.03607	827.171	-0.02331	1036.87	-0.02116	1247.58	-0.02152	1457.26	-0.0206	1663.68	-0.02583	1874.38	-0.04302	2085.08	-0.08692	2294.76	-0.02379	2501.28	-0.02808	2710.97	-0.01601	2921.68	-0.03356	3132.38	-0.0234	3343.08	-0.02073	3552.76	-0.01948	3759.18	-0.03149	3969.26	-0.05322
0.26702	-0.02486	206.681	-0.0319	416.347	-0.02453	621.747	-0.03422	827.173	-0.02378	1036.87	-0.02111	1247.58	-0.02162	1457.27	-0.01988	1663.68	-0.02658	1874.38	-0.04096	2085.08	-0.08214	2294.77	-0.02295	2501.28	-0.02698	2710.97	-0.01673	2921.68	-0.03395	3132.38	-0.02263	3343.08	-0.02117	3552.77	-0.01986	3759.18	-0.03163	3969.27	-0.05259
0.26907	-0.0239	206.683	-0.03087	416.349	-0.02375	621.749	-0.03329	827.175	-0.02371	1036.87	-0.02057	1247.58	-0.02108	1457.27	-0.01987	1663.69	-0.02709	1874.38	-0.03914	2085.09	-0.07743	2294.77	-0.0225	2501.29	-0.02565	2710.97	-0.01724	2921.68	-0.03392	3132.38	-0.02259	3343.08	-0.02109	3552.77	-0.02054	3759.18	-0.03112	3969.27	-0.05165
0.27113	-0.02306	206.685	-0.02947	416.351	-0.02371	621.751	-0.03308	827.177	-0.02307	1036.88	-0.01955	1247.58	-0.02025	1457.27	-0.02035	1663.69	-0.02733	1874.38	-0.03813	2085.09	-0.07349	2294.77	-0.02274	2501.29	-0.02448	2710.98	-0.01752	2921.69	-0.03318	3132.38	-0.02314	3343.09	-0.02052	3552.77	-0.02104	3759.19	-0.03014	3969.27	-0.05021
0.27318	-0.0224	206.687	-0.02825	416.353	-0.02406	621.753	-0.03341	827.179	-0.02204	1036.88	-0.0184	1247.58	-0.01927	1457.27	-0.02107	1663.69	-0.02682	1874.39	-0.03809	2085.09	-0.07105	2294.77	-0.02343	2501.29	-0.02402	2710.98	-0.01726	2921.69	-0.03183	3132.39	-0.02389	3343.09	-0.01962	3552.77	-0.02129	3759.19	-0.02892	3969.27	-0.04846
0.27524	-0.02229	206.689	-0.0272	416.355	-0.02439	621.755	-0.03368	827.181	-0.02109	1036.88	-0.01766	1247.59	-0.01846	1457.28	-0.0216	1663.69	-0.02578	1874.39	-0.0387	2085.09	-0.06993	2294.78	-0.02413	2501.29	-0.02426	2710.98	-0.01664	2921.69	-0.03031	3132.39	-0.0245	3343.09	-0.01881	3552.78	-0.02098	3759.19	-0.02777	3969.28	-0.04658
0.27729	-0.02272	206.692	-0.02698	416.357	-0.02458	621.757	-0.03375	827.183	-0.02035	1036.88	-0.01765	1247.59	-0.018	1457.28	-0.02185	1663.69	-0.02457	1874.39	-0.03921	2085.09	-0.06939	2294.78	-0.02461	2501.29	-0.02491	2710.98	-0.01589	2921.69	-0.02896	3132.39	-0.02474	3343.09	-0.01825	3552.78	-0.02032	3759.19	-0.02694	3969.28	-0.04473
0.27934	-0.02344	206.694	-0.02745	416.359	-0.02433	621.759	-0.03313	827.185	-0.02032	1036.89	-0.01815	1247.59	-0.01824	1457.28	-0.02148	1663.7	-0.0235	1874.39	-0.0394	2085.1	-0.06884	2294.78	-0.02465	2501.3	-0.02542	2710.99	-0.01523	2921.69	-0.02822	3132.39	-0.02431	3343.09	-0.01833	3552.78	-0.01944	3759.2	-0.02677	3969.28	-0.04317
0.2814	-0.02394	206.696	-0.02817	416.361	-0.02363	621.761	-0.03197	827.187	-0.02084	1036.89	-0.01885	1247.59	-0.01888	1457.28	-0.02072	1663.7	-0.02286	1874.39	-0.03879	2085.1	-0.06767	2294.78	-0.02414	2501.3	-0.02577	2710.99	-0.01493	2921.7	-0.02833	3132.39	-0.02341	3343.1	-0.01889	3552.78	-0.01868	3759.2	-0.02706	3969.28	-0.0421
0.28345	-0.02425	206.698	-0.02868	416.363	-0.02262	621.763	-0.0305	827.189	-0.02162	1036.89	-0.01941	1247.6	-0.01955	1457.28	-0.0198	1663.7	-0.02305	1874.4	-0.03749	2085.1	-0.06554	2294.78	-0.02325	2501.3	-0.02549	2710.99	-0.01525	2921.7	-0.02902	3132.4	-0.0224	3343.1	-0.01964	3552.78	-0.01821	3759.2	-0.02743	3969.28	-0.04128
0.28551	-0.02402	206.7	-0.02892	416.366	-0.02168	621.766	-0.02913	827.191	-0.02227	1036.89	-0.01965	1247.6	-0.02002	1457.29	-0.01899	1663.7	-0.02374	1874.4	-0.03567	2085.1	-0.06262	2294.79	-0.02239	2501.3	-0.02478	2710.99	-0.01591	2921.7	-0.0297	3132.4	-0.02154	3343.1	-0.02024	3552.79	-0.01841	3759.2	-0.0276	3969.29	-0.04046
0.28756	-0.02338	206.702	-0.02841	416.368	-0.02094	621.768	-0.02811	827.194	-0.02259	1036.89	-0.0193	1247.6	-0.02006	1457.29	-0.01854	1663.71	-0.02444	1874.4	-0.03404	2085.11	-0.05966	2294.79	-0.02168	2501.3	-0.02376	2710.99	-0.01655	2921.7	-0.03021	3132.4	-0.02119	3343.1	-0.02051	3552.79	-0.01901	3759.2	-0.02743	3969.29	-0.0395
0.28961	-0.02253	206.704	-0.02739	416.37	-0.02076	621.77	-0.02791	827.196	-0.02226	1036.9	-0.01856	1247.6	-0.01957	1457.29	-0.01879	1663.71	-0.02495	1874.4	-0.03279	2085.11	-0.05694	2294.79	-0.02155	2501.31	-0.02286	2711	-0.01698	2921.7	-0.03005	3132.4	-0.02155	3343.1	-0.02017	3552.79	-0.0197	3759.21	-0.02671	3969.29	-0.03817
0.29167	-0.02182	206.706	-0.0263	416.372	-0.02107	621.772	-0.02831	827.198	-0.02149	1036.9	-0.0177	1247.6	-0.01874	1457.29	-0.01944	1663.71	-0.02493	1874.4	-0.03263	2085.11	-0.05548	2294.79	-0.02201	2501.31	-0.02226	2711	-0.01703	2921.71	-0.02925	3132.4	-0.02232	3343.11	-0.01945	3552.79	-0.02024	3759.21	-0.02566	3969.29	-0.03641
0.29372	-0.02134	206.708	-0.02537	416.374	-0.02164	621.774	-0.02893	827.2	-0.02055	1036.9	-0.01702	1247.61	-0.01793	1457.29	-0.02005	1663.71	-0.02427	1874.41	-0.03314	2085.11	-0.05519	2294.79	-0.02281	2501.31	-0.02239	2711	-0.01661	2921.71	-0.02796	3132.41	-0.02307	3343.11	-0.01862	3552.79	-0.02041	3759.21	-0.02461	3969.29	-0.03441
0.29578	-0.02148	206.71	-0.02486	416.376	-0.02208	621.776	-0.02946	827.202	-0.01972	1036.9	-0.01675	1247.61	-0.01731	1457.3	-0.02052	1663.71	-0.02321	1874.41	-0.03388	2085.11	-0.0557	2294.8	-0.02348	2501.31	-0.02299	2711	-0.0159	2921.71	-0.02677	3132.41	-0.02361	3343.11	-0.01791	3552.8	-0.02004	3759.21	-0.02374	3969.3	-0.03247
0.29783	-0.02205	206.712	-0.02521	416.378	-0.02236	621.778	-0.02961	827.204	-0.01933	1036.9	-0.01711	1247.61	-0.01716	1457.3	-0.02063	1663.72	-0.02216	1874.41	-0.03448	2085.12	-0.05613	2294.8	-0.02394	2501.32	-0.02371	2711	-0.0152	2921.71	-0.02583	3132.41	-0.02357	3343.11	-0.01764	3552.8	-0.01929	3759.21	-0.02344	3969.3	-0.03078
0.29988	-0.02273	206.715	-0.02602	416.38	-0.02211	621.78	-0.02909	827.206	-0.01964	1036.91	-0.01781	1247.61	-0.01758	1457.3	-0.02019	1663.72	-0.02133	1874.41	-0.03454	2085.12	-0.05623	2294.8	-0.02381	2501.32	-0.02427	2711.01	-0.01468	2921.72	-0.02574	3132.41	-0.02298	3343.11	-0.018	3552.8	-0.01851	3759.22	-0.02371	3969.3	-0.02961
0.30194	-0.02323	206.717	-0.02674	416.382	-0.02148	621.782	-0.02807	827.208	-0.02035	1036.91	-0.01849	1247.61	-0.01832	1457.3	-0.01936	1663.72	-0.02121	1874.41	-0.03373	2085.12	-0.05524	2294.8	-0.02311	2501.32	-0.02441	2711.01	-0.01469	2921.72	-0.02628	3132.42	-0.02199	3343.12	-0.01872	3552.8	-0.01786	3759.22	-0.02432	3969.3	-0.02904
0.30399	-0.02345	206.719	-0.02728	416.384	-0.02057	621.784	-0.02688	827.21	-0.02112	1036.91	-0.01899	1247.62	-0.01886	1457.3	-0.01851	1663.72	-0.0217	1874.42	-0.0323	2085.12	-0.05339	2294.8	-0.02212	2501.32	-0.02397	2711.01	-0.01518	2921.72	-0.02713	3132.42	-0.02109	3343.12	-0.01943	3552.8	-0.0176	3759.22	-0.02479	3969.3	-0.02883
0.30605	-0.02311	206.721	-0.02728	416.386	-0.01961	621.786	-0.02581	827.212	-0.02167	1036.91	-0.01897	1247.62	-0.0192	1457.31	-0.0178	1663.72	-0.02257	1874.42	-0.03079	2085.12	-0.05111	2294.81	-0.0213	2501.32	-0.02313	2711.01	-0.01593	2921.72	-0.02785	3132.42	-0.02045	3343.12	-0.01993	3552.81	-0.01792	3759.22	-0.02505	3969.31	-0.02864
0.3081	-0.02242	206.723	-0.02662	416.388	-0.01894	621.788	-0.02519	827.215	-0.02172	1036.91	-0.01848	1247.62	-0.01896	1457.31	-0.01756	1663.73	-0.02322	1874.42	-0.02948	2085.13	-0.04892	2294.81	-0.02068	2501.33	-0.02224	2711.01	-0.01646	2921.72	-0.0282	3132.42	-0.02051	3343.12	-0.01993	3552.81	-0.01861	3759.22	-0.02477	3969.31	-0.02831
0.31015	-0.02166	206.725	-0.0256	416.39	-0.01896	621.79	-0.02535	827.217	-0.02121	1036.92	-0.01766	1247.62	-0.0183	1457.31	-0.01794	1663.73	-0.02361	1874.42	-0.02891	2085.13	-0.04738	2294.81	-0.02073	2501.33	-0.02152	2711.02	-0.01678	2921.73	-0.02779	3132.42	-0.02112	3343.13	-0.01945	3552.81	-0.01928	3759.23	-0.02403	3969.31	-0.02762
0.31221	-0.02099	206.727	-0.0247	416.392	-0.01944	621.792	-0.02603	827.219	-0.02031	1036.92	-0.01691	1247.62	-0.01746	1457.31	-0.01866	1663.73	-0.02332	1874.43	-0.02926	2085.13	-0.04704	2294.81	-0.0213	2501.33	-0.0213	2711.02	-0.01658	2921.73	-0.02681	3132.43	-0.02196	3343.13	-0.01862	3552.81	-0.01974	3759.23	-0.023	3969.31	-0.02661
0.31426	-0.02066	206.729	-0.0239	416.394	-0.02006	621.794	-0.02675	827.221	-0.01947	1036.92	-0.01637	1247.63	-0.01673	1457.31	-0.01933	1663.73	-0.02251	1874.43	-0.03013	2085.13	-0.04765	2294.81	-0.0221	2501.33	-0.02173	2711.02	-0.01602	2921.73	-0.02568	3132.43	-0.02265	3343.13	-0.01787	3552.81	-0.01978	3759.23	-0.02215	3969.31	-0.02543
0.31632	-0.02096	206.731	-0.0239	416.396	-0.02052	621.796	-0.02731	827.223	-0.01881	1036.92	-0.01645	1247.63	-0.01634	1457.32	-0.01978	1663.73	-0.02147	1874.43	-0.0309	2085.13	-0.04849	2294.82	-0.02271	2501.33	-0.02248	2711.02	-0.01527	2921.73	-0.02468	3132.43	-0.02299	3343.13	-0.01731	3552.82	-0.01934	3759.23	-0.02158	3969.32	-0.02442
0.31837	-0.02162	206.733	-0.02453	416.398	-0.02073	621.798	-0.02737	827.225	-0.01882	1036.92	-0.01701	1247.63	-0.0166	1457.32	-0.01976	1663.74	-0.02058	1874.43	-0.03137	2085.14	-0.04905	2294.82	-0.02289	2501.34	-0.0231	2711.02	-0.01466	2921.73	-0.0242	3132.43	-0.02268	3343.13	-0.01736	3552.82	-0.01856	3759.23	-0.02167	3969.32	-0.02364
0.32042	-0.02225	206.736	-0.0254	416.4	-0.02037	621.8	-0.02684	827.227	-0.01937	1036.93	-0.01779	1247.63	-0.01724	1457.32	-0.01922	1663.74	-0.02006	1874.43	-0.03106	2085.14	-0.04888	2294.82	-0.02248	2501.34	-0.02347	2711.03	-0.01432	2921.74	-0.02448	3132.43	-0.02189	3343.14	-0.01792	3552.82	-0.01782	3759.24	-0.0222	3969.32	-0.02344
0.32248	-0.02265	206.738	-0.02595	416.402	-0.0197	621.802	-0.0258	827.229	-0.02021	1036.93	-0.01838	1247.64	-0.01794	1457.32	-0.01836	1663.74	-0.02034	1874.44	-0.03013	2085.14	-0.04773	2294.82	-0.02174	2501.34	-0.02327	2711.03	-0.01463	2921.74	-0.02531	3132.44	-0.02097	3343.14	-0.01874	3552.82	-0.01722	3759.24	-0.02285	3969.32	-0.02366
0.32453	-0.0226	206.74	-0.02631	416.405	-0.01894	621.805	-0.02479	827.231	-0.02087	1036.93	-0.0187	1247.64	-0.01842	1457.32	-0.01756	1663.74	-0.02111	1874.44	-0.02871	2085.14	-0.04583	2294.82	-0.02082	2501.34	-0.02262	2711.03	-0.01528	2921.74	-0.02616	3132.44	-0.02019	3343.14	-0.01934	3552.82	-0.01717	3759.24	-0.02331	3969.32	-0.02412
0.32659	-0.02211	206.742	-0.02596	416.407	-0.01828	621.807	-0.02388	827.233	-0.02126	1036.93	-0.01843	1247.64	-0.01853	1457.33	-0.01696	1663.75	-0.02189	1874.44	-0.02748	2085.15	-0.04389	2294.83	-0.02001	2501.34	-0.02165	2711.03	-0.01592	2921.74	-0.0268	3132.44	-0.01986	3343.14	-0.01968	3552.83	-0.01763	3759.24	-0.02341	3969.33	-0.02439
0.32864	-0.02079	206.744	-0.02511	416.409	-0.01795	621.809	-0.0236	827.236	-0.02102	1036.94	-0.01777	1247.64	-0.01811	1457.33	-0.01695	1663.75	-0.02248	1874.44	-0.0266	2085.15	-0.0422	2294.83	-0.01955	2501.35	-0.02083	2711.04	-0.01638	2921.74	-0.02683	3132.44	-0.02023	3343.14	-0.01942	3552.83	-0.01839	3759.25	-0.02294	3969.33	-0.02445
0.33069	-0.01959	206.746	-0.02416	416.411	-0.01821	621.811	-0.02396	827.238	-0.02031	1036.94	-0.01698	1247.64	-0.01732	1457.33	-0.01744	1663.75	-0.0226	1874.44	-0.0267	2085.15	-0.04156	2294.83	-0.01979	2501.35	-0.02022	2711.04	-0.01649	2921.75	-0.02624	3132.44	-0.02103	3343.15	-0.01877	3552.83	-0.01899	3759.25	-0.02208	3969.33	-0.02404
0.33275	-0.01876	206.748	-0.02333	416.413	-0.01883	621.813	-0.02477	827.24	-0.01945	1036.94	-0.01632	1247.65	-0.01655	1457.33	-0.01823	1663.75	-0.0221	1874.45	-0.02745	2085.15	-0.04191	2294.83	-0.02046	2501.35	-0.02035	2711.04	-0.01611	2921.75	-0.02514	3132.45	-0.02183	3343.15	-0.01797	3552.83	-0.0194	3759.25	-0.02121	3969.33	-0.02332
0.3348	-0.01848	206.75	-0.02289	416.415	-0.0194	621.815	-0.02549	827.242	-0.01869	1036.94	-0.01603	1247.65	-0.01595	1457.33	-0.01882	1663.75	-0.02115	1874.45	-0.02838	2085.15	-0.04294	2294.83	-0.02121	2501.35	-0.02095	2711.04	-0.01542	2921.75	-0.02416	3132.45	-0.02241	3343.15	-0.01727	3552.83	-0.01931	3759.25	-0.02048	3969.33	-0.02235
0.33686	-0.01857	206.752	-0.02329	416.417	-0.01972	621.817	-0.02602	827.244	-0.01831	1036.94	-0.01637	1247.65	-0.0159	1457.34	-0.01922	1663.76	-0.02023	1874.45	-0.02908	2085.16	-0.04372	2294.84	-0.02178	2501.36	-0.02167	2711.04	-0.01475	2921.75	-0.02335	3132.45	-0.02242	3343.15	-0.01696	3552.84	-0.01879	3759.25	-0.02025	3969.34	-0.02158
0.33891	-0.01894	206.754	-0.02412	416.419	-0.01974	621.819	-0.02593	827.246	-0.01863	1036.95	-0.0171	1247.65	-0.01638	1457.34	-0.01904	1663.76	-0.01951	1874.45	-0.0293	2085.16	-0.04419	2294.84	-0.02197	2501.36	-0.02228	2711.05	-0.01422	2921.75	-0.02331	3132.45	-0.02195	3343.15	-0.01731	3552.84	-0.01797	3759.26	-0.02064	3969.34	-0.02104
0.34096	-0.01937	206.757	-0.0249	416.421	-0.01934	621.821	-0.02533	827.248	-0.01937	1036.95	-0.0178	1247.65	-0.01716	1457.34	-0.01845	1663.76	-0.01937	1874.45	-0.0287	2085.16	-0.04363	2294.84	-0.02164	2501.36	-0.02247	2711.05	-0.01418	2921.76	-0.02392	3132.46	-0.02103	3343.16	-0.01802	3552.84	-0.01727	3759.26	-0.02134	3969.34	-0.02099
0.34302	-0.01968	206.759	-0.02544	416.423	-0.01858	621.823	-0.02432	827.25	-0.02014	1036.95	-0.01831	1247.66	-0.01776	1457.34	-0.01759	1663.76	-0.01989	1874.46	-0.02757	2085.16	-0.04228	2294.84	-0.02087	2501.36	-0.02212	2711.05	-0.01465	2921.76	-0.02487	3132.46	-0.02018	3343.16	-0.01873	3552.84	-0.0168	3759.26	-0.02196	3969.34	-0.02123
0.34507	-0.01955	206.761	-0.0254	416.425	-0.01785	621.825	-0.0234	827.252	-0.02072	1036.95	-0.01836	1247.66	-0.01814	1457.35	-0.01688	1663.76	-0.02077	1874.46	-0.02634	2085.16	-0.04049	2294.85	-0.02001	2501.36	-0.02133	2711.05	-0.01537	2921.76	-0.02564	3132.46	-0.01956	3343.16	-0.01925	3552.85	-0.01692	3759.26	-0.02235	3969.35	-0.02153
0.34713	-0.01894	206.763	-0.02473	416.427	-0.01728	621.827	-0.02264	827.254	-0.02083	1036.95	-0.0179	1247.66	-0.01797	1457.35	-0.0164	1663.77	-0.02146	1874.46	-0.02532	2085.17	-0.03881	2294.85	-0.01933	2501.37	-0.02047	2711.05	-0.01593	2921.76	-0.02609	3132.46	-0.01959	3343.16	-0.01933	3552.85	-0.01747	3759.26	-0.02222	3969.35	-0.02164
0.34918	-0.01807	206.765	-0.02372	416.429	-0.01711	621.829	-0.02264	827.256	-0.02037	1036.96	-0.01712	1247.66	-0.01739	1457.35	-0.0166	1663.77	-0.0219	1874.46	-0.02487	2085.17	-0.03772	2294.85	-0.01907	2501.37	-0.0198	2711.06	-0.01629	2921.77	-0.02579	3132.46	-0.02019	3343.17	-0.0189	3552.85	-0.01823	3759.27	-0.02162	3969.35	-0.02143
0.35124	-0.01736	206.767	-0.02285	416.431	-0.0175	621.831	-0.02317	827.259	-0.01955	1036.96	-0.0164	1247.66	-0.01657	1457.35	-0.01719	1663.77	-0.02169	1874.47	-0.02533	2085.17	-0.03777	2294.85	-0.01947	2501.37	-0.01956	2711.06	-0.01613	2921.77	-0.02497	3132.47	-0.02108	3343.17	-0.01813	3552.85	-0.01881	3759.27	-0.02071	3969.35	-0.02073
0.35329	-0.0168	206.769	-0.02211	416.433	-0.01817	621.833	-0.02404	827.261	-0.01874	1036.96	-0.01585	1247.67	-0.01588	1457.35	-0.01795	1663.77	-0.021	1874.47	-0.0263	2085.17	-0.03869	2294.85	-0.02022	2501.37	-0.01996	2711.06	-0.01561	2921.77	-0.02393	3132.47	-0.02178	3343.17	-0.01737	3552.85	-0.01912	3759.27	-0.01995	3969.35	-0.01976
0.35534	-0.01678	206.771	-0.02208	416.435	-0.01876	621.835	-0.02473	827.263	-0.0181	1036.96	-0.01589	1247.67	-0.01549	1457.36	-0.01853	1663.77	-0.01998	1874.47	-0.02716	2085.17	-0.03969	2294.86	-0.02096	2501.37	-0.02071	2711.06	-0.01487	2921.77	-0.02301	3132.47	-0.02214	3343.17	-0.01681	3552.86	-0.01887	3759.27	-0.01941	3969.36	-0.01873
0.3574	-0.01723	206.773	-0.02269	416.437	-0.01916	621.837	-0.02518	827.265	-0.01809	1036.96	-0.01643	1247.67	-0.01577	1457.36	-0.01879	1663.78	-0.0192	1874.47	-0.02776	2085.18	-0.04046	2294.86	-0.02146	2501.38	-0.0214	2711.06	-0.01428	2921.77	-0.02259	3132.47	-0.02192	3343.17	-0.01682	3552.86	-0.01827	3759.27	-0.01955	3969.36	-0.01783
0.35945	-0.01793	206.775	-0.02359	416.439	-0.01911	621.839	-0.02495	827.267	-0.01863	1036.97	-0.01722	1247.67	-0.01644	1457.36	-0.01845	1663.78	-0.01868	1874.47	-0.02762	2085.18	-0.04058	2294.86	-0.02151	2501.38	-0.02187	2711.07	-0.01393	2921.78	-0.02285	3132.47	-0.0212	3343.18	-0.01734	3552.86	-0.01749	3759.28	-0.02013	3969.36	-0.01736
0.36151	-0.01843	206.777	-0.02427	416.442	-0.01863	621.842	-0.02424	827.269	-0.01948	1036.97	-0.01783	1247.68	-0.01714	1457.36	-0.01779	1663.78	-0.01895	1874.48	-0.0268	2085.18	-0.03973	2294.86	-0.02105	2501.38	-0.0218	2711.07	-0.01419	2921.78	-0.02373	3132.48	-0.02033	3343.18	-0.01816	3552.86	-0.01683	3759.28	-0.02086	3969.36	-0.01742
0.36356	-0.01874	206.78	-0.02469	416.444	-0.01788	621.844	-0.02327	827.271	-0.02017	1036.97	-0.01819	1247.68	-0.01766	1457.36	-0.017	1663.78	-0.01968	1874.48	-0.02554	2085.18	-0.03819	2294.86	-0.02024	2501.38	-0.02125	2711.07	-0.01481	2921.78	-0.0246	3132.48	-0.01953	3343.18	-0.01878	3552.86	-0.01649	3759.28	-0.02142	3969.36	-0.01776
0.36561	-0.01855	206.782	-0.0244	416.446	-0.01722	621.846	-0.02239	827.273	-0.02059	1036.97	-0.01797	1247.68	-0.01782	1457.37	-0.01633	1663.78	-0.02047	1874.48	-0.02445	2085.18	-0.03659	2294.87	-0.01945	2501.38	-0.02035	2711.07	-0.01546	2921.78	-0.02528	3132.48	-0.01918	3343.18	-0.01915	3552.87	-0.01677	3759.28	-0.02162	3969.37	-0.0181
0.36767	-0.01796	206.784	-0.02362	416.448	-0.01675	621.848	-0.02184	827.275	-0.02041	1036.98	-0.01735	1247.68	-0.01745	1457.37	-0.016	1663.79	-0.0211	1874.48	-0.02373	2085.19	-0.03528	2294.87	-0.01883	2501.39	-0.01961	2711.08	-0.01596	2921.78	-0.02539	3132.48	-0.01955	3343.18	-0.01895	3552.87	-0.01742	3759.29	-0.02124	3969.37	-0.01828
0.36972	-0.01719	206.786	-0.02267	416.45	-0.01678	621.85	-0.02203	827.277	-0.01975	1036.98	-0.01659	1247.68	-0.01672	1457.37	-0.01633	1663.79	-0.02127	1874.48	-0.02382	2085.19	-0.03487	2294.87	-0.01876	2501.39	-0.01905	2711.08	-0.01611	2921.79	-0.02488	3132.48	-0.02034	3343.19	-0.01834	3552.87	-0.01811	3759.29	-0.02049	3969.37	-0.01808
0.37178	-0.01655	206.788	-0.02184	416.452	-0.01728	621.852	-0.0227	827.28	-0.0189	1036.98	-0.01593	1247.69	-0.01597	1457.37	-0.01704	1663.79	-0.02084	1874.49	-0.02451	2085.19	-0.03539	2294.87	-0.01923	2501.39	-0.01918	2711.08	-0.01576	2921.79	-0.02387	3132.49	-0.02114	3343.19	-0.01755	3552.87	-0.01865	3759.29	-0.01965	3969.37	-0.01747
0.37383	-0.01614	206.79	-0.02137	416.454	-0.01799	621.854	-0.02352	827.282	-0.01818	1036.98	-0.0156	1247.69	-0.01539	1457.37	-0.01773	1663.79	-0.01997	1874.49	-0.0255	2085.19	-0.03656	2294.87	-0.02006	2501.39	-0.0198	2711.08	-0.01509	2921.79	-0.02294	3132.49	-0.02172	3343.19	-0.01685	3552.87	-0.01882	3759.29	-0.01898	3969.37	-0.01663
0.37588	-0.01634	206.792	-0.02173	416.456	-0.01851	621.856	-0.02418	827.284	-0.01776	1036.98	-0.01592	1247.69	-0.01532	1457.38	-0.01823	1663.8	-0.01909	1874.49	-0.02629	2085.2	-0.03744	2294.88	-0.0207	2501.39	-0.02057	2711.08	-0.01443	2921.79	-0.02214	3132.49	-0.02182	3343.19	-0.01652	3552.88	-0.01848	3759.29	-0.01875	3969.38	-0.01584
0.37794	-0.01691	206.794	-0.02254	416.458	-0.01883	621.858	-0.02448	827.286	-0.01808	1036.99	-0.01663	1247.69	-0.0158	1457.38	-0.01836	1663.8	-0.01839	1874.49	-0.02661	2085.2	-0.03805	2294.88	-0.02117	2501.4	-0.02119	2711.09	-0.01393	2921.79	-0.02209	3132.49	-0.02138	3343.19	-0.01682	3552.88	-0.0178	3759.3	-0.01914	3969.38	-0.0152
0.37999	-0.01757	206.796	-0.02331	416.46	-0.01867	621.86	-0.02413	827.288	-0.01881	1036.99	-0.01734	1247.69	-0.01658	1457.38	-0.01796	1663.8	-0.01823	1874.49	-0.02612	2085.2	-0.03767	2294.88	-0.02108	2501.4	-0.02145	2711.09	-0.01383	2921.8	-0.02266	3132.5	-0.02051	3343.2	-0.01752	3552.88	-0.01706	3759.3	-0.01987	3969.38	-0.01505
0.38205	-0.01808	206.798	-0.02387	416.462	-0.0181	621.862	-0.02332	827.29	-0.01959	1036.99	-0.01786	1247.7	-0.0172	1457.38	-0.0172	1663.8	-0.01874	1874.5	-0.02508	2085.2	-0.03656	2294.88	-0.02052	2501.4	-0.0211	2711.09	-0.01429	2921.8	-0.02363	3132.5	-0.01968	3343.2	-0.01826	3552.88	-0.01647	3759.3	-0.02052	3969.38	-0.01533
0.3841	-0.01829	206.801	-0.024	416.464	-0.01737	621.864	-0.0224	827.292	-0.02018	1036.99	-0.01797	1247.7	-0.0176	1457.38	-0.01646	1663.8	-0.01961	1874.5	-0.02395	2085.2	-0.03496	2294.88	-0.01963	2501.4	-0.02039	2711.09	-0.01498	2921.8	-0.02443	3132.5	-0.01903	3343.2	-0.0188	3552.88	-0.01629	3759.3	-0.02096	3969.38	-0.01586
0.38615	-0.01798	206.803	-0.02346	416.466	-0.01679	621.866	-0.02159	827.294	-0.02035	1036.99	-0.01755	1247.7	-0.01748	1457.39	-0.01586	1663.81	-0.02028	1874.5	-0.02306	2085.21	-0.03355	2294.89	-0.01891	2501.41	-0.01956	2711.09	-0.01556	2921.8	-0.02491	3132.5	-0.01904	3343.2	-0.01891	3552.89	-0.01667	3759.3	-0.02091	3969.39	-0.01629
0.38821	-0.01732	206.805	-0.02255	416.468	-0.0164	621.868	-0.02124	827.296	-0.01994	1037	-0.01681	1247.7	-0.01693	1457.39	-0.01574	1663.81	-0.02075	1874.5	-0.0227	2085.21	-0.03264	2294.89	-0.01838	2501.41	-0.01888	2711.1	-0.01593	2921.81	-0.02469	3132.5	-0.01962	3343.2	-0.01856	3552.89	-0.01738	3759.31	-0.02038	3969.39	-0.01654
0.39026	-0.01662	206.807	-0.0217	416.47	-0.01661	621.87	-0.0216	827.298	-0.01915	1037	-0.01608	1247.7	-0.01613	1457.39	-0.01618	1663.81	-0.02065	1874.51	-0.02316	2085.21	-0.03284	2294.89	-0.01851	2501.41	-0.01865	2711.1	-0.01584	2921.81	-0.02395	3132.51	-0.02051	3343.21	-0.01781	3552.89	-0.01805	3759.31	-0.01951	3969.39	-0.01633
0.39232	-0.01602	206.809	-0.02102	416.472	-0.01719	621.872	-0.02238	827.3	-0.01835	1037	-0.01553	1247.71	-0.01547	1457.39	-0.01692	1663.81	-0.02002	1874.51	-0.02409	2085.21	-0.03376	2294.89	-0.01912	2501.41	-0.01905	2711.1	-0.01534	2921.81	-0.02295	3132.51	-0.02121	3343.21	-0.01705	3552.89	-0.01853	3759.31	-0.01877	3969.39	-0.01582
0.39437	-0.01574	206.811	-0.02094	416.474	-0.01786	621.874	-0.02318	827.303	-0.01771	1037	-0.01552	1247.71	-0.01505	1457.39	-0.01757	1663.81	-0.01907	1874.51	-0.0249	2085.21	-0.03483	2294.89	-0.01992	2501.41	-0.01979	2711.1	-0.01461	2921.81	-0.02204	3132.51	-0.02162	3343.21	-0.01648	3552.89	-0.01856	3759.31	-0.01825	3969.39	-0.01506
0.39642	-0.01609	206.813	-0.02156	416.476	-0.01834	621.876	-0.02379	827.305	-0.01766	1037	-0.01603	1247.71	-0.01531	1457.4	-0.01803	1663.82	-0.01831	1874.51	-0.02546	2085.22	-0.03568	2294.9	-0.02056	2501.42	-0.02049	2711.1	-0.01403	2921.81	-0.02156	3132.51	-0.02144	3343.21	-0.01643	3552.9	-0.01813	3759.31	-0.01836	3969.4	-0.01444
0.39848	-0.01674	206.815	-0.02246	416.478	-0.01857	621.878	-0.0239	827.307	-0.01818	1037.01	-0.01682	1247.71	-0.01597	1457.4	-0.01799	1663.82	-0.01776	1874.51	-0.02542	2085.22	-0.0359	2294.9	-0.0209	2501.42	-0.02099	2711.11	-0.01366	2921.82	-0.02184	3132.51	-0.02077	3343.22	-0.01692	3552.9	-0.01738	3759.32	-0.01892	3969.4	-0.01401
0.40053	-0.01735	206.817	-0.0231	416.481	-0.01816	621.881	-0.02346	827.309	-0.01903	1037.01	-0.01743	1247.71	-0.01668	1457.4	-0.0175	1663.82	-0.01798	1874.52	-0.02475	2085.22	-0.0352	2294.9	-0.02063	2501.42	-0.02095	2711.11	-0.01386	2921.82	-0.02268	3132.52	-0.01989	3343.22	-0.01772	3552.9	-0.01668	3759.32	-0.0197	3969.4	-0.01409
0.40259	-0.01779	206.819	-0.02355	416.483	-0.01748	621.883	-0.02258	827.311	-0.01971	1037.01	-0.01784	1247.72	-0.01722	1457.4	-0.01672	1663.82	-0.01868	1874.52	-0.0237	2085.22	-0.03384	2294.9	-0.01998	2501.42	-0.02045	2711.11	-0.01444	2921.82	-0.02357	3132.52	-0.01911	3343.22	-0.01839	3552.9	-0.01614	3759.32	-0.02029	3969.4	-0.01452
0.40464	-0.01788	206.822	-0.02332	416.485	-0.01677	621.885	-0.0217	827.313	-0.02018	1037.01	-0.01767	1247.72	-0.01742	1457.4	-0.01602	1663.82	-0.0195	1874.52	-0.02273	2085.22	-0.03243	2294.9	-0.01918	2501.42	-0.0196	2711.11	-0.01513	2921.82	-0.02427	3132.52	-0.01874	3343.22	-0.01877	3552.9	-0.01613	3759.32	-0.02054	3969.4	-0.01514
0.40669	-0.01748	206.824	-0.02259	416.487	-0.01617	621.887	-0.02097	827.315	-0.02001	1037.02	-0.01709	1247.72	-0.01707	1457.41	-0.01548	1663.83	-0.02011	1874.52	-0.022	2085.23	-0.03124	2294.91	-0.01844	2501.43	-0.01886	2711.12	-0.01563	2921.82	-0.02445	3132.52	-0.01906	3343.22	-0.01865	3552.91	-0.01662	3759.33	-0.02021	3969.41	-0.01556
0.40875	-0.01679	206.826	-0.02167	416.489	-0.0159	621.889	-0.02085	827.317	-0.01942	1037.02	-0.01633	1247.72	-0.01637	1457.41	-0.01554	1663.83	-0.02038	1874.52	-0.02207	2085.23	-0.03089	2294.91	-0.01807	2501.43	-0.01832	2711.12	-0.01583	2921.83	-0.02401	3132.52	-0.01983	3343.23	-0.01811	3552.91	-0.01739	3759.33	-0.01953	3969.41	-0.01576
0.4108	-0.01611	206.828	-0.0209	416.491	-0.01622	621.891	-0.02131	827.319	-0.01858	1037.02	-0.01564	1247.73	-0.01563	1457.41	-0.01608	1663.83	-0.01998	1874.53	-0.02278	2085.23	-0.03148	2294.91	-0.01837	2501.43	-0.01842	2711.12	-0.0155	2921.83	-0.02307	3132.53	-0.02066	3343.23	-0.01729	3552.91	-0.018	3759.33	-0.01875	3969.41	-0.01548
0.41286	-0.01557	206.83	-0.02043	416.493	-0.01686	621.893	-0.02219	827.321	-0.01783	1037.02	-0.0153	1247.73	-0.01505	1457.41	-0.01688	1663.83	-0.01918	1874.53	-0.02378	2085.23	-0.03263	2294.91	-0.01908	2501.43	-0.01901	2711.12	-0.01489	2921.83	-0.02213	3132.53	-0.02123	3343.23	-0.01661	3552.91	-0.01839	3759.33	-0.01808	3969.41	-0.01496
0.41491	-0.01549	206.832	-0.02075	416.495	-0.01746	621.895	-0.02292	827.324	-0.01741	1037.02	-0.01558	1247.73	-0.01494	1457.41	-0.01745	1663.84	-0.01832	1874.53	-0.02449	2085.24	-0.03358	2294.91	-0.01982	2501.43	-0.01982	2711.12	-0.01423	2921.83	-0.02136	3132.53	-0.0214	3343.23	-0.01622	3552.91	-0.01827	3759.33	-0.01781	3969.41	-0.01424
0.41696	-0.01592	206.834	-0.02154	416.497	-0.01789	621.897	-0.02346	827.326	-0.01769	1037.03	-0.01627	1247.73	-0.01539	1457.42	-0.01783	1663.84	-0.01763	1874.53	-0.02487	2085.24	-0.03426	2294.92	-0.0204	2501.44	-0.02043	2711.13	-0.01371	2921.83	-0.02126	3132.53	-0.021	3343.23	-0.0165	3552.92	-0.01774	3759.34	-0.01818	3969.42	-0.01369
0.41902	-0.01662	206.836	-0.02229	416.499	-0.01797	621.899	-0.02338	827.328	-0.01841	1037.03	-0.01698	1247.73	-0.01616	1457.42	-0.01765	1663.84	-0.01742	1874.53	-0.02443	2085.24	-0.034	2294.92	-0.02059	2501.44	-0.02074	2711.13	-0.01357	2921.84	-0.0218	3132.53	-0.02016	3343.24	-0.01716	3552.92	-0.01696	3759.34	-0.01891	3969.42	-0.01337
0.42107	-0.01721	206.838	-0.02285	416.501	-0.01759	621.901	-0.02285	827.33	-0.01919	1037.03	-0.01753	1247.74	-0.01679	1457.42	-0.01708	1663.84	-0.01789	1874.54	-0.02353	2085.24	-0.03306	2294.92	-0.02025	2501.44	-0.02045	2711.13	-0.01399	2921.84	-0.02278	3132.54	-0.01934	3343.24	-0.01791	3552.92	-0.01631	3759.34	-0.01959	3969.42	-0.01364
0.42312	-0.01759	206.84	-0.02302	416.503	-0.0169	621.903	-0.02192	827.332	-0.0198	1037.03	-0.01768	1247.74	-0.01722	1457.42	-0.01627	1663.84	-0.01873	1874.54	-0.02247	2085.24	-0.03161	2294.92	-0.01953	2501.44	-0.01974	2711.13	-0.01467	2921.84	-0.02356	3132.54	-0.01869	3343.24	-0.01847	3552.92	-0.01588	3759.34	-0.02006	3969.42	-0.01419
0.42518	-0.01752	206.842	-0.02251	416.505	-0.01624	621.905	-0.02111	827.334	-0.02001	1037.03	-0.01732	1247.74	-0.01714	1457.43	-0.01561	1663.85	-0.01945	1874.54	-0.02157	2085.25	-0.03038	2294.93	-0.01872	2501.45	-0.01897	2711.13	-0.01526	2921.84	-0.0241	3132.54	-0.01865	3343.24	-0.01862	3552.93	-0.01605	3759.34	-0.02008	3969.43	-0.01476
0.42723	-0.01707	206.845	-0.02163	416.507	-0.01575	621.907	-0.02047	827.336	-0.01962	1037.04	-0.01659	1247.74	-0.01663	1457.43	-0.01521	1663.85	-0.01995	1874.54	-0.0212	2085.25	-0.02954	2294.93	-0.01808	2501.45	-0.01828	2711.14	-0.01565	2921.85	-0.02395	3132.54	-0.01919	3343.24	-0.01831	3552.93	-0.01664	3759.35	-0.0196	3969.43	-0.01517
0.42929	-0.01632	206.847	-0.02079	416.509	-0.01565	621.909	-0.02059	827.338	-0.01885	1037.04	-0.01586	1247.74	-0.01584	1457.43	-0.01544	1663.85	-0.01989	1874.54	-0.02166	2085.25	-0.02979	2294.93	-0.01789	2501.45	-0.01801	2711.14	-0.0156	2921.85	-0.02328	3132.55	-0.02009	3343.25	-0.01759	3552.93	-0.01739	3759.35	-0.01878	3969.43	-0.01527
0.43134	-0.0157	206.849	-0.0201	416.511	-0.01607	621.911	-0.02119	827.34	-0.01805	1037.04	-0.01529	1247.75	-0.01518	1457.43	-0.01607	1663.85	-0.01932	1874.55	-0.02256	2085.25	-0.0307	2294.93	-0.01831	2501.45	-0.01839	2711.14	-0.01515	2921.85	-0.0223	3132.55	-0.02079	3343.25	-0.01683	3552.93	-0.01796	3759.35	-0.01807	3969.43	-0.01491
0.43339	-0.01526	206.851	-0.01996	416.513	-0.01672	621.913	-0.02204	827.342	-0.01742	1037.04	-0.01524	1247.75	-0.01476	1457.43	-0.0168	1663.85	-0.0184	1874.55	-0.02345	2085.25	-0.03181	2294.93	-0.01906	2501.45	-0.01914	2711.14	-0.01444	2921.85	-0.02141	3132.55	-0.02125	3343.25	-0.01624	3552.93	-0.01826	3759.35	-0.01754	3969.43	-0.0143
0.43545	-0.01534	206.853	-0.02052	416.515	-0.0173	621.915	-0.02276	827.345	-0.01732	1037.04	-0.01573	1247.75	-0.01497	1457.44	-0.01738	1663.86	-0.01766	1874.55	-0.02403	2085.26	-0.03268	2294.94	-0.01975	2501.46	-0.01985	2711.14	-0.01386	2921.85	-0.02088	3132.55	-0.02112	3343.25	-0.01616	3552.94	-0.01799	3759.35	-0.01759	3969.44	-0.01369
0.4375	-0.01587	206.855	-0.02123	416.518	-0.01769	621.918	-0.02317	827.347	-0.01782	1037.05	-0.01651	1247.75	-0.0156	1457.44	-0.01763	1663.86	-0.01711	1874.55	-0.02404	2085.26	-0.03297	2294.94	-0.02024	2501.46	-0.02035	2711.15	-0.01345	2921.86	-0.02115	3132.55	-0.0205	3343.26	-0.01663	3552.94	-0.01738	3759.36	-0.01812	3969.44	-0.01319
0.43956	-0.01659	206.857	-0.02179	416.52	-0.01761	621.92	-0.02296	827.349	-0.01865	1037.05	-0.01714	1247.75	-0.01633	1457.44	-0.01731	1663.86	-0.01727	1874.56	-0.02341	2085.26	-0.03241	2294.94	-0.02027	2501.46	-0.02037	2711.15	-0.0136	2921.86	-0.02196	3132.56	-0.01963	3343.26	-0.01741	3552.94	-0.01664	3759.36	-0.01892	3969.44	-0.01306
0.44161	-0.0171	206.859	-0.0222	416.522	-0.01713	621.922	-0.02229	827.351	-0.01934	1037.05	-0.01757	1247.76	-0.01689	1457.44	-0.01665	1663.86	-0.01794	1874.56	-0.02235	2085.26	-0.03119	2294.94	-0.01981	2501.46	-0.01991	2711.15	-0.01416	2921.86	-0.02285	3132.56	-0.01884	3343.26	-0.01806	3552.94	-0.01602	3759.36	-0.0195	3969.44	-0.0134
0.44366	-0.01741	206.861	-0.02198	416.524	-0.0164	621.924	-0.0214	827.353	-0.01984	1037.05	-0.01745	1247.76	-0.01711	1457.44	-0.01591	1663.86	-0.0188	1874.56	-0.0214	2085.26	-0.02991	2294.94	-0.01901	2501.46	-0.0191	2711.15	-0.01487	2921.86	-0.02359	3132.56	-0.01842	3343.26	-0.0185	3552.94	-0.01572	3759.36	-0.01983	3969.44	-0.01398
0.44572	-0.01723	206.863	-0.02125	416.526	-0.01581	621.926	-0.0206	827.355	-0.01973	1037.05	-0.01691	1247.76	-0.01678	1457.45	-0.01529	1663.87	-0.01939	1874.56	-0.02071	2085.27	-0.02884	2294.95	-0.01825	2501.47	-0.01836	2711.15	-0.01536	2921.86	-0.02382	3132.56	-0.01873	3343.26	-0.01841	3552.95	-0.01605	3759.36	-0.01956	3969.45	-0.01452
0.44777	-0.01667	206.866	-0.0203	416.528	-0.01536	621.928	-0.02015	827.357	-0.01916	1037.06	-0.01613	1247.76	-0.01611	1457.45	-0.01504	1663.87	-0.0197	1874.56	-0.02077	2085.27	-0.02848	2294.95	-0.01766	2501.47	-0.01781	2711.16	-0.01557	2921.87	-0.02343	3132.56	-0.01947	3343.27	-0.01792	3552.95	-0.01672	3759.37	-0.01893	3969.45	-0.01488
0.44983	-0.01595	206.868	-0.01954	416.53	-0.01543	621.93	-0.02041	827.359	-0.01831	1037.06	-0.01546	1247.77	-0.01536	1457.45	-0.0154	1663.87	-0.01936	1874.57	-0.02145	2085.27	-0.0291	2294.95	-0.01765	2501.47	-0.01787	2711.16	-0.01531	2921.87	-0.02255	3132.57	-0.02029	3343.27	-0.01709	3552.95	-0.0174	3759.37	-0.01814	3969.45	-0.01486
0.45188	-0.01536	206.87	-0.019	416.532	-0.01594	621.932	-0.02114	827.361	-0.01757	1037.06	-0.01507	1247.77	-0.0148	1457.45	-0.01612	1663.87	-0.01861	1874.57	-0.02247	2085.27	-0.03024	2294.95	-0.01818	2501.47	-0.01844	2711.16	-0.01472	2921.87	-0.02162	3132.57	-0.02091	3343.27	-0.01642	3552.95	-0.01793	3759.37	-0.01746	3969.45	-0.01445
0.45393	-0.01501	206.872	-0.01926	416.534	-0.01665	621.934	-0.02196	827.363	-0.01712	1037.06	-0.01532	1247.77	-0.01465	1457.45	-0.01681	1663.88	-0.01779	1874.57	-0.02318	2085.28	-0.03124	2294.95	-0.01901	2501.47	-0.01927	2711.16	-0.01406	2921.87	-0.02085	3132.57	-0.02112	3343.27	-0.01598	3552.95	-0.01807	3759.37	-0.01716	3969.45	-0.01381
0.45599	-0.01526	206.874	-0.02001	416.536	-0.01713	621.936	-0.02261	827.365	-0.01738	1037.07	-0.01598	1247.77	-0.01508	1457.46	-0.0173	1663.88	-0.01708	1874.57	-0.0236	2085.28	-0.03195	2294.96	-0.01966	2501.48	-0.01986	2711.17	-0.01352	2921.87	-0.02071	3132.57	-0.02076	3343.27	-0.01621	3552.96	-0.01772	3759.38	-0.01751	3969.46	-0.01324
0.45804	-0.01587	206.876	-0.02076	416.538	-0.01743	621.938	-0.0229	827.368	-0.01808	1037.07	-0.01668	1247.77	-0.01583	1457.46	-0.01738	1663.88	-0.01683	1874.57	-0.02325	2085.28	-0.03179	2294.96	-0.02011	2501.48	-0.02022	2711.17	-0.01334	2921.88	-0.02123	3132.57	-0.01997	3343.28	-0.01685	3552.96	-0.01704	3759.38	-0.0182	3969.46	-0.01281
0.4601	-0.0165	206.878	-0.02129	416.54	-0.01725	621.94	-0.02256	827.37	-0.01886	1037.07	-0.01727	1247.78	-0.01648	1457.46	-0.017	1663.88	-0.01727	1874.58	-0.02239	2085.28	-0.03095	2294.96	-0.02001	2501.48	-0.01997	2711.17	-0.01373	2921.88	-0.02218	3132.58	-0.01911	3343.28	-0.01762	3552.96	-0.01632	3759.38	-0.01891	3969.46	-0.01283
0.46215	-0.017	206.88	-0.02145	416.542	-0.01668	621.942	-0.02178	827.372	-0.01948	1037.07	-0.01748	1247.78	-0.01693	1457.46	-0.01628	1663.88	-0.01808	1874.58	-0.02139	2085.28	-0.02958	2294.96	-0.01946	2501.48	-0.01931	2711.17	-0.0144	2921.88	-0.02297	3132.58	-0.01846	3343.28	-0.01821	3552.96	-0.01576	3759.38	-0.01942	3969.46	-0.01327
0.4642	-0.01721	206.882	-0.02097	416.544	-0.0158	621.944	-0.02092	827.374	-0.01974	1037.07	-0.01713	1247.78	-0.01688	1457.46	-0.01556	1663.89	-0.01882	1874.58	-0.02052	2085.29	-0.02845	2294.96	-0.0186	2501.49	-0.01854	2711.17	-0.015	2921.88	-0.02356	3132.58	-0.01838	3343.28	-0.0184	3552.96	-0.01563	3759.38	-0.0195	3969.46	-0.01389
0.46626	-0.0169	206.884	-0.0201	416.546	-0.01512	621.946	-0.02019	827.376	-0.01938	1037.08	-0.01644	1247.78	-0.0164	1457.47	-0.015	1663.89	-0.01934	1874.58	-0.02011	2085.29	-0.02762	2294.97	-0.01792	2501.49	-0.01784	2711.18	-0.01541	2921.88	-0.02349	3132.58	-0.01891	3343.28	-0.01812	3552.97	-0.01605	3759.39	-0.01905	3969.47	-0.01437
0.46831	-0.01627	206.887	-0.01925	416.548	-0.01475	621.948	-0.01992	827.378	-0.01864	1037.08	-0.01571	1247.78	-0.01562	1457.47	-0.01493	1663.89	-0.01933	1874.58	-0.02054	2085.29	-0.02783	2294.97	-0.01743	2501.49	-0.01755	2711.18	-0.01539	2921.89	-0.02286	3132.59	-0.01977	3343.29	-0.01744	3552.97	-0.01677	3759.39	-0.01829	3969.47	-0.01468
0.47037	-0.01562	206.889	-0.01856	416.55	-0.01497	621.95	-0.02031	827.38	-0.01785	1037.08	-0.01513	1247.79	-0.01498	1457.47	-0.01539	1663.89	-0.01881	1874.59	-0.02143	2085.29	-0.02872	2294.97	-0.0176	2501.49	-0.0179	2711.18	-0.01499	2921.89	-0.02187	3132.59	-0.0205	3343.29	-0.01668	3552.97	-0.01743	3759.39	-0.01756	3969.47	-0.01454
0.47242	-0.01506	206.891	-0.0184	416.552	-0.01553	621.952	-0.02113	827.382	-0.01721	1037.08	-0.01503	1247.79	-0.01454	1457.47	-0.01614	1663.89	-0.01794	1874.59	-0.02232	2085.29	-0.02982	2294.97	-0.0182	2501.49	-0.01863	2711.18	-0.01429	2921.89	-0.021	3132.59	-0.02099	3343.29	-0.01606	3552.97	-0.0179	3759.39	-0.01701	3969.47	-0.01407
0.47447	-0.01485	206.893	-0.01893	416.554	-0.01618	621.954	-0.02192	827.384	-0.01709	1037.08	-0.01549	1247.79	-0.0147	1457.47	-0.01679	1663.9	-0.01718	1874.59	-0.02293	2085.3	-0.0307	2294.97	-0.01902	2501.5	-0.01935	2711.18	-0.0137	2921.89	-0.02045	3132.59	-0.02089	3343.29	-0.01592	3552.97	-0.01788	3759.39	-0.01703	3969.47	-0.01338
0.47653	-0.0152	206.895	-0.01974	416.557	-0.01666	621.957	-0.02251	827.386	-0.01755	1037.09	-0.01625	1247.79	-0.0153	1457.48	-0.01722	1663.9	-0.01662	1874.59	-0.02298	2085.3	-0.03108	2294.98	-0.01964	2501.5	-0.01985	2711.19	-0.01327	2921.9	-0.02067	3132.59	-0.02034	3343.3	-0.01635	3552.98	-0.01744	3759.4	-0.01755	3969.48	-0.01287
0.47858	-0.01588	206.897	-0.02038	416.559	-0.01683	621.959	-0.02262	827.389	-0.01837	1037.09	-0.0169	1247.79	-0.01606	1457.48	-0.01716	1663.9	-0.01673	1874.6	-0.02241	2085.3	-0.03055	2294.98	-0.01998	2501.5	-0.01993	2711.19	-0.01337	2921.9	-0.02143	3132.6	-0.01943	3343.3	-0.01712	3552.98	-0.01671	3759.4	-0.01834	3969.48	-0.01251
0.48064	-0.01649	206.899	-0.02085	416.561	-0.01652	621.961	-0.02218	827.391	-0.01908	1037.09	-0.01733	1247.8	-0.01663	1457.48	-0.01667	1663.9	-0.01735	1874.6	-0.02141	2085.3	-0.02942	2294.98	-0.0197	2501.5	-0.01949	2711.19	-0.0139	2921.9	-0.02233	3132.6	-0.01866	3343.3	-0.01782	3552.98	-0.01605	3759.4	-0.01894	3969.48	-0.01269
0.48269	-0.01692	206.901	-0.02068	416.563	-0.01588	621.963	-0.02134	827.393	-0.01957	1037.09	-0.01728	1247.8	-0.01688	1457.48	-0.0159	1663.9	-0.01822	1874.6	-0.02049	2085.3	-0.02818	2294.98	-0.01906	2501.5	-0.01872	2711.19	-0.01462	2921.9	-0.02307	3132.6	-0.01821	3343.3	-0.01827	3552.98	-0.01553	3759.4	-0.0193	3969.48	-0.01319
0.48474	-0.017	206.903	-0.02002	416.565	-0.01522	621.965	-0.02054	827.395	-0.01952	1037.09	-0.01679	1247.8	-0.01658	1457.48	-0.01525	1663.91	-0.01883	1874.6	-0.0198	2085.31	-0.02717	2294.98	-0.01828	2501.51	-0.01799	2711.19	-0.01511	2921.9	-0.02338	3132.6	-0.01846	3343.3	-0.01824	3552.98	-0.01557	3759.4	-0.01912	3969.48	-0.01383
0.4868	-0.01661	206.905	-0.01908	416.567	-0.01467	621.967	-0.01987	827.397	-0.01898	1037.1	-0.01599	1247.8	-0.01594	1457.49	-0.01477	1663.91	-0.01918	1874.6	-0.01984	2085.31	-0.0268	2294.99	-0.01758	2501.51	-0.01742	2711.2	-0.01536	2921.91	-0.02305	3132.6	-0.01919	3343.31	-0.01779	3552.99	-0.01608	3759.41	-0.01853	3969.49	-0.01426
0.48885	-0.01595	206.907	-0.01833	416.569	-0.01445	621.969	-0.01981	827.399	-0.01815	1037.1	-0.01534	1247.81	-0.01521	1457.49	-0.01487	1663.91	-0.01888	1874.61	-0.02047	2085.31	-0.02735	2294.99	-0.01724	2501.51	-0.01744	2711.2	-0.01514	2921.91	-0.02218	3132.61	-0.02	3343.31	-0.01698	3552.99	-0.01687	3759.41	-0.01771	3969.49	-0.01442
0.49091	-0.01529	206.91	-0.01778	416.571	-0.01479	621.971	-0.02031	827.401	-0.01742	1037.1	-0.01492	1247.81	-0.01464	1457.49	-0.01541	1663.91	-0.01819	1874.61	-0.02148	2085.31	-0.02844	2294.99	-0.01757	2501.51	-0.01798	2711.2	-0.0146	2921.91	-0.02126	3132.61	-0.02066	3343.31	-0.01628	3552.99	-0.01746	3759.41	-0.01706	3969.49	-0.0142
0.49296	-0.01481	206.912	-0.01801	416.573	-0.01543	621.973	-0.02118	827.403	-0.01694	1037.1	-0.01512	1247.81	-0.01446	1457.49	-0.01621	1663.91	-0.01735	1874.61	-0.02221	2085.31	-0.02941	2294.99	-0.01828	2501.51	-0.01881	2711.2	-0.01393	2921.91	-0.02048	3132.61	-0.0209	3343.31	-0.01582	3552.99	-0.01782	3759.41	-0.01671	3969.49	-0.0137
0.49501	-0.01477	206.914	-0.01871	416.575	-0.01605	621.975	-0.02192	827.405	-0.01716	1037.11	-0.01576	1247.81	-0.01485	1457.5	-0.01677	1663.92	-0.01667	1874.61	-0.02261	2085.32	-0.03006	2295	-0.01904	2501.52	-0.0194	2711.21	-0.01337	2921.91	-0.02027	3132.61	-0.02055	3343.31	-0.01597	3553	-0.0177	3759.42	-0.01701	3969.5	-0.01307
0.49707	-0.01521	206.916	-0.01947	416.577	-0.01646	621.977	-0.02245	827.407	-0.01783	1037.11	-0.01648	1247.81	-0.01559	1457.5	-0.01711	1663.92	-0.01637	1874.61	-0.02234	2085.32	-0.02995	2295	-0.01961	2501.52	-0.01977	2711.21	-0.01316	2921.92	-0.02075	3132.61	-0.01979	3343.32	-0.01658	3553	-0.01718	3759.42	-0.01769	3969.5	-0.01256
0.49912	-0.01592	206.918	-0.02004	416.579	-0.01651	621.979	-0.02237	827.41	-0.0186	1037.11	-0.01707	1247.82	-0.01624	1457.5	-0.01691	1663.92	-0.01675	1874.62	-0.02155	2085.32	-0.02917	2295	-0.01978	2501.52	-0.01955	2711.21	-0.01351	2921.92	-0.02169	3132.62	-0.01896	3343.32	-0.01736	3553	-0.01639	3759.42	-0.01842	3969.5	-0.01235
0.50118	-0.01648	206.92	-0.02028	416.581	-0.01611	621.981	-0.02182	827.412	-0.01924	1037.11	-0.01729	1247.82	-0.0167	1457.5	-0.01634	1663.92	-0.01755	1874.62	-0.02055	2085.32	-0.02786	2295	-0.01945	2501.52	-0.01894	2711.21	-0.01416	2921.92	-0.02249	3132.62	-0.01829	3343.32	-0.01796	3553	-0.01577	3759.42	-0.01892	3969.5	-0.01265
0.50323	-0.01686	206.922	-0.01985	416.583	-0.01545	621.983	-0.02094	827.414	-0.01953	1037.11	-0.017	1247.82	-0.0167	1457.5	-0.01555	1663.93	-0.01829	1874.62	-0.01972	2085.33	-0.02679	2295	-0.01873	2501.52	-0.01817	2711.21	-0.01477	2921.92	-0.02314	3132.62	-0.01815	3343.32	-0.01823	3553	-0.01537	3759.42	-0.01906	3969.5	-0.01318
0.50528	-0.01679	206.924	-0.01904	416.585	-0.01484	621.985	-0.02015	827.416	-0.01921	1037.12	-0.01632	1247.82	-0.01625	1457.51	-0.01493	1663.93	-0.01882	1874.62	-0.0193	2085.33	-0.02595	2295.01	-0.01794	2501.53	-0.01748	2711.22	-0.0152	2921.92	-0.02311	3132.62	-0.01865	3343.32	-0.01797	3553.01	-0.01558	3759.43	-0.01865	3969.51	-0.01374
0.50734	-0.01632	206.926	-0.01822	416.587	-0.01435	621.987	-0.01958	827.418	-0.0185	1037.12	-0.01559	1247.82	-0.01547	1457.51	-0.01457	1663.93	-0.0189	1874.62	-0.01971	2085.33	-0.02612	2295.01	-0.01731	2501.53	-0.01715	2711.22	-0.01521	2921.93	-0.02255	3132.63	-0.01949	3343.33	-0.01732	3553.01	-0.01618	3759.43	-0.01794	3969.51	-0.01415
0.50939	-0.0156	206.928	-0.01753	416.589	-0.0143	621.989	-0.01973	827.42	-0.0177	1037.12	-0.01502	1247.83	-0.01482	1457.51	-0.01486	1663.93	-0.0184	1874.63	-0.02059	2085.33	-0.02696	2295.01	-0.01716	2501.53	-0.01749	2711.22	-0.01485	2921.93	-0.02157	3132.63	-0.02021	3343.33	-0.01656	3553.01	-0.01693	3759.43	-0.01719	3969.51	-0.01421
0.51145	-0.01503	206.931	-0.01735	416.591	-0.01475	621.991	-0.02034	827.422	-0.01705	1037.12	-0.01485	1247.83	-0.01437	1457.51	-0.01549	1663.93	-0.01758	1874.63	-0.02145	2085.33	-0.02809	2295.01	-0.01759	2501.53	-0.01822	2711.22	-0.01417	2921.93	-0.02071	3132.63	-0.02074	3343.33	-0.01595	3553.01	-0.01748	3759.43	-0.01662	3969.51	-0.01393
0.5135	-0.01461	206.933	-0.01786	416.594	-0.01542	621.994	-0.0212	827.424	-0.01687	1037.12	-0.01528	1247.83	-0.01452	1457.51	-0.0162	1663.94	-0.01683	1874.63	-0.02206	2085.34	-0.02895	2295.01	-0.01836	2501.54	-0.01894	2711.22	-0.01358	2921.93	-0.02011	3132.63	-0.02068	3343.33	-0.01573	3553.01	-0.01775	3759.43	-0.01658	3969.51	-0.01335
0.51555	-0.01472	206.935	-0.01869	416.596	-0.01596	621.996	-0.0219	827.426	-0.01732	1037.13	-0.01602	1247.83	-0.01508	1457.52	-0.01675	1663.94	-0.01626	1874.63	-0.02218	2085.34	-0.02936	2295.02	-0.01907	2501.54	-0.01945	2711.23	-0.01313	2921.94	-0.02029	3132.63	-0.02017	3343.33	-0.01613	3553.02	-0.01747	3759.44	-0.01708	3969.52	-0.01277
0.51761	-0.01523	206.937	-0.01937	416.598	-0.01633	621.998	-0.0223	827.428	-0.01813	1037.13	-0.01669	1247.83	-0.01585	1457.52	-0.01697	1663.94	-0.0163	1874.64	-0.02164	2085.34	-0.02888	2295.02	-0.01958	2501.54	-0.01956	2711.23	-0.01318	2921.94	-0.02099	3132.64	-0.01926	3343.34	-0.01687	3553.02	-0.01686	3759.44	-0.01786	3969.52	-0.01232
0.51966	-0.01594	206.939	-0.01987	416.6	-0.01624	622	-0.02208	827.43	-0.01886	1037.13	-0.01716	1247.84	-0.01641	1457.52	-0.01664	1663.94	-0.01688	1874.64	-0.0207	2085.34	-0.02784	2295.02	-0.01961	2501.54	-0.01917	2711.23	-0.01369	2921.94	-0.0219	3132.64	-0.0185	3343.34	-0.01758	3553.02	-0.01614	3759.44	-0.01848	3969.52	-0.01225
0.52172	-0.01646	206.941	-0.01979	416.602	-0.01577	622.002	-0.02141	827.433	-0.01937	1037.13	-0.01714	1247.84	-0.01671	1457.52	-0.01599	1663.94	-0.01773	1874.64	-0.01979	2085.34	-0.02668	2295.02	-0.01917	2501.54	-0.01841	2711.23	-0.01439	2921.94	-0.02266	3132.64	-0.018	3343.34	-0.01805	3553.02	-0.01552	3759.44	-0.01887	3969.52	-0.01261
0.52377	-0.01676	206.943	-0.01918	416.604	-0.01507	622.004	-0.02054	827.435	-0.01936	1037.13	-0.01668	1247.84	-0.01643	1457.52	-0.01527	1663.95	-0.01837	1874.64	-0.0191	2085.35	-0.02567	2295.02	-0.01837	2501.55	-0.01769	2711.23	-0.01489	2921.94	-0.02304	3132.64	-0.01823	3343.34	-0.01808	3553.02	-0.01527	3759.44	-0.01873	3969.52	-0.01319
0.52582	-0.01656	206.945	-0.01829	416.606	-0.0145	622.006	-0.01979	827.437	-0.01885	1037.14	-0.01591	1247.84	-0.01581	1457.53	-0.01469	1663.95	-0.01876	1874.64	-0.01909	2085.35	-0.02529	2295.03	-0.01765	2501.55	-0.01711	2711.24	-0.01518	2921.95	-0.02274	3132.64	-0.01892	3343.35	-0.01767	3553.03	-0.0156	3759.45	-0.01819	3969.53	-0.01372
0.52788	-0.016	206.947	-0.01758	416.608	-0.01411	622.008	-0.01939	827.439	-0.018	1037.14	-0.01524	1247.84	-0.01509	1457.53	-0.01448	1663.95	-0.01852	1874.65	-0.01973	2085.35	-0.02583	2295.03	-0.01709	2501.55	-0.01711	2711.24	-0.01501	2921.95	-0.02191	3132.65	-0.01974	3343.35	-0.01687	3553.03	-0.01629	3759.45	-0.01739	3969.53	-0.01404
0.52993	-0.01532	206.949	-0.01705	416.61	-0.01422	622.01	-0.01968	827.441	-0.01729	1037.14	-0.0148	1247.85	-0.0145	1457.53	-0.01487	1663.95	-0.01788	1874.65	-0.02069	2085.35	-0.02689	2295.03	-0.01711	2501.55	-0.01763	2711.24	-0.0145	2921.95	-0.02098	3132.65	-0.02041	3343.35	-0.0162	3553.03	-0.01698	3759.45	-0.01672	3969.53	-0.01401
0.53199	-0.01475	206.952	-0.01726	416.612	-0.01473	622.012	-0.02041	827.443	-0.01678	1037.14	-0.01494	1247.85	-0.01428	1457.53	-0.01558	1663.95	-0.01703	1874.65	-0.02143	2085.35	-0.02788	2295.03	-0.01765	2501.55	-0.01843	2711.24	-0.01381	2921.95	-0.0202	3132.65	-0.02068	3343.35	-0.01569	3553.03	-0.01748	3759.45	-0.01634	3969.53	-0.01365
0.53404	-0.01444	206.954	-0.01797	416.614	-0.01543	622.014	-0.02122	827.445	-0.01694	1037.15	-0.01552	1247.85	-0.01466	1457.53	-0.01626	1663.96	-0.01635	1874.65	-0.02187	2085.36	-0.02858	2295.03	-0.01849	2501.56	-0.01906	2711.25	-0.01324	2921.95	-0.01995	3132.65	-0.0204	3343.35	-0.0158	3553.03	-0.0176	3759.45	-0.0166	3969.53	-0.01303
0.53609	-0.01471	206.956	-0.01878	416.616	-0.01592	622.016	-0.02187	827.447	-0.01761	1037.15	-0.01629	1247.85	-0.01538	1457.54	-0.01674	1663.96	-0.01599	1874.65	-0.02164	2085.36	-0.02856	2295.04	-0.01913	2501.56	-0.01946	2711.25	-0.01299	2921.96	-0.02037	3132.65	-0.01965	3343.36	-0.01636	3553.04	-0.01723	3759.46	-0.01724	3969.54	-0.01251
0.53815	-0.01531	206.958	-0.01936	416.618	-0.01621	622.018	-0.02213	827.449	-0.01841	1037.15	-0.01688	1247.86	-0.01605	1457.54	-0.0168	1663.96	-0.01635	1874.66	-0.02092	2085.36	-0.02785	2295.04	-0.01954	2501.56	-0.01929	2711.25	-0.01331	2921.96	-0.02129	3132.66	-0.01881	3343.36	-0.01716	3553.04	-0.01656	3759.46	-0.01798	3969.54	-0.01212
0.5402	-0.01596	206.96	-0.01966	416.62	-0.016	622.02	-0.02179	827.451	-0.01905	1037.15	-0.01718	1247.86	-0.01651	1457.54	-0.01638	1663.96	-0.01711	1874.66	-0.0199	2085.36	-0.02664	2295.04	-0.01942	2501.56	-0.01872	2711.25	-0.01395	2921.96	-0.02211	3132.66	-0.01814	3343.36	-0.01777	3553.04	-0.01585	3759.46	-0.01853	3969.54	-0.01218
0.54226	-0.01645	206.962	-0.01926	416.622	-0.01545	622.022	-0.02103	827.454	-0.01938	1037.15	-0.0169	1247.86	-0.01655	1457.54	-0.01568	1663.97	-0.01786	1874.66	-0.01911	2085.37	-0.02559	2295.04	-0.01889	2501.56	-0.01793	2711.25	-0.01457	2921.96	-0.02277	3132.66	-0.01794	3343.36	-0.01807	3553.04	-0.0153	3759.46	-0.01872	3969.54	-0.01262
0.54431	-0.01664	206.964	-0.01848	416.624	-0.01477	622.024	-0.02021	827.456	-0.01908	1037.16	-0.01627	1247.86	-0.0161	1457.54	-0.01499	1663.97	-0.01841	1874.66	-0.01867	2085.37	-0.02478	2295.04	-0.01806	2501.57	-0.01726	2711.26	-0.01498	2921.96	-0.0228	3132.66	-0.01841	3343.36	-0.01786	3553.04	-0.01522	3759.47	-0.01835	3969.54	-0.01324
0.54636	-0.01632	206.966	-0.01768	416.626	-0.01424	622.026	-0.01951	827.458	-0.01839	1037.16	-0.01553	1247.86	-0.01535	1457.55	-0.01448	1663.97	-0.01854	1874.66	-0.01905	2085.37	-0.0249	2295.05	-0.01738	2501.57	-0.0169	2711.26	-0.01507	2921.97	-0.02227	3132.66	-0.01924	3343.37	-0.01725	3553.05	-0.01566	3759.47	-0.01764	3969.55	-0.01369
0.54842	-0.01568	206.968	-0.01702	416.628	-0.01396	622.028	-0.01926	827.46	-0.0176	1037.16	-0.01494	1247.87	-0.0147	1457.55	-0.01445	1663.97	-0.0181	1874.67	-0.01988	2085.37	-0.02569	2295.05	-0.01691	2501.57	-0.0172	2711.26	-0.01474	2921.97	-0.02131	3132.67	-0.01997	3343.37	-0.01649	3553.05	-0.0164	3759.47	-0.01691	3969.55	-0.01394
0.55047	-0.01505	206.97	-0.01678	416.63	-0.01423	622.03	-0.01968	827.462	-0.01693	1037.16	-0.01472	1247.87	-0.01423	1457.55	-0.01493	1663.97	-0.01729	1874.67	-0.02076	2085.37	-0.02683	2295.05	-0.01712	2501.57	-0.01789	2711.26	-0.01409	2921.97	-0.02047	3132.67	-0.02054	3343.37	-0.01585	3553.05	-0.01703	3759.47	-0.01633	3969.55	-0.01381
0.55253	-0.01453	206.972	-0.01716	416.633	-0.01482	622.033	-0.0205	827.464	-0.01672	1037.16	-0.01511	1247.87	-0.01433	1457.55	-0.01567	1663.98	-0.01654	1874.67	-0.02138	2085.38	-0.02768	2295.05	-0.01775	2501.58	-0.0186	2711.26	-0.01347	2921.97	-0.01984	3132.67	-0.02053	3343.37	-0.01559	3553.05	-0.01748	3759.47	-0.01623	3969.55	-0.0134
0.55458	-0.01435	206.975	-0.01791	416.635	-0.01545	622.035	-0.02128	827.466	-0.01715	1037.17	-0.01584	1247.87	-0.01487	1457.55	-0.01629	1663.98	-0.01596	1874.67	-0.02155	2085.38	-0.02814	2295.05	-0.01854	2501.58	-0.01914	2711.27	-0.013	2921.97	-0.01996	3132.67	-0.02003	3343.37	-0.01596	3553.05	-0.01745	3759.48	-0.01669	3969.55	-0.01274
0.55663	-0.01472	206.977	-0.01859	416.637	-0.01591	622.037	-0.02186	827.468	-0.01794	1037.17	-0.01652	1247.87	-0.01563	1457.56	-0.0167	1663.98	-0.01594	1874.67	-0.02106	2085.38	-0.0277	2295.06	-0.01915	2501.58	-0.0193	2711.27	-0.01301	2921.98	-0.02063	3132.68	-0.01916	3343.38	-0.01666	3553.06	-0.017	3759.48	-0.01746	3969.56	-0.01225
0.55869	-0.01538	206.979	-0.01909	416.639	-0.01608	622.039	-0.02194	827.47	-0.01867	1037.17	-0.017	1247.88	-0.01621	1457.56	-0.01663	1663.98	-0.01649	1874.68	-0.02015	2085.38	-0.02674	2295.06	-0.01948	2501.58	-0.01893	2711.27	-0.01349	2921.98	-0.02157	3132.68	-0.0184	3343.38	-0.01739	3553.06	-0.01627	3759.48	-0.0181	3969.56	-0.01196
0.56074	-0.01601	206.981	-0.01905	416.641	-0.01577	622.041	-0.02152	827.472	-0.01919	1037.17	-0.01702	1247.88	-0.01653	1457.56	-0.01614	1663.98	-0.01733	1874.68	-0.01926	2085.38	-0.02561	2295.06	-0.0192	2501.58	-0.0182	2711.27	-0.01419	2921.98	-0.02233	3132.68	-0.01788	3343.38	-0.01788	3553.06	-0.01562	3759.48	-0.01852	3969.56	-0.01216
0.5628	-0.01642	206.983	-0.01847	416.643	-0.01513	622.043	-0.02068	827.475	-0.01922	1037.17	-0.01659	1247.88	-0.01629	1457.56	-0.01536	1663.99	-0.01799	1874.68	-0.01858	2085.39	-0.02464	2295.06	-0.01855	2501.59	-0.01746	2711.27	-0.01471	2921.98	-0.02276	3132.68	-0.01804	3343.38	-0.01796	3553.06	-0.01515	3759.48	-0.01844	3969.56	-0.01264
0.56485	-0.01647	206.985	-0.01758	416.645	-0.01451	622.045	-0.01987	827.477	-0.01875	1037.18	-0.01584	1247.88	-0.01568	1457.56	-0.01475	1663.99	-0.01839	1874.68	-0.01852	2085.39	-0.02422	2295.06	-0.0178	2501.59	-0.01689	2711.28	-0.01503	2921.99	-0.02249	3132.68	-0.0187	3343.39	-0.01759	3553.06	-0.01521	3759.49	-0.01791	3969.56	-0.01326
0.5669	-0.01607	206.987	-0.01687	416.647	-0.01401	622.047	-0.01924	827.479	-0.01793	1037.18	-0.01516	1247.88	-0.01497	1457.57	-0.01429	1663.99	-0.01821	1874.69	-0.01913	2085.39	-0.02469	2295.07	-0.01712	2501.59	-0.01684	2711.28	-0.0149	2921.99	-0.02173	3132.69	-0.01953	3343.39	-0.01682	3553.07	-0.01574	3759.49	-0.01711	3969.57	-0.0137
0.56896	-0.01541	206.989	-0.01631	416.649	-0.01386	622.049	-0.01922	827.481	-0.01721	1037.18	-0.01468	1247.89	-0.01436	1457.57	-0.01442	1663.99	-0.01762	1874.69	-0.02008	2085.39	-0.02574	2295.07	-0.01681	2501.59	-0.01734	2711.28	-0.01442	2921.99	-0.02081	3132.69	-0.02023	3343.39	-0.01611	3553.07	-0.01652	3759.49	-0.01646	3969.57	-0.01387
0.57101	-0.0148	206.991	-0.01647	416.651	-0.01423	622.051	-0.01974	827.483	-0.01667	1037.18	-0.01479	1247.89	-0.01411	1457.57	-0.015	1663.99	-0.01676	1874.69	-0.02083	2085.39	-0.02672	2295.07	-0.01715	2501.59	-0.01813	2711.28	-0.01371	2921.99	-0.02002	3132.69	-0.02057	3343.39	-0.01558	3553.07	-0.01709	3759.49	-0.01603	3969.57	-0.01359
0.57307	-0.01432	206.993	-0.01715	416.653	-0.01488	622.053	-0.02061	827.485	-0.01681	1037.18	-0.01533	1247.89	-0.01447	1457.57	-0.01579	1664	-0.01608	1874.69	-0.0213	2085.4	-0.02742	2295.07	-0.01788	2501.6	-0.01876	2711.28	-0.01316	2921.99	-0.01972	3132.69	-0.02028	3343.39	-0.01563	3553.07	-0.01743	3759.49	-0.01623	3969.57	-0.01311
0.57512	-0.01432	206.996	-0.01797	416.655	-0.01546	622.055	-0.02133	827.487	-0.01742	1037.19	-0.01613	1247.89	-0.01517	1457.58	-0.01632	1664	-0.01568	1874.69	-0.02111	2085.4	-0.02749	2295.08	-0.01863	2501.6	-0.01918	2711.29	-0.01286	2922	-0.02008	3132.69	-0.01957	3343.4	-0.01618	3553.08	-0.01728	3759.5	-0.01686	3969.58	-0.0125
0.57717	-0.01477	206.998	-0.01857	416.657	-0.01587	622.057	-0.02184	827.489	-0.01824	1037.19	-0.01672	1247.9	-0.01585	1457.58	-0.01665	1664	-0.01602	1874.7	-0.02043	2085.4	-0.02682	2295.08	-0.01918	2501.6	-0.01904	2711.29	-0.01313	2922	-0.02097	3132.7	-0.01874	3343.4	-0.01697	3553.08	-0.01676	3759.5	-0.0176	3969.58	-0.01203
0.57923	-0.01547	207	-0.0189	416.659	-0.01589	622.059	-0.02176	827.491	-0.0189	1037.19	-0.01705	1247.9	-0.01633	1457.58	-0.01641	1664	-0.01672	1874.7	-0.01943	2085.4	-0.02569	2295.08	-0.01934	2501.6	-0.01849	2711.29	-0.01374	2922	-0.02182	3132.7	-0.01804	3343.4	-0.01758	3553.08	-0.016	3759.5	-0.01819	3969.58	-0.01186
0.58128	-0.01602	207.002	-0.01856	416.661	-0.01548	622.061	-0.02122	827.493	-0.01925	1037.19	-0.01681	1247.9	-0.0164	1457.58	-0.01584	1664.01	-0.01749	1874.7	-0.01866	2085.41	-0.02467	2295.08	-0.01899	2501.6	-0.0177	2711.29	-0.01437	2922	-0.02249	3132.7	-0.01781	3343.4	-0.01793	3553.08	-0.01537	3759.5	-0.01842	3969.58	-0.01218
0.58334	-0.01638	207.004	-0.01781	416.663	-0.01483	622.063	-0.02033	827.495	-0.01898	1037.2	-0.0162	1247.9	-0.01599	1457.58	-0.0151	1664.01	-0.01806	1874.7	-0.01818	2085.41	-0.02386	2295.08	-0.01826	2501.61	-0.01703	2711.3	-0.01481	2922	-0.02259	3132.7	-0.01823	3343.4	-0.01777	3553.08	-0.015	3759.51	-0.01808	3969.58	-0.01275
0.58539	-0.0163	207.006	-0.017	416.665	-0.01425	622.065	-0.01958	827.498	-0.0183	1037.2	-0.01547	1247.9	-0.01527	1457.59	-0.01449	1664.01	-0.01823	1874.7	-0.0185	2085.41	-0.02394	2295.09	-0.0175	2501.61	-0.01663	2711.3	-0.01494	2922.01	-0.02211	3132.7	-0.01904	3343.41	-0.01721	3553.09	-0.01524	3759.51	-0.01742	3969.59	-0.01328
0.58744	-0.01585	207.008	-0.01635	416.667	-0.01379	622.067	-0.01903	827.5	-0.01751	1037.2	-0.01485	1247.91	-0.0146	1457.59	-0.01416	1664.01	-0.01784	1874.71	-0.01931	2085.41	-0.0247	2295.09	-0.01689	2501.61	-0.01691	2711.3	-0.01464	2922.01	-0.02118	3132.71	-0.0198	3343.41	-0.01642	3553.09	-0.01588	3759.51	-0.01667	3969.59	-0.01366
0.5895	-0.01513	207.01	-0.01608	416.67	-0.01379	622.07	-0.01921	827.502	-0.01685	1037.2	-0.0146	1247.91	-0.01411	1457.59	-0.01446	1664.01	-0.01707	1874.71	-0.02018	2085.41	-0.02582	2295.09	-0.01676	2501.61	-0.01757	2711.3	-0.01401	2922.01	-0.02033	3132.71	-0.02038	3343.41	-0.01577	3553.09	-0.01658	3759.51	-0.01608	3969.59	-0.01372
0.59155	-0.01456	207.012	-0.01632	416.672	-0.01425	622.072	-0.01984	827.504	-0.01659	1037.2	-0.01496	1247.91	-0.01417	1457.59	-0.01512	1664.02	-0.01629	1874.71	-0.02083	2085.42	-0.02665	2295.09	-0.01722	2501.62	-0.01831	2711.3	-0.0134	2922.01	-0.01968	3132.71	-0.02042	3343.41	-0.01545	3553.09	-0.01715	3759.51	-0.01593	3969.59	-0.0134
0.59361	-0.01416	207.014	-0.01699	416.674	-0.01493	622.074	-0.02068	827.506	-0.01699	1037.21	-0.01565	1247.91	-0.01469	1457.59	-0.01583	1664.02	-0.01573	1874.71	-0.02102	2085.42	-0.02715	2295.09	-0.01799	2501.62	-0.01889	2711.31	-0.01292	2922.01	-0.01971	3132.71	-0.01994	3343.41	-0.01579	3553.09	-0.01739	3759.52	-0.01636	3969.59	-0.01284
0.59566	-0.01431	207.017	-0.01765	416.676	-0.01544	622.076	-0.02138	827.508	-0.01776	1037.21	-0.01636	1247.91	-0.01545	1457.6	-0.01634	1664.02	-0.01562	1874.71	-0.02056	2085.42	-0.02679	2295.1	-0.01869	2501.62	-0.01906	2711.31	-0.01286	2922.02	-0.02034	3132.72	-0.01908	3343.42	-0.01648	3553.1	-0.01711	3759.52	-0.01711	3969.6	-0.01228
0.59771	-0.01484	207.019	-0.01813	416.678	-0.01579	622.078	-0.02172	827.51	-0.01852	1037.21	-0.01685	1247.92	-0.01603	1457.6	-0.01656	1664.02	-0.01615	1874.72	-0.01969	2085.42	-0.02591	2295.1	-0.01919	2501.62	-0.01872	2711.31	-0.01331	2922.02	-0.0213	3132.72	-0.01833	3343.42	-0.01721	3553.1	-0.01648	3759.52	-0.01777	3969.6	-0.01186
0.59977	-0.01553	207.021	-0.01815	416.68	-0.0157	622.08	-0.02155	827.512	-0.01906	1037.21	-0.01693	1247.92	-0.01637	1457.6	-0.01621	1664.02	-0.01699	1874.72	-0.01881	2085.42	-0.02479	2295.1	-0.0192	2501.62	-0.01799	2711.31	-0.01401	2922.02	-0.02207	3132.72	-0.01777	3343.42	-0.01773	3553.1	-0.01577	3759.52	-0.01821	3969.6	-0.01182
0.60182	-0.01604	207.023	-0.01759	416.682	-0.01522	622.082	-0.02088	827.514	-0.01912	1037.21	-0.01651	1247.92	-0.01618	1457.6	-0.01554	1664.03	-0.01765	1874.72	-0.01812	2085.43	-0.02381	2295.1	-0.01875	2501.63	-0.01725	2711.31	-0.01453	2922.02	-0.02254	3132.72	-0.01788	3343.42	-0.01785	3553.1	-0.01518	3759.52	-0.01818	3969.6	-0.01221
0.60388	-0.01634	207.025	-0.01673	416.684	-0.01454	622.084	-0.02004	827.516	-0.01868	1037.22	-0.0158	1247.92	-0.01558	1457.6	-0.01485	1664.03	-0.01809	1874.72	-0.01802	2085.43	-0.02339	2295.1	-0.01796	2501.63	-0.01668	2711.32	-0.01488	2922.03	-0.02232	3132.72	-0.01851	3343.43	-0.01751	3553.1	-0.01496	3759.53	-0.0177	3969.6	-0.01279
0.60593	-0.01613	207.027	-0.016	416.686	-0.014	622.086	-0.01929	827.519	-0.01786	1037.22	-0.01511	1247.92	-0.01486	1457.61	-0.0143	1664.03	-0.01797	1874.73	-0.0186	2085.43	-0.02384	2295.11	-0.01725	2501.63	-0.01658	2711.32	-0.01479	2922.03	-0.02159	3132.73	-0.01935	3343.43	-0.0168	3553.11	-0.01531	3759.53	-0.01691	3969.61	-0.01328
0.60798	-0.01557	207.029	-0.01543	416.688	-0.01362	622.088	-0.01892	827.521	-0.01711	1037.22	-0.0146	1247.93	-0.01426	1457.61	-0.01413	1664.03	-0.01741	1874.73	-0.0195	2085.43	-0.02485	2295.11	-0.01672	2501.63	-0.01704	2711.32	-0.01436	2922.03	-0.02069	3132.73	-0.02004	3343.43	-0.01605	3553.11	-0.01601	3759.53	-0.01626	3969.61	-0.01361
0.61004	-0.0149	207.031	-0.01554	416.69	-0.01379	622.09	-0.01925	827.523	-0.01657	1037.22	-0.01464	1247.93	-0.01398	1457.61	-0.01452	1664.03	-0.01656	1874.73	-0.02026	2085.43	-0.02582	2295.11	-0.01676	2501.63	-0.01783	2711.32	-0.01364	2922.03	-0.01987	3132.73	-0.02043	3343.43	-0.01552	3553.11	-0.01668	3759.53	-0.01581	3969.61	-0.01356
0.61209	-0.01436	207.033	-0.0162	416.692	-0.01432	622.092	-0.01997	827.525	-0.01665	1037.22	-0.01517	1247.93	-0.01433	1457.61	-0.01524	1664.04	-0.01589	1874.73	-0.02074	2085.44	-0.02652	2295.11	-0.0173	2501.64	-0.01849	2711.32	-0.01309	2922.03	-0.01949	3132.73	-0.02016	3343.43	-0.01551	3553.11	-0.01717	3759.53	-0.01596	3969.61	-0.0132
0.61415	-0.01407	207.035	-0.01703	416.694	-0.015	622.094	-0.02078	827.527	-0.01726	1037.23	-0.01596	1247.93	-0.015	1457.61	-0.0159	1664.04	-0.01546	1874.73	-0.02062	2085.44	-0.02664	2295.11	-0.01813	2501.64	-0.01892	2711.33	-0.01274	2922.04	-0.01983	3132.73	-0.01951	3343.44	-0.01602	3553.11	-0.01726	3759.54	-0.01654	3969.61	-0.01258
0.6162	-0.01435	207.037	-0.01764	416.696	-0.01545	622.096	-0.02142	827.529	-0.01809	1037.23	-0.01655	1247.94	-0.01567	1457.62	-0.01635	1664.04	-0.0157	1874.74	-0.01998	2085.44	-0.02602	2295.12	-0.01876	2501.64	-0.01884	2711.33	-0.01297	2922.04	-0.02068	3132.74	-0.01867	3343.44	-0.01681	3553.12	-0.01689	3759.54	-0.0173	3969.62	-0.01208
0.61825	-0.01497	207.04	-0.01801	416.698	-0.01572	622.098	-0.02165	827.531	-0.01874	1037.23	-0.01691	1247.94	-0.01617	1457.62	-0.01641	1664.04	-0.0164	1874.74	-0.019	2085.44	-0.02495	2295.12	-0.01917	2501.64	-0.01833	2711.33	-0.01354	2922.04	-0.02157	3132.74	-0.01794	3343.44	-0.01743	3553.12	-0.01621	3759.54	-0.01789	3969.62	-0.01172
0.62031	-0.0156	207.042	-0.01769	416.7	-0.01547	622.1	-0.02132	827.533	-0.01912	1037.23	-0.01672	1247.94	-0.01628	1457.62	-0.01598	1664.04	-0.01719	1874.74	-0.01824	2085.44	-0.02393	2295.12	-0.01902	2501.64	-0.01753	2711.33	-0.0142	2922.04	-0.02224	3132.74	-0.01768	3343.44	-0.01782	3553.12	-0.01553	3759.54	-0.01816	3969.62	-0.01181
0.62236	-0.01608	207.044	-0.01697	416.702	-0.01493	622.102	-0.02055	827.535	-0.01888	1037.24	-0.01616	1247.94	-0.01588	1457.62	-0.01527	1664.05	-0.01778	1874.74	-0.01774	2085.45	-0.02314	2295.12	-0.0185	2501.65	-0.01688	2711.34	-0.01469	2922.04	-0.0224	3132.74	-0.01807	3343.44	-0.01772	3553.12	-0.01501	3759.55	-0.01787	3969.62	-0.01226
0.62442	-0.01625	207.046	-0.01617	416.704	-0.01429	622.104	-0.01973	827.537	-0.01823	1037.24	-0.01541	1247.94	-0.01518	1457.62	-0.01461	1664.05	-0.01799	1874.74	-0.018	2085.45	-0.02315	2295.12	-0.01767	2501.65	-0.01644	2711.34	-0.01483	2922.05	-0.02196	3132.74	-0.01886	3343.45	-0.01719	3553.12	-0.01494	3759.55	-0.01723	3969.62	-0.01286
0.62647	-0.01593	207.048	-0.01552	416.706	-0.01376	622.106	-0.01907	827.54	-0.01745	1037.24	-0.01478	1247.95	-0.01451	1457.63	-0.01412	1664.05	-0.01761	1874.75	-0.01878	2085.45	-0.02387	2295.13	-0.01699	2501.65	-0.01669	2711.34	-0.01455	2922.05	-0.02107	3132.75	-0.01964	3343.45	-0.01639	3553.13	-0.01541	3759.55	-0.01649	3969.63	-0.0133
0.62852	-0.01531	207.05	-0.01521	416.709	-0.01351	622.109	-0.01886	827.542	-0.01678	1037.24	-0.01448	1247.95	-0.01402	1457.63	-0.01411	1664.05	-0.0169	1874.75	-0.01966	2085.45	-0.02498	2295.13	-0.01656	2501.65	-0.01733	2711.34	-0.01395	2922.05	-0.02021	3132.75	-0.02022	3343.45	-0.01573	3553.13	-0.01614	3759.55	-0.0159	3969.63	-0.01357
0.63058	-0.01468	207.052	-0.01563	416.711	-0.0138	622.111	-0.01929	827.544	-0.01647	1037.24	-0.01481	1247.95	-0.01402	1457.63	-0.01461	1664.06	-0.01613	1874.75	-0.02031	2085.46	-0.02578	2295.13	-0.0168	2501.65	-0.01808	2711.34	-0.01333	2922.05	-0.01952	3132.75	-0.02031	3343.45	-0.01536	3553.13	-0.01676	3759.55	-0.01568	3969.63	-0.01341
0.63263	-0.01418	207.054	-0.01643	416.713	-0.0144	622.113	-0.02013	827.546	-0.01684	1037.25	-0.01548	1247.95	-0.01453	1457.63	-0.01535	1664.06	-0.01551	1874.75	-0.02055	2085.46	-0.02633	2295.13	-0.01744	2501.66	-0.01866	2711.35	-0.01285	2922.05	-0.0195	3132.75	-0.01988	3343.45	-0.01566	3553.13	-0.01719	3759.56	-0.01609	3969.63	-0.01298
0.63469	-0.01402	207.056	-0.01715	416.715	-0.01501	622.115	-0.02089	827.548	-0.0176	1037.25	-0.01621	1247.95	-0.01529	1457.63	-0.01595	1664.06	-0.01537	1874.75	-0.02012	2085.46	-0.02604	2295.13	-0.0182	2501.66	-0.01889	2711.35	-0.01273	2922.06	-0.02007	3132.76	-0.01904	3343.46	-0.01634	3553.13	-0.01714	3759.56	-0.01682	3969.63	-0.01234
0.63674	-0.01438	207.058	-0.01768	416.717	-0.01547	622.117	-0.02144	827.55	-0.01835	1037.25	-0.01671	1247.96	-0.01588	1457.64	-0.01635	1664.06	-0.01585	1874.76	-0.0193	2085.46	-0.0252	2295.14	-0.01881	2501.66	-0.01856	2711.35	-0.01316	2922.06	-0.02104	3132.76	-0.01828	3343.46	-0.01705	3553.14	-0.01668	3759.56	-0.0175	3969.64	-0.01186
0.63879	-0.01505	207.061	-0.01776	416.719	-0.0156	622.119	-0.02151	827.552	-0.0189	1037.25	-0.01685	1247.96	-0.01624	1457.64	-0.01624	1664.06	-0.01665	1874.76	-0.01843	2085.46	-0.02409	2295.14	-0.01911	2501.66	-0.01787	2711.35	-0.01383	2922.06	-0.02182	3132.76	-0.01769	3343.46	-0.01759	3553.14	-0.01594	3759.56	-0.01796	3969.64	-0.01161
0.64085	-0.01564	207.063	-0.01725	416.721	-0.01529	622.121	-0.02108	827.554	-0.019	1037.25	-0.01646	1247.96	-0.01608	1457.64	-0.01575	1664.07	-0.01733	1874.76	-0.01775	2085.47	-0.02314	2295.14	-0.01884	2501.67	-0.01712	2711.35	-0.01439	2922.06	-0.02234	3132.76	-0.01775	3343.46	-0.01779	3553.14	-0.01529	3759.56	-0.018	3969.64	-0.01184
0.6429	-0.01606	207.065	-0.01641	416.723	-0.01468	622.123	-0.02024	827.556	-0.01858	1037.26	-0.01576	1247.96	-0.01553	1457.64	-0.01499	1664.07	-0.0178	1874.76	-0.0176	2085.47	-0.02266	2295.14	-0.01818	2501.67	-0.01656	2711.36	-0.01475	2922.07	-0.02217	3132.76	-0.01834	3343.46	-0.01745	3553.14	-0.01486	3759.57	-0.01754	3969.64	-0.01233
0.64495	0.07011	207.067	-0.0157	416.725	0.06109	622.125	0.06947	827.558	0.07335	1037.26	0.07422	1247.96	-0.01479	1457.64	0.06889	1664.07	-0.01772	1874.77	-0.01814	2085.47	-0.02309	2295.14	0.07845	2501.67	-0.01643	2711.36	0.07709	2922.07	-0.02149	3132.77	-0.01921	3343.47	-0.01678	3553.14	0.08338	3759.57	-0.01676	3969.64	0.07047
0.64701	0.07861	207.069	0.07168	416.727	0.07072	622.127	0.07405	827.56	0.07905	1037.26	0.08053	1247.97	0.07295	1457.65	0.07885	1664.07	0.06632	1874.77	0.06322	2085.47	0.05879	2295.15	0.08832	2501.67	0.08073	2711.36	0.08344	2922.07	0.06684	3132.77	0.07854	3343.47	0.08319	3553.15	0.09641	3759.57	0.08449	3969.65	0.0789
0.64906	0.07386	207.071	0.07835	416.729	0.06599	622.129	0.06783	827.563	0.0744	1037.26	0.07549	1247.97	0.0806	1457.65	0.0736	1664.07	0.07297	1874.77	0.06707	2085.47	0.06182	2295.15	0.08136	2501.67	0.08483	2711.36	0.07378	2922.07	0.07823	3132.77	0.08946	3343.47	0.09673	3553.15	0.08673	3759.57	0.09415	3969.65	0.06817
0.65112	0.0675	207.073	0.07186	416.731	0.05874	622.131	0.0603	827.565	0.06801	1037.26	0.06828	1247.97	0.07536	1457.65	0.0656	1664.08	0.06744	1874.77	0.05907	2085.48	0.05348	2295.15	0.07246	2501.68	0.07487	2711.36	0.06358	2922.07	0.07317	3132.77	0.08186	3343.47	0.08948	3553.15	0.07527	3759.57	0.08488	3969.65	0.05692
0.65317	0.06067	207.075	0.06284	416.733	0.05033	622.133	0.05162	827.567	0.06013	1037.27	0.05967	1247.97	0.06744	1457.65	0.05633	1664.08	0.06025	1874.77	0.04977	2085.48	0.04367	2295.15	0.06254	2501.68	0.06393	2711.37	0.05381	2922.08	0.06467	3132.77	0.07263	3343.48	0.07924	3553.15	0.06382	3759.58	0.07391	3969.65	0.04647
0.65522	0.05325	207.077	0.05322	416.735	0.04143	622.135	0.04239	827.569	0.05111	1037.27	0.05054	1247.97	0.05835	1457.66	0.04677	1664.08	0.05191	1874.78	0.04084	2085.48	0.03418	2295.16	0.05207	2501.68	0.05339	2711.37	0.04376	2922.08	0.05436	3132.78	0.06352	3343.48	0.06789	3553.16	0.05316	3759.58	0.06255	3969.66	0.03686
0.65728	0.04502	207.079	0.04353	416.737	0.03243	622.137	0.03281	827.571	0.04157	1037.27	0.04112	1247.98	0.04886	1457.66	0.03717	1664.08	0.04269	1874.78	0.03273	2085.48	0.02556	2295.16	0.04145	2501.68	0.04367	2711.37	0.03299	2922.08	0.04311	3132.78	0.05458	3343.48	0.05626	3553.16	0.04345	3759.58	0.0514	3969.66	0.02774
0.65933	0.03601	207.081	0.03458	416.739	0.02378	622.139	0.02376	827.573	0.03183	1037.27	0.03223	1247.98	0.03949	1457.66	0.0283	1664.08	0.03272	1874.78	0.025	2085.48	0.01755	2295.16	0.03106	2501.68	0.03481	2711.37	0.02157	2922.08	0.03141	3132.78	0.04542	3343.48	0.04465	3553.16	0.03461	3759.58	0.04061	3969.66	0.01855
0.66139	0.0268	207.084	0.02665	416.741	0.01592	622.141	0.01531	827.575	0.02266	1037.28	0.02403	1247.98	0.03082	1457.66	0.02015	1664.09	0.02256	1874.78	0.0174	2085.49	0.00977	2295.16	0.02143	2501.69	0.02633	2711.38	0.01001	2922.08	0.01992	3132.78	0.03522	3343.48	0.03366	3553.16	0.02613	3759.58	0.03078	3969.66	0.0085
0.66344	0.01752	207.086	0.01948	416.743	0.00891	622.143	0.0076	827.577	0.01423	1037.28	0.01656	1247.98	0.02294	1457.66	0.01268	1664.09	0.01252	1874.78	0.00905	2085.49	0.00133	2295.16	0.01259	2501.69	0.01795	2711.38	-0.00151	2922.09	0.00921	3132.78	0.02398	3343.49	0.02355	3553.16	0.01763	3759.59	0.02191	3969.66	-0.0025
0.66549	0.00872	207.088	0.01266	416.745	0.0024	622.145	2.31266e-05	827.579	0.00646	1037.28	0.00937	1247.99	0.01554	1457.67	0.00553	1664.09	0.00322	1874.79	-0.000311017	2085.49	-0.00812	2295.17	0.00421	2501.69	0.00874	2711.38	-0.01229	2922.09	-0.000649333	3132.79	0.01195	3343.49	0.01427	3553.17	0.00829	3759.59	0.01389	3969.67	-0.01418
0.66755	0.000626922	207.09	0.00586	416.748	-0.00374	622.148	-0.00768	827.581	-0.00109	1037.28	0.00202	1247.99	0.0083	1457.67	-0.00175	1664.09	-0.00525	1874.79	-0.01057	2085.49	-0.01859	2295.17	-0.00413	2501.69	-0.00154	2711.38	-0.02234	2922.09	-0.01013	3132.79	-0.000488997	3343.49	0.00524	3553.17	-0.00215	3759.59	0.0063	3969.67	-0.02622
0.6696	-0.00672	207.092	-0.00189	416.75	-0.01007	622.15	-0.01658	827.584	-0.00894	1037.28	-0.00632	1247.99	0.000516295	1457.67	-0.00998	1664.1	-0.01307	1874.79	-0.02125	2085.5	-0.02951	2295.17	-0.01316	2501.69	-0.01285	2711.38	-0.03187	2922.09	-0.01971	3132.79	-0.01295	3343.49	-0.00398	3553.17	-0.01361	3759.59	-0.00137	3969.67	-0.03809
0.67166	-0.01388	207.094	-0.01062	416.752	-0.01708	622.152	-0.02686	827.586	-0.01811	1037.29	-0.01587	1247.99	-0.00838	1457.67	-0.01936	1664.1	-0.0207	1874.79	-0.0321	2085.5	-0.04066	2295.17	-0.0238	2501.7	-0.02497	2711.39	-0.04148	2922.09	-0.03062	3132.79	-0.02522	3343.49	-0.01443	3553.17	-0.02604	3759.6	-0.00989	3969.67	-0.04894
0.67371	-0.02113	207.096	-0.02006	416.754	-0.02474	622.154	-0.0387	827.588	-0.02887	1037.29	-0.02658	1247.99	-0.01848	1457.67	-0.02979	1664.1	-0.02869	1874.79	-0.04257	2085.5	-0.05149	2295.17	-0.03661	2501.7	-0.03796	2711.39	-0.0521	2922.1	-0.04403	3132.79	-0.03766	3343.5	-0.02679	3553.17	-0.03967	3759.6	-0.01947	3969.67	-0.0581
0.67576	-0.02937	207.098	-0.03	416.756	-0.03263	622.156	-0.05229	827.59	-0.04145	1037.29	-0.03839	1248	-0.02952	1457.68	-0.04127	1664.1	-0.03811	1874.8	-0.05272	2085.5	-0.06234	2295.18	-0.05249	2501.7	-0.052	2711.39	-0.06582	2922.1	-0.06201	3132.8	-0.05177	3343.5	-0.04186	3553.18	-0.05511	3759.6	-0.02998	3969.68	-0.06513
0.67782	-0.03915	207.1	-0.04014	416.758	-0.0408	622.158	-0.06861	827.592	-0.05657	1037.29	-0.05155	1248	-0.04178	1457.68	-0.05395	1664.1	-0.04943	1874.8	-0.0632	2085.5	-0.07394	2295.18	-0.07509	2501.7	-0.06889	2711.39	-0.08634	2922.1	-0.08967	3132.8	-0.07036	3343.5	-0.062	3553.18	-0.07517	3759.6	-0.04142	3969.68	-0.06988
0.67987	-0.05097	207.102	-0.0499	416.76	-0.04858	622.16	-0.08944	827.594	-0.076	1037.29	-0.06649	1248	-0.05533	1457.68	-0.06798	1664.11	-0.06319	1874.8	-0.07515	2085.51	-0.08829	2295.18	-0.11203	2501.71	-0.09404	2711.39	-0.12706	2922.1	-0.15235	3132.8	-0.1053	3343.5	-0.09679	3553.18	-0.11017	3759.6	-0.05406	3969.68	-0.07304
0.68193	-0.06556	207.105	-0.05972	416.762	-0.05533	622.162	-0.12091	827.596	-0.10439	1037.3	-0.08544	1248	-0.07114	1457.68	-0.08432	1664.11	-0.08142	1874.8	-0.0902	2085.51	-0.10935	2295.18	-0.17561	2501.71	-0.14319	2711.4	-0.21293	2922.1	-0.25626	3132.8	-0.18583	3343.5	-0.17184	3553.18	-0.17555	3759.61	-0.06903	3969.68	-0.0759
0.68398	-0.08544	207.107	-0.06991	416.764	-0.06171	622.164	-0.17268	827.598	-0.15133	1037.3	-0.11493	1248	-0.09075	1457.68	-0.10817	1664.11	-0.11056	1874.8	-0.11979	2085.51	-0.15542	2295.18	-0.24408	2501.71	-0.22038	2711.4	-0.31056	2922.11	-0.34778	3132.81	-0.2906	3343.51	-0.26393	3553.18	-0.25145	3759.61	-0.09028	3969.68	-0.0788
0.68603	-0.11672	207.109	-0.07965	416.766	-0.06802	622.166	-0.2375	827.6	-0.21458	1037.3	-0.16582	1248.01	-0.12078	1457.69	-0.15361	1664.11	-0.16672	1874.81	-0.18655	2085.51	-0.2356	2295.19	-0.2972	2501.71	-0.29829	2711.4	-0.39241	2922.11	-0.42077	3132.81	-0.38398	3343.51	-0.34207	3553.19	-0.32371	3759.61	-0.12799	3969.69	-0.08148
0.68809	-0.17042	207.111	-0.08978	416.768	-0.07621	622.168	-0.30189	827.602	-0.2771	1037.3	-0.23328	1248.01	-0.17322	1457.69	-0.22332	1664.11	-0.23851	1874.81	-0.27207	2085.51	-0.31921	2295.19	-0.34671	2501.71	-0.34082	2711.4	-0.45921	2922.11	-0.48198	3132.81	-0.46651	3343.51	-0.40959	3553.19	-0.39818	3759.61	-0.17594	3969.69	-0.08371
0.69014	-0.23398	207.113	-0.10519	416.77	-0.08772	622.17	-0.36636	827.605	-0.33766	1037.3	-0.30327	1248.01	-0.24895	1457.69	-0.29721	1664.12	-0.30497	1874.81	-0.35147	2085.52	-0.39863	2295.19	-0.40425	2501.72	-0.38678	2711.4	-0.51278	2922.11	-0.53416	3132.81	-0.53381	3343.51	-0.47199	3553.19	-0.47188	3759.61	-0.20568	3969.69	-0.0844
0.6922	-0.29316	207.115	-0.12754	416.772	-0.09614	622.172	-0.42842	827.607	-0.39788	1037.31	-0.36951	1248.01	-0.32693	1457.69	-0.37097	1664.12	-0.36596	1874.81	-0.4241	2085.52	-0.46844	2295.19	-0.46669	2501.72	-0.4453	2711.41	-0.5552	2922.12	-0.58345	3132.81	-0.58612	3343.52	-0.52849	3553.19	-0.53734	3759.62	-0.24289	3969.69	-0.08292
0.69425	-0.34805	207.117	-0.17055	416.774	-0.10323	622.174	-0.48506	827.609	-0.45663	1037.31	-0.42676	1248.01	-0.40152	1457.69	-0.44159	1664.12	-0.42556	1874.82	-0.48375	2085.52	-0.52396	2295.19	-0.52724	2501.72	-0.50558	2711.41	-0.59316	2922.12	-0.62999	3132.82	-0.62453	3343.52	-0.57852	3553.19	-0.59222	3759.62	-0.30285	3969.69	-0.07956
0.6963	-0.4039	207.119	-0.23914	416.776	-0.11702	622.176	-0.53261	827.611	-0.50855	1037.31	-0.4569	1248.02	-0.46969	1457.7	-0.50477	1664.12	-0.48386	1874.82	-0.52939	2085.52	-0.56515	2295.2	-0.57944	2501.72	-0.55556	2711.41	-0.62875	2922.12	-0.66421	3132.82	-0.64911	3343.52	-0.62816	3553.2	-0.63182	3759.62	-0.36678	3969.7	-0.0755
0.69836	-0.45908	207.121	-0.31709	416.778	-0.14204	622.178	-0.57063	827.613	-0.55198	1037.31	-0.5029	1248.02	-0.52751	1457.7	-0.55625	1664.12	-0.53837	1874.82	-0.5651	2085.52	-0.59609	2295.2	-0.62184	2501.72	-0.59343	2711.41	-0.65747	2922.12	-0.68148	3132.82	-0.66361	3343.52	-0.66205	3553.2	-0.65516	3759.62	-0.44234	3969.7	-0.07149
0.70041	-0.51027	207.123	-0.37884	416.78	-0.16665	622.18	-0.60021	827.615	-0.58578	1037.31	-0.54026	1248.02	-0.57222	1457.7	-0.59551	1664.13	-0.58555	1874.82	-0.59411	2085.53	-0.61908	2295.2	-0.64882	2501.73	-0.62241	2711.41	-0.67444	2922.12	-0.68807	3132.82	-0.67411	3343.52	-0.67776	3553.2	-0.66662	3759.62	-0.499	3969.7	-0.06898
0.70247	-0.55437	207.126	-0.42965	416.782	-0.19847	622.182	-0.62038	827.617	-0.61033	1037.32	-0.57115	1248.02	-0.60574	1457.7	-0.62285	1664.13	-0.62395	1874.82	-0.6203	2085.53	-0.63817	2295.2	-0.66218	2501.73	-0.64233	2711.42	-0.68284	2922.13	-0.68931	3132.82	-0.68224	3343.53	-0.68242	3553.2	-0.67171	3759.63	-0.54773	3969.7	-0.06846
0.70452	-0.59057	207.128	-0.47208	416.785	-0.2302	622.185	-0.63257	827.619	-0.62492	1037.32	-0.59509	1248.03	-0.62843	1457.7	-0.63989	1664.13	-0.64806	1874.83	-0.64391	2085.53	-0.65488	2295.2	-0.667	2501.73	-0.65802	2711.42	-0.68519	2922.13	-0.68766	3132.83	-0.68787	3343.53	-0.68248	3553.2	-0.67609	3759.63	-0.58429	3969.7	-0.06991
0.70657	-0.61579	207.13	-0.5077	416.787	-0.26674	622.187	-0.63968	827.621	-0.63292	1037.32	-0.6136	1248.03	-0.64232	1457.71	-0.65005	1664.13	-0.65983	1874.83	-0.66234	2085.53	-0.66805	2295.21	-0.66904	2501.73	-0.67036	2711.42	-0.68473	2922.13	-0.6858	3132.83	-0.6911	3343.53	-0.68171	3553.21	-0.68163	3759.63	-0.61308	3969.71	-0.07243
0.70863	-0.58709	207.132	-0.5358	416.789	-0.31299	622.189	-0.64599	827.623	-0.63899	1037.32	-0.63119	1248.03	-0.65279	1457.71	-0.65848	1664.14	-0.6639	1874.83	-0.67345	2085.54	-0.67658	2295.21	-0.67015	2501.73	-0.67962	2711.42	-0.6822	2922.13	-0.68471	3132.83	-0.69173	3343.53	-0.68147	3553.21	-0.68723	3759.63	-0.63411	3969.71	-0.07561
0.71068	-0.53946	207.134	-0.41748	416.791	-0.35363	622.191	-0.65352	827.625	-0.64679	1037.33	-0.64691	1248.03	-0.66292	1457.71	-0.66692	1664.14	-0.6656	1874.83	-0.67932	2085.54	-0.68166	2295.21	-0.67384	2501.74	-0.68479	2711.43	-0.68053	2922.13	-0.68581	3132.83	-0.6903	3343.53	-0.68384	3553.21	-0.69095	3759.64	-0.6543	3969.71	-0.07826
[truncated: 99,652 more rows]

[truncated: 20 more sheets: Figure 4i, Figure 4j, Figure 5c, Figure S5, Figure 5d, Figure S22d, Figure 5e, Figure S13a, Figure S14a, Figure S22a, Figure S19b, Figure S14b, Figure S15a, Figure S15b, Figure S23, Figure S24, Table 1, Table S2, Table S3, Table S8]
